# Supplementary material for: An immunophenotype-coupled transcriptomic atlas of human hematopoietic progenitors
Source: Nat Immunol. 2024 Mar 21;25(4):703–15. doi: 10.1038/s41590-024-01782-4 (PMC11003869; doi:10.1038/s41590-024-01782-4)
Supplement: Supplementary file 2 — Supplementary Tables 1–19. [file 41590_2024_1782_MOESM2_ESM.xlsx]

## Sheet: summary
Supplementary Table 1: Donor information
Supplementary Table 2: ADTs in the 275-plex Titration Cocktail and 132-plex Validation Cocktail
Supplementary Table 3: Sequencing Metrics
Supplementary Table 4: RNA Clusters Centroids Created from Variable Genes in Titration 315k Cells
Supplementary Table 5: XGboost Rank of ADTs at Different Titration Concentrations
Supplementary Table 6: Concentration used for 132 ADTs in titrated cocktail
Supplementary Table 7: Percentage of UMI of each ADT with valid cellbarcode percentage to Total
Supplementary Table 8: scTriangulate cell annotations
Supplementary Table 9: Top features used by scTriangulate for cluster seperation
Supplementary Table 10: Top RNA markers of the Level3M WNN clusters (MarkerFinder results)
Supplementary Table 11: Top 5 ADT markers of the Level3M WNN clusters (matrix of Extended Data Fig.7b)
Supplementary Table 12: scTriangulate Multimodal cell annotations transferred to 38 healthy bone marrow biopsie 10x genomics libraries
Supplementary Table 13: Staining index of PE antibodies on bone marrow cells
Supplementary Table 14: Antibody information in infinityFlow
Supplementary Table 15: Antibody used for in vitro validations
Supplementary Table 16: Consistent antibodies derived through expert curated ridgeplot visualization
Supplementary Table 17: Consistent antibodies determined by K-sample Anderson-Darling analysis
Supplementary Table 18: AML sample annotation
Supplementary Table 19: p+m LSC versus p-LSC differential ADT (TotalVI corrected) expression by cell state

## Sheet: Table 1
Supplementary Table 1: Donor information
Date collected	Race	Sex	Age	ID	Dataset	CITE-seq	Infinity Flow	BMNC	CD34hi	CD34+/CD271+
2021-12-07	W	M	22	WM22_120721	Titration	titration	n/a	TNC-1-2-2; TNC-1-2-1	CD34-1	CD271-1
2021-12-07	W	F	32	WF32_120721		titration	n/a	TNC-1-2-2; TNC-1-2-2	CD34-2	CD271-2
2021-12-07	B	M	32	BM32_120721		titration	n/a	TNC-3-4-1; TNC-3-4-2	CD34-3	CD271-3
2021-12-07	B	F	32	BF32_120721		titration	n/a	TNC-3-4-1; TNC-3-4-2	CD34-4	CD271-4
2022-12-05	W	M	34	WM34_120522	Validation	yes	yes	WM34_TNC	WM34_CD34	WM34_CD271
2022-12-05	B	M	27	BM27_120522		yes	yes	BM27_TNC	BM27_CD34	BM27_CD271
2023-01-11	W	F	29	WF29_011123		n/a	yes	n/a	n/a	n/a
2023-02-13	W	F	25	WF25_021423		n/a	yes	n/a	n/a	n/a
2023-03-06	B	F	28	BF28_030723		n/a	yes	n/a	n/a	n/a
2023-03-06	W	M	29	WM29_030723		n/a	yes	n/a	n/a	n/a
2023-03-07	B	M	28	BM28_030823		n/a	yes	n/a	n/a	n/a
2023-03-14	W	F	26	WF26_031523		yes	yes	WF26_TNC	WF26_CD34	WF26_CD271
2023-03-21	B	F	21	BF21_032223		yes	yes	BF21_TNC	BF21_CD34	BF21_CD271

## Sheet: Table2
Supplementary Table 2: ADTs in the 275-plex Titration Cocktail and 132-plex Validation Cocktail
id	name	read	pattern	sequence	feature_type			id	name	read	pattern	sequence	feature_type
0432anti-CD230	CD230	R2	5P(BC)	CAGGTCCCTTATTTC	Antibody Capture			0432anti-CD230	CD230	R2	5P(BC)	CAGGTCCCTTATTTC	Antibody Capture
B7-H4	Hu.B7.H4	R2	5P(BC)	TGTATGTCTGCCTTG	Antibody Capture			C5L2	Hu.C5L2	R2	5P(BC)	ACAATTTGTCTGCGA	Antibody Capture
C5L2	Hu.C5L2	R2	5P(BC)	ACAATTTGTCTGCGA	Antibody Capture			CD10	Hu.CD10	R2	5P(BC)	CAGCCATTCATTAGG	Antibody Capture
CCR10	Hu.CCR10	R2	5P(BC)	ATCTGTATGTCACAG	Antibody Capture			CD101	Hu.CD101	R2	5P(BC)	CTACTTCCCTGTCAA	Antibody Capture
CD10	Hu.CD10	R2	5P(BC)	CAGCCATTCATTAGG	Antibody Capture			CD102	Hu.CD102	R2	5P(BC)	TGACCTTCCTCTCCT	Antibody Capture
CD101	Hu.CD101	R2	5P(BC)	CTACTTCCCTGTCAA	Antibody Capture			CD103	Hu.CD103	R2	5P(BC)	GACCTCATTGTGAAT	Antibody Capture
CD102	Hu.CD102	R2	5P(BC)	TGACCTTCCTCTCCT	Antibody Capture			CD105	Hu.CD105_43A3	R2	5P(BC)	ATCGTCGAGAGCTAG	Antibody Capture
CD103	Hu.CD103	R2	5P(BC)	GACCTCATTGTGAAT	Antibody Capture			CD106	Hu.CD106	R2	5P(BC)	TCACAGTTCCTTGGA	Antibody Capture
CD105	Hu.CD105_43A3	R2	5P(BC)	ATCGTCGAGAGCTAG	Antibody Capture			CD109	Hu.CD109	R2	5P(BC)	CACTTAACTCTGGGT	Antibody Capture
CD106	Hu.CD106	R2	5P(BC)	TCACAGTTCCTTGGA	Antibody Capture			CD110	Hu.CD110	R2	5P(BC)	TGTTGTAAGATGCCA	Antibody Capture
CD107a	Hu.CD107a	R2	5P(BC)	CAGCCCACTGCAATA	Antibody Capture			CD112	Hu.CD112	R2	5P(BC)	AACCTTCCGTCTAAG	Antibody Capture
CD109	Hu.CD109	R2	5P(BC)	CACTTAACTCTGGGT	Antibody Capture			CD115	Hu.CD115	R2	5P(BC)	AATCACGGTCCTTGT	Antibody Capture
CD110	Hu.CD110	R2	5P(BC)	TGTTGTAAGATGCCA	Antibody Capture			CD116	Hu.CD116	R2	5P(BC)	ATGGACAGTTCGTGT	Antibody Capture
CD112	Hu.CD112	R2	5P(BC)	AACCTTCCGTCTAAG	Antibody Capture			CD117	Hu.CD117	R2	5P(BC)	AGACTAATAGCTGAC	Antibody Capture
CD115	Hu.CD115	R2	5P(BC)	AATCACGGTCCTTGT	Antibody Capture			CD119	Hu.CD119	R2	5P(BC)	TGTGTATTCCCTTGT	Antibody Capture
CD116	Hu.CD116	R2	5P(BC)	ATGGACAGTTCGTGT	Antibody Capture			CD11a	Hu.CD11a	R2	5P(BC)	TATATCCTTGTGAGC	Antibody Capture
CD117	Hu.CD117	R2	5P(BC)	AGACTAATAGCTGAC	Antibody Capture			CD11b	Hu.CD11b	R2	5P(BC)	GACAAGTGATCTGCA	Antibody Capture
CD119	Hu.CD119	R2	5P(BC)	TGTGTATTCCCTTGT	Antibody Capture			CD11c	Hu.CD11c	R2	5P(BC)	TACGCCTATAACTTG	Antibody Capture
CD11a	Hu.CD11a	R2	5P(BC)	TATATCCTTGTGAGC	Antibody Capture			CD123	Hu.CD123	R2	5P(BC)	CTTCACTCTGTCAGG	Antibody Capture
CD11b	Hu.CD11b	R2	5P(BC)	GACAAGTGATCTGCA	Antibody Capture			CD127	Hu.CD127	R2	5P(BC)	GTGTGTTGTCCTATG	Antibody Capture
CD11c	Hu.CD11c	R2	5P(BC)	TACGCCTATAACTTG	Antibody Capture			CD13	Hu.CD13	R2	5P(BC)	TTTCAACGCCCTTTC	Antibody Capture
CD122	Hu.CD122	R2	5P(BC)	TCATTTCCTCCGATT	Antibody Capture			CD133	Hu.CD133_S16016B	R2	5P(BC)	GTAAGACGCCTATGC	Antibody Capture
CD123	Hu.CD123	R2	5P(BC)	CTTCACTCTGTCAGG	Antibody Capture			CD135	Hu.CD135	R2	5P(BC)	CAGTAGATGGAGCAT	Antibody Capture
CD124	Hu.CD124	R2	5P(BC)	CCGTCCTGATAGATG	Antibody Capture			CD138	Hu.CD138_DL.101	R2	5P(BC)	GTATAGACCAAAGCC	Antibody Capture
CD126	Hu.CD126	R2	5P(BC)	TGATGGGAGCTTATC	Antibody Capture			CD140b	Hu.CD140b	R2	5P(BC)	CAATGGTTCACTGCC	Antibody Capture
CD127	Hu.CD127	R2	5P(BC)	GTGTGTTGTCCTATG	Antibody Capture			CD141	Hu.CD141	R2	5P(BC)	GGATAACCGCGCTTT	Antibody Capture
CD13	Hu.CD13	R2	5P(BC)	TTTCAACGCCCTTTC	Antibody Capture			CD14	Hu.CD14_M5E2	R2	5P(BC)	TCTCAGACCTCCGTA	Antibody Capture
CD131	Hu.CD131	R2	5P(BC)	CTGCATGAGACCAAA	Antibody Capture			CD150	Hu.CD150	R2	5P(BC)	GTCATTGTATGTCTG	Antibody Capture
CD133	Hu.CD133_S16016B	R2	5P(BC)	GTAAGACGCCTATGC	Antibody Capture			CD151	Hu.CD151	R2	5P(BC)	CTTACCTAGTCATTC	Antibody Capture
CD134	Hu.CD134	R2	5P(BC)	AACCCACCGTTGTTA	Antibody Capture			CD154	Hu.CD154	R2	5P(BC)	GCTAGATAGATGCAA	Antibody Capture
CD135	Hu.CD135	R2	5P(BC)	CAGTAGATGGAGCAT	Antibody Capture			CD155	Hu.CD155	R2	5P(BC)	ATCACATCGTTGCCA	Antibody Capture
CD137	Hu.CD137	R2	5P(BC)	CAGTAAGTTCGGGAC	Antibody Capture			CD158e1	Hu.CD158e1	R2	5P(BC)	GGACGCTTTCCTTGA	Antibody Capture
CD137L	Hu.CD137L	R2	5P(BC)	ATTCGCCTTACGCAA	Antibody Capture			CD158f	Hu.CD158f	R2	5P(BC)	AAAGTGATGCCACTG	Antibody Capture
CD138	Hu.CD138_DL.101	R2	5P(BC)	GTATAGACCAAAGCC	Antibody Capture			CD15	Hu.CD15_W6D3	R2	5P(BC)	TCACCAGTACCTAGT	Antibody Capture
CD140a	Hu.CD140a	R2	5P(BC)	ATGCGCCGAGAATTA	Antibody Capture			CD16	Hu.CD16	R2	5P(BC)	AAGTTCACTCTTTGC	Antibody Capture
CD140b	Hu.CD140b	R2	5P(BC)	CAATGGTTCACTGCC	Antibody Capture			CD162	Hu.CD162	R2	5P(BC)	ATATGTCAGAGCACC	Antibody Capture
CD141	Hu.CD141	R2	5P(BC)	GGATAACCGCGCTTT	Antibody Capture			CD163	Hu.CD163	R2	5P(BC)	GCTTCTCCTTCCTTA	Antibody Capture
CD142	Hu.CD142	R2	5P(BC)	CACTGCCGTCGATTA	Antibody Capture			CD164	Hu.CD164	R2	5P(BC)	GAGGCACTTAACATA	Antibody Capture
CD144	Hu.CD144	R2	5P(BC)	TCCACTCATTCTGTA	Antibody Capture			CD172a	Hu.CD172a	R2	5P(BC)	CGTGTTTAACTTGAG	Antibody Capture
CD146	Hu.CD146	R2	5P(BC)	CCTTGGATAACATCA	Antibody Capture			CD177	Hu.CD177	R2	5P(BC)	AGTATGGAGCCATAT	Antibody Capture
CD14	Hu.CD14_M5E2	R2	5P(BC)	TCTCAGACCTCCGTA	Antibody Capture			CD18	Hu.CD18	R2	5P(BC)	TATTGGGACACTTCT	Antibody Capture
CD150	Hu.CD150	R2	5P(BC)	GTCATTGTATGTCTG	Antibody Capture			CD183	Hu.CD183	R2	5P(BC)	GCGATGGTAGATTAT	Antibody Capture
CD151	Hu.CD151	R2	5P(BC)	CTTACCTAGTCATTC	Antibody Capture			CD185	Hu.CD185	R2	5P(BC)	AATTCAACCGTCGCC	Antibody Capture
CD152	Hu.CD152	R2	5P(BC)	ATGGTTCACGTAATC	Antibody Capture			CD186	Hu.CD186	R2	5P(BC)	GACAGTCGATGCAAC	Antibody Capture
CD154	Hu.CD154	R2	5P(BC)	GCTAGATAGATGCAA	Antibody Capture			CD19	Hu.CD19	R2	5P(BC)	CTGGGCAATTACTCG	Antibody Capture
CD155	Hu.CD155	R2	5P(BC)	ATCACATCGTTGCCA	Antibody Capture			CD192	Hu.CD192	R2	5P(BC)	GAGTTCCCTTACCTG	Antibody Capture
CD158	Hu.CD158	R2	5P(BC)	TATCAACCAACGCTT	Antibody Capture			CD1a	Hu.CD1a	R2	5P(BC)	GATCGTGTTGTGTTA	Antibody Capture
CD158b	Hu.CD158b	R2	5P(BC)	GACCCGTAGTTTGAT	Antibody Capture			CD1d	Hu.CD1d	R2	5P(BC)	TCGAGTCGCTTATCA	Antibody Capture
CD158e1	Hu.CD158e1	R2	5P(BC)	GGACGCTTTCCTTGA	Antibody Capture			CD2	Hu.CD2	R2	5P(BC)	TACGATTTGTCAGGG	Antibody Capture
CD158f	Hu.CD158f	R2	5P(BC)	AAAGTGATGCCACTG	Antibody Capture			CD200	Hu.CD200	R2	5P(BC)	CACGTAGACCTTTGC	Antibody Capture
CD15	Hu.CD15_W6D3	R2	5P(BC)	TCACCAGTACCTAGT	Antibody Capture			CD201	Hu.CD201	R2	5P(BC)	GTTTCCTTGACCAAG	Antibody Capture
CD16	Hu.CD16	R2	5P(BC)	AAGTTCACTCTTTGC	Antibody Capture			CD202b	Hu.CD202b	R2	5P(BC)	CGATCCCTTACCTAT	Antibody Capture
CD161	Hu.CD161	R2	5P(BC)	GTACGCAGTCCTTCT	Antibody Capture			CD205	Hu.CD205	R2	5P(BC)	CTATCGTTTGATGCA	Antibody Capture
CD162	Hu.CD162	R2	5P(BC)	ATATGTCAGAGCACC	Antibody Capture			CD226	Hu.CD226_TX25	R2	5P(BC)	AGACCAACTCATTCA	Antibody Capture
CD163	Hu.CD163	R2	5P(BC)	GCTTCTCCTTCCTTA	Antibody Capture			CD235a	Hu.CD235a	R2	5P(BC)	AGAGTATGTATGGGA	Antibody Capture
CD164	Hu.CD164	R2	5P(BC)	GAGGCACTTAACATA	Antibody Capture			CD24	Hu.CD24	R2	5P(BC)	AGATTCCTTCGTGTT	Antibody Capture
CD169	Hu.CD169	R2	5P(BC)	TACTCAGCGTGTTTG	Antibody Capture			CD25	Hu.CD25	R2	5P(BC)	TTTGTCCTGTACGCC	Antibody Capture
CD171	Hu.CD171	R2	5P(BC)	GATGGACGACAATTC	Antibody Capture			CD26	Hu.CD26	R2	5P(BC)	GGTGGCTAGATAATG	Antibody Capture
CD172a	Hu.CD172a	R2	5P(BC)	CGTGTTTAACTTGAG	Antibody Capture			CD27	Hu.CD27	R2	5P(BC)	GCACTCCTGCATGTA	Antibody Capture
CD177	Hu.CD177	R2	5P(BC)	AGTATGGAGCCATAT	Antibody Capture			CD271	Hu.CD271	R2	5P(BC)	AACCGCGCTTCAGAT	Antibody Capture
CD178	Hu.CD178	R2	5P(BC)	CCGGTCCTCTGTATT	Antibody Capture			CD274	Hu.CD274	R2	5P(BC)	GTTGTCCGACAATAC	Antibody Capture
CD179a	Hu.CD179a	R2	5P(BC)	TAGATGGGATTCCGG	Antibody Capture			CD279	Hu.CD279	R2	5P(BC)	ACAGCGCCGTATTTA	Antibody Capture
CD18	Hu.CD18	R2	5P(BC)	TATTGGGACACTTCT	Antibody Capture			CD28	Hu.CD28	R2	5P(BC)	TGAGAACGACCCTAA	Antibody Capture
CD183	Hu.CD183	R2	5P(BC)	GCGATGGTAGATTAT	Antibody Capture			CD29	Hu.CD29	R2	5P(BC)	GTATTCCCTCAGTCA	Antibody Capture
CD184	Hu.CD184	R2	5P(BC)	TCAGGTCCTTTCAAC	Antibody Capture			CD304	Hu.CD304	R2	5P(BC)	GGACTAAGTTTCGTT	Antibody Capture
CD185	Hu.CD185	R2	5P(BC)	AATTCAACCGTCGCC	Antibody Capture			CD305	Hu.CD305_LAIR1	R2	5P(BC)	ATTTCCATTCCCTGT	Antibody Capture
CD186	Hu.CD186	R2	5P(BC)	GACAGTCGATGCAAC	Antibody Capture			CD309	Hu.CD309	R2	5P(BC)	TTCACGCAGTAAGAT	Antibody Capture
CD19	Hu.CD19	R2	5P(BC)	CTGGGCAATTACTCG	Antibody Capture			CD32	Hu.CD32	R2	5P(BC)	GCTTCCGAATTACCG	Antibody Capture
CD192	Hu.CD192	R2	5P(BC)	GAGTTCCCTTACCTG	Antibody Capture			CD325	Hu.CD325	R2	5P(BC)	CCTTCCCTTTCCTCT	Antibody Capture
CD193	Hu.CD193	R2	5P(BC)	ACCAATCCTTTCGTC	Antibody Capture			CD326	Hu.CD326	R2	5P(BC)	TTCCGAGCAAGTATC	Antibody Capture
CD194	Hu.CD194	R2	5P(BC)	AGCTTACCTGCACGA	Antibody Capture			CD33	Hu.CD33	R2	5P(BC)	TAACTCAGGGCCTAT	Antibody Capture
CD195	Hu.CD195	R2	5P(BC)	CCAAAGTAAGAGCCA	Antibody Capture			CD335	Hu.CD335	R2	5P(BC)	ACAATTTGAACAGCG	Antibody Capture
CD196	Hu.CD196	R2	5P(BC)	GATCCCTTTGTCACT	Antibody Capture			CD34	Hu.CD34	R2	5P(BC)	GCAGAAATCTCCCTT	Antibody Capture
CD197	Hu.CD197	R2	5P(BC)	AGTTCAGTCAACCGA	Antibody Capture			CD35	Hu.CD35	R2	5P(BC)	ACTTCCGTCGATCTT	Antibody Capture
CD198	Hu.CD198	R2	5P(BC)	AGCCCGGATGTATTT	Antibody Capture			CD354	Hu.CD354	R2	5P(BC)	TAGCCGTTTCCTTTG	Antibody Capture
CD199	Hu.CD199	R2	5P(BC)	ATTCCTCATTCCTGA	Antibody Capture			CD36	Hu.CD36	R2	5P(BC)	TTCTTTGCCTTGCCA	Antibody Capture
CD1a	Hu.CD1a	R2	5P(BC)	GATCGTGTTGTGTTA	Antibody Capture			CD366	Hu.CD366	R2	5P(BC)	TGTCCTACCCAACTT	Antibody Capture
CD1c	Hu.CD1c	R2	5P(BC)	GAGCTACTTCACTCG	Antibody Capture			CD37	Hu.CD37	R2	5P(BC)	ACAGTCACTGGGCAA	Antibody Capture
CD1d	Hu.CD1d	R2	5P(BC)	TCGAGTCGCTTATCA	Antibody Capture			CD38	Hu.CD38_HIT2	R2	5P(BC)	TGTACCCGCTTGTGA	Antibody Capture
CD2	Hu.CD2	R2	5P(BC)	TACGATTTGTCAGGG	Antibody Capture			CD41	Hu.CD41	R2	5P(BC)	ACGTTGTGGCCTTGT	Antibody Capture
CD200	Hu.CD200	R2	5P(BC)	CACGTAGACCTTTGC	Antibody Capture			CD42b	Hu.CD42b	R2	5P(BC)	TCCTAGTACCGAAGT	Antibody Capture
CD201	Hu.CD201	R2	5P(BC)	GTTTCCTTGACCAAG	Antibody Capture			CD43	Hu.CD43	R2	5P(BC)	GATTAACCAGCTCAT	Antibody Capture
CD202b	Hu.CD202b	R2	5P(BC)	CGATCCCTTACCTAT	Antibody Capture			CD45RA	Hu.CD45RA	R2	5P(BC)	TCAATCCTTCCGCTT	Antibody Capture
CD203c	Hu.CD203c	R2	5P(BC)	TAACCGTACCTGCAT	Antibody Capture			CD45RB	Hu.CD45RB	R2	5P(BC)	AGATGGGACTCACCA	Antibody Capture
CD204	Hu.CD204	R2	5P(BC)	TAGCGAGCCAGATGT	Antibody Capture			CD45RO	Hu.CD45RO	R2	5P(BC)	CTCCGAATCATGTTG	Antibody Capture
CD205	Hu.CD205	R2	5P(BC)	CTATCGTTTGATGCA	Antibody Capture			CD45	Hu.CD45_2D1	R2	5P(BC)	TCCCTTGCGATTTAC	Antibody Capture
CD206	Hu.CD206	R2	5P(BC)	TCAGAACGTCTAACT	Antibody Capture			CD47	Hu.CD47	R2	5P(BC)	GCATTCTGTCACCTA	Antibody Capture
CD207	Hu.CD207	R2	5P(BC)	CATTCTTCACGGGAT	Antibody Capture			CD49b	Hu.CD49b	R2	5P(BC)	GCTTTCTTCAGTATG	Antibody Capture
CD209	Hu.CD209	R2	5P(BC)	TCACTGGACACTTAA	Antibody Capture			CD4	Hu.CD4_RPA.T4	R2	5P(BC)	TGTTCCCGCTCAACT	Antibody Capture
CD20	Hu.CD20_2H7	R2	5P(BC)	TTCTGGGTCCCTAGA	Antibody Capture			CD5	Hu.CD5	R2	5P(BC)	CATTAACGGGATGCC	Antibody Capture
CD21	Hu.CD21	R2	5P(BC)	AACCTAGTAGTTCGG	Antibody Capture			CD52	Hu.CD52	R2	5P(BC)	CTTTGTACGAGCAAA	Antibody Capture
CD218a	Hu.CD218a	R2	5P(BC)	TTGTTGTATCCGATC	Antibody Capture			CD54	Hu.CD54	R2	5P(BC)	CTGATAGACTTGAGT	Antibody Capture
CD22	Hu.CD22	R2	5P(BC)	GGGTTGTTGTCTTTG	Antibody Capture			CD55	Hu.CD55	R2	5P(BC)	GCTCATTACCCATTA	Antibody Capture
CD223	Hu.CD223	R2	5P(BC)	CATTTGTCTGCCGGT	Antibody Capture			CD56	Hu.CD56	R2	5P(BC)	TCCTTTCCTGATAGG	Antibody Capture
CD226	Hu.CD226_TX25	R2	5P(BC)	AGACCAACTCATTCA	Antibody Capture			CD57Recombinant	Hu.CD57	R2	5P(BC)	AACTCCCTATGGAGG	Antibody Capture
CD23	Hu.CD23	R2	5P(BC)	TCTGTATAACCGTCT	Antibody Capture			CD58	Hu.CD58	R2	5P(BC)	GTTCCTATGGACGAC	Antibody Capture
CD235a	Hu.CD235a	R2	5P(BC)	AGAGTATGTATGGGA	Antibody Capture			CD59	Hu.CD59	R2	5P(BC)	AATTAGCCGTCGAGA	Antibody Capture
CD235ab	Hu.CD235ab	R2	5P(BC)	GCTCCTTTACACGTA	Antibody Capture			CD61	Hu.CD61	R2	5P(BC)	AGGTTGGAGTAGACT	Antibody Capture
CD24	Hu.CD24	R2	5P(BC)	AGATTCCTTCGTGTT	Antibody Capture			CD62L	Hu.CD62L	R2	5P(BC)	GTCCCTGCAACTTGA	Antibody Capture
CD243	Hu.CD243	R2	5P(BC)	TGACCCGACCTTTAG	Antibody Capture			CD62P	Hu.CD62P	R2	5P(BC)	CCTTCCGTATCCCTT	Antibody Capture
CD244	Hu.CD244	R2	5P(BC)	TCGCTTGGATGGTAG	Antibody Capture			CD63	Hu.CD63	R2	5P(BC)	GAGATGTCTGCAACT	Antibody Capture
CD25	Hu.CD25	R2	5P(BC)	TTTGTCCTGTACGCC	Antibody Capture			CD64	Hu.CD64	R2	5P(BC)	AAGTATGCCCTACGA	Antibody Capture
CD252	Hu.CD252	R2	5P(BC)	TTTAGTGATCCGACT	Antibody Capture			CD69	Hu.CD69	R2	5P(BC)	GTCTCTTGGCTTAAA	Antibody Capture
CD253	Hu.CD253	R2	5P(BC)	GCCATTCCTGCCTAA	Antibody Capture			CD7	Hu.CD7	R2	5P(BC)	TGGATTCCCGGACTT	Antibody Capture
CD254	Hu.CD254	R2	5P(BC)	TCCGTGTTAGTTTGT	Antibody Capture			CD71	Hu.CD71	R2	5P(BC)	CCGTGTTCCTCATTA	Antibody Capture
CD257	Hu.CD257	R2	5P(BC)	CAGAGCACCCATTAA	Antibody Capture			CD72	Hu.CD72	R2	5P(BC)	CAGTCGTGGTAGATA	Antibody Capture
CD26	Hu.CD26	R2	5P(BC)	GGTGGCTAGATAATG	Antibody Capture			CD73	Hu.CD73	R2	5P(BC)	CAGTTCCTCAGTTCG	Antibody Capture
CD267	Hu.CD267	R2	5P(BC)	AGTGATGGAGCGAAC	Antibody Capture			CD8	Hu.CD8	R2	5P(BC)	GCGCAACTTGATGAT	Antibody Capture
CD268	Hu.CD268	R2	5P(BC)	CGAAGTCGATCCGTA	Antibody Capture			CD81	Hu.CD81	R2	5P(BC)	GTATCCTTCCTTGGC	Antibody Capture
CD269	Hu.CD269	R2	5P(BC)	CAGATGATCCACCAT	Antibody Capture			CD82	Hu.CD82	R2	5P(BC)	TCCCACTTCCGCTTT	Antibody Capture
CD27	Hu.CD27	R2	5P(BC)	GCACTCCTGCATGTA	Antibody Capture			CD83	Hu.CD83	R2	5P(BC)	CCACTCATTTCCGGT	Antibody Capture
CD270	Hu.CD270	R2	5P(BC)	TGATAGAAACAGACC	Antibody Capture			CD84	Hu.CD84	R2	5P(BC)	CTCCCTAGTTCCTTT	Antibody Capture
CD271	Hu.CD271	R2	5P(BC)	AACCGCGCTTCAGAT	Antibody Capture			CD85g	Hu.CD85g	R2	5P(BC)	TGTCAGTTCCTATGA	Antibody Capture
CD272	Hu.CD272	R2	5P(BC)	GTTATTGGACTAAGG	Antibody Capture			CD9	Hu.CD9	R2	5P(BC)	GAGTCACCAATCTGC	Antibody Capture
CD273	Hu.CD273	R2	5P(BC)	TCAACGCTTGGCTAG	Antibody Capture			CD90	Hu.CD90	R2	5P(BC)	GCATTGTACGATTCA	Antibody Capture
CD274	Hu.CD274	R2	5P(BC)	GTTGTCCGACAATAC	Antibody Capture			CD93	Hu.CD93	R2	5P(BC)	GCGCTACTTCCTTGA	Antibody Capture
CD275	Hu.CD275_B7.RP1	R2	5P(BC)	GTTAGTGTTAGCTTG	Antibody Capture			CD98	Hu.CD98	R2	5P(BC)	GCACCAACAGCCATT	Antibody Capture
CD276	Hu.CD276	R2	5P(BC)	GACTGGGAGGGTATT	Antibody Capture			CLEC1B	Hu.CLEC1B	R2	5P(BC)	TGCCAGTATCACGTA	Antibody Capture
CD279	Hu.CD279	R2	5P(BC)	ACAGCGCCGTATTTA	Antibody Capture			Cadherin11	Hu.Cadherin.11	R2	5P(BC)	CGTTGCCATTAACCA	Antibody Capture
CD28	Hu.CD28	R2	5P(BC)	TGAGAACGACCCTAA	Antibody Capture			FolateReceptorb	Hu.FR.b	R2	5P(BC)	TGTGGCTAGTCAGTT	Antibody Capture
CD284	Hu.CD284	R2	5P(BC)	GCTTAGCTGTATCCG	Antibody Capture			FceRIa	Hu.FceRIa	R2	5P(BC)	CTCGTTTCCGTATCG	Antibody Capture
CD29	Hu.CD29	R2	5P(BC)	GTATTCCCTCAGTCA	Antibody Capture			GARP	Hu.GARP	R2	5P(BC)	AGGTATGGTAGAGTA	Antibody Capture
CD294	Hu.CD294	R2	5P(BC)	TGTTTACGAGAGCCC	Antibody Capture			GPR56	Hu.GPR56	R2	5P(BC)	GCCTAGTTTCCGTTT	Antibody Capture
CD30	Hu.CD30	R2	5P(BC)	TCAGGGTGTGCTGTA	Antibody Capture			HLA-A-B-C	Hu.HLA.ABC	R2	5P(BC)	TATGCGAGGCTTATC	Antibody Capture
CD301	Hu.CD301	R2	5P(BC)	ACCTAGAAATCAGCA	Antibody Capture			HLA-DR-DP-DQ	Hu.HLA.DR.DP.DQ	R2	5P(BC)	AGCTACGAGCAGTAG	Antibody Capture
CD303	Hu.CD303	R2	5P(BC)	GAGATGTCCGAATTT	Antibody Capture			KLRG1	Hu.KLRG1	R2	5P(BC)	CTTATTTCCTGCCCT	Antibody Capture
CD304	Hu.CD304	R2	5P(BC)	GGACTAAGTTTCGTT	Antibody Capture			TIM-4	Hu.TIM.4	R2	5P(BC)	CGTCATATAGTATGG	Antibody Capture
CD305	Hu.CD305_LAIR1	R2	5P(BC)	ATTTCCATTCCCTGT	Antibody Capture			TSPAN33	Hu.TSPAN33	R2	5P(BC)	GAGTTCGTTGTTCCA	Antibody Capture
CD307c-FcRL3	Hu.CD307c	R2	5P(BC)	GCCTAGTTTGAACGC	Antibody Capture			0073anti-mouse-humanCD44	HuMs.CD44	R2	5P(BC)	TGGCTTCAGGTCCTA	Antibody Capture
CD307d	Hu.CD307d	R2	5P(BC)	CGATTTGATCTGCCT	Antibody Capture			mouseCD49f	HuMs.CD49f	R2	5P(BC)	TTCCGAGGATGATCT	Antibody Capture
CD307e	Hu.CD307e	R2	5P(BC)	TCACGCAGTCCTCAA	Antibody Capture			mouseintegrin_7	HuMs.integrin.b7	R2	5P(BC)	TCCTTGGATGTACCG	Antibody Capture
CD309	Hu.CD309	R2	5P(BC)	TTCACGCAGTAAGAT	Antibody Capture			0237RatIgG1-dIsotypeCtrl	Isotype_G0114F7	R2	5P(BC)	GGGAGCGATTCAACT	Antibody Capture
CD31	Hu.CD31	R2	5P(BC)	ACCTTTATGCCACGG	Antibody Capture			0241ArmenianHamsterIgGIsotypeCtrl	Isotype_HTK888	R2	5P(BC)	CCTGTCATTAAGACT	Antibody Capture
CD314	Hu.CD314	R2	5P(BC)	CGTGTTTGTTCCTCA	Antibody Capture			0091MouseIgG2a-kisotypeCtrl	Isotype_MOPC.173	R2	5P(BC)	CTCCTACCTAAACTG	Antibody Capture
CD317	Hu.CD317	R2	5P(BC)	AAGAGCCGTTGTGAA	Antibody Capture			0090MouseIgG1-kisotypeCtrl	Isotype_MOPC.21	R2	5P(BC)	GCCGGACGACATTAA	Antibody Capture
CD319	Hu.CD319	R2	5P(BC)	AGTATGCCATGTCTT	Antibody Capture			0092MouseIgG2b-kisotypeCtrl	Isotype_MPC.11	R2	5P(BC)	ATATGTATCACGCGA	Antibody Capture
CD32	Hu.CD32	R2	5P(BC)	GCTTCCGAATTACCG	Antibody Capture			0236RatIgG1-kisotypeCtrl	Isotype_RTK2071	R2	5P(BC)	ATCAGATGCCCTCAT	Antibody Capture
CD321	Hu.CD321	R2	5P(BC)	GACAGTACCGACACT	Antibody Capture			0238RatIgG2a-kIsotypeCtrl	Isotype_RTK2758	R2	5P(BC)	AAGTCAGGTTCGTTT	Antibody Capture
CD324	Hu.CD324	R2	5P(BC)	ATCCTTCTCCCTTTC	Antibody Capture			0240RatIgG2c-kIsotypeCtrl	Isotype_RTK4174	R2	5P(BC)	TCCAGGCTAGTCATT	Antibody Capture
CD325	Hu.CD325	R2	5P(BC)	CCTTCCCTTTCCTCT	Antibody Capture			0095RatIgG2b-kIsotypeCtrl	Isotype_RTK4530	R2	5P(BC)	GATTCTTGACGACCT	Antibody Capture
CD326	Hu.CD326	R2	5P(BC)	TTCCGAGCAAGTATC	Antibody Capture			IgGFc	Hu.IgG.Fc	R2	5P(BC)	CTGGAGCGATTAGAA	Antibody Capture
CD328	Hu.CD328	R2	5P(BC)	CTTAGCATTTCACTG	Antibody Capture
CD33	Hu.CD33	R2	5P(BC)	TAACTCAGGGCCTAT	Antibody Capture
CD335	Hu.CD335	R2	5P(BC)	ACAATTTGAACAGCG	Antibody Capture
CD337	Hu.CD337	R2	5P(BC)	AAAGTCACTCTGCCG	Antibody Capture
CD338	Hu.CD338	R2	5P(BC)	TAAGACTTGGCCGTC	Antibody Capture
CD34	Hu.CD34	R2	5P(BC)	GCAGAAATCTCCCTT	Antibody Capture
CD340	Hu.CD340	R2	5P(BC)	CTGTAGCCGCCTATT	Antibody Capture
CD35	Hu.CD35	R2	5P(BC)	ACTTCCGTCGATCTT	Antibody Capture
CD352	Hu.CD352	R2	5P(BC)	AGTTTCCACTCAGGC	Antibody Capture
CD354	Hu.CD354	R2	5P(BC)	TAGCCGTTTCCTTTG	Antibody Capture
CD357	Hu.CD357	R2	5P(BC)	ACCTTTCGACACTCG	Antibody Capture
CD36	Hu.CD36	R2	5P(BC)	TTCTTTGCCTTGCCA	Antibody Capture
CD365	Hu.CD365	R2	5P(BC)	CTTCTGGGATTCTGG	Antibody Capture
CD366	Hu.CD366	R2	5P(BC)	TGTCCTACCCAACTT	Antibody Capture
CD37	Hu.CD37	R2	5P(BC)	ACAGTCACTGGGCAA	Antibody Capture
CD370	Hu.CD370	R2	5P(BC)	CTGCATTTCAGTAAG	Antibody Capture
CD38	Hu.CD38_HIT2	R2	5P(BC)	TGTACCCGCTTGTGA	Antibody Capture
CD39	Hu.CD39	R2	5P(BC)	TTACCTGGTATCCGT	Antibody Capture
CD3	Hu.CD3_UCHT1	R2	5P(BC)	CTCATTGTAACTCCT	Antibody Capture
CD40	Hu.CD40	R2	5P(BC)	CTCAGATGGAGTATG	Antibody Capture
CD41	Hu.CD41	R2	5P(BC)	ACGTTGTGGCCTTGT	Antibody Capture
CD42b	Hu.CD42b	R2	5P(BC)	TCCTAGTACCGAAGT	Antibody Capture
CD43	Hu.CD43	R2	5P(BC)	GATTAACCAGCTCAT	Antibody Capture
CD45RA	Hu.CD45RA	R2	5P(BC)	TCAATCCTTCCGCTT	Antibody Capture
CD45RB	Hu.CD45RB	R2	5P(BC)	AGATGGGACTCACCA	Antibody Capture
CD45RO	Hu.CD45RO	R2	5P(BC)	CTCCGAATCATGTTG	Antibody Capture
CD45	Hu.CD45_2D1	R2	5P(BC)	TCCCTTGCGATTTAC	Antibody Capture
CD46	Hu.CD46	R2	5P(BC)	ACAGTACGACCTTCT	Antibody Capture
CD47	Hu.CD47	R2	5P(BC)	GCATTCTGTCACCTA	Antibody Capture
CD48	Hu.CD48	R2	5P(BC)	CTACGACGTAGAAGA	Antibody Capture
CD49a	Hu.CD49a	R2	5P(BC)	ACTGATGGACTCAGA	Antibody Capture
CD49b	Hu.CD49b	R2	5P(BC)	GCTTTCTTCAGTATG	Antibody Capture
CD49d	Hu.CD49d	R2	5P(BC)	CCATTCAACTTCCGG	Antibody Capture
CD4	Hu.CD4_RPA.T4	R2	5P(BC)	TGTTCCCGCTCAACT	Antibody Capture
CD5	Hu.CD5	R2	5P(BC)	CATTAACGGGATGCC	Antibody Capture
CD52	Hu.CD52	R2	5P(BC)	CTTTGTACGAGCAAA	Antibody Capture
CD54	Hu.CD54	R2	5P(BC)	CTGATAGACTTGAGT	Antibody Capture
CD55	Hu.CD55	R2	5P(BC)	GCTCATTACCCATTA	Antibody Capture
CD56	Hu.CD56	R2	5P(BC)	TCCTTTCCTGATAGG	Antibody Capture
CD57Recombinant	Hu.CD57	R2	5P(BC)	AACTCCCTATGGAGG	Antibody Capture
CD58	Hu.CD58	R2	5P(BC)	GTTCCTATGGACGAC	Antibody Capture
CD59	Hu.CD59	R2	5P(BC)	AATTAGCCGTCGAGA	Antibody Capture
CD61	Hu.CD61	R2	5P(BC)	AGGTTGGAGTAGACT	Antibody Capture
CD62E	Hu.CD62E	R2	5P(BC)	CTCCCTGTGGCTTAA	Antibody Capture
CD62L	Hu.CD62L	R2	5P(BC)	GTCCCTGCAACTTGA	Antibody Capture
CD62P	Hu.CD62P	R2	5P(BC)	CCTTCCGTATCCCTT	Antibody Capture
CD63	Hu.CD63	R2	5P(BC)	GAGATGTCTGCAACT	Antibody Capture
CD64	Hu.CD64	R2	5P(BC)	AAGTATGCCCTACGA	Antibody Capture
CD66b	Hu.CD66b	R2	5P(BC)	AGCTGTAAGTTTCGG	Antibody Capture
CD69	Hu.CD69	R2	5P(BC)	GTCTCTTGGCTTAAA	Antibody Capture
CD7	Hu.CD7	R2	5P(BC)	TGGATTCCCGGACTT	Antibody Capture
CD70	Hu.CD70	R2	5P(BC)	CGCGAACATAAGAAG	Antibody Capture
CD71	Hu.CD71	R2	5P(BC)	CCGTGTTCCTCATTA	Antibody Capture
CD72	Hu.CD72	R2	5P(BC)	CAGTCGTGGTAGATA	Antibody Capture
CD73	Hu.CD73	R2	5P(BC)	CAGTTCCTCAGTTCG	Antibody Capture
CD74	Hu.CD74	R2	5P(BC)	CTGTAGCATTTCCCT	Antibody Capture
CD79b	Hu.CD79b	R2	5P(BC)	ATTCTTCAACCGAAG	Antibody Capture
CD8	Hu.CD8	R2	5P(BC)	GCGCAACTTGATGAT	Antibody Capture
CD80	Hu.CD80	R2	5P(BC)	ACGAATCAATCTGTG	Antibody Capture
CD81	Hu.CD81	R2	5P(BC)	GTATCCTTCCTTGGC	Antibody Capture
CD82	Hu.CD82	R2	5P(BC)	TCCCACTTCCGCTTT	Antibody Capture
CD83	Hu.CD83	R2	5P(BC)	CCACTCATTTCCGGT	Antibody Capture
CD84	Hu.CD84	R2	5P(BC)	CTCCCTAGTTCCTTT	Antibody Capture
CD85g	Hu.CD85g	R2	5P(BC)	TGTCAGTTCCTATGA	Antibody Capture
CD85j	Hu.CD85j	R2	5P(BC)	CCTTGTGAGGCTATG	Antibody Capture
CD86	Hu.CD86	R2	5P(BC)	GTCTTTGTCAGTGCA	Antibody Capture
CD9	Hu.CD9	R2	5P(BC)	GAGTCACCAATCTGC	Antibody Capture
CD90	Hu.CD90	R2	5P(BC)	GCATTGTACGATTCA	Antibody Capture
CD93	Hu.CD93	R2	5P(BC)	GCGCTACTTCCTTGA	Antibody Capture
CD94	Hu.CD94	R2	5P(BC)	CTTTCCGGTCCTACA	Antibody Capture
CD95	Hu.CD95	R2	5P(BC)	CCAGCTCATTAGAGC	Antibody Capture
CD96	Hu.CD96	R2	5P(BC)	TGGCCTATAAATGGT	Antibody Capture
CD98	Hu.CD98	R2	5P(BC)	GCACCAACAGCCATT	Antibody Capture
CD99	Hu.CD99	R2	5P(BC)	ACCCGTCCCTAAGAA	Antibody Capture
CLEC12A	Hu.CLEC12A	R2	5P(BC)	CATTAGAGTCTGCCA	Antibody Capture
CLEC1B	Hu.CLEC1B	R2	5P(BC)	TGCCAGTATCACGTA	Antibody Capture
CX3CR1	Hu.CX3CR1	R2	5P(BC)	AGTATCGTCTCTGGG	Antibody Capture
Cadherin11	Hu.Cadherin.11	R2	5P(BC)	CGTTGCCATTAACCA	Antibody Capture
EGFR	Hu.EGFR	R2	5P(BC)	GCTTAACATTGGCAC	Antibody Capture
FolateReceptorb	Hu.FR.b	R2	5P(BC)	TGTGGCTAGTCAGTT	Antibody Capture
FceRIa	Hu.FceRIa	R2	5P(BC)	CTCGTTTCCGTATCG	Antibody Capture
GARP	Hu.GARP	R2	5P(BC)	AGGTATGGTAGAGTA	Antibody Capture
GP130	Hu.GP130	R2	5P(BC)	CACGAGAATTTCAGT	Antibody Capture
GPR56	Hu.GPR56	R2	5P(BC)	GCCTAGTTTCCGTTT	Antibody Capture
Galectin-9	Hu.Galectin.9	R2	5P(BC)	ACTCACTGGAGTCTC	Antibody Capture
HLA-A2	Hu.HLA.A2	R2	5P(BC)	GAACATTTCCGACAA	Antibody Capture
HLA-A-B-C	Hu.HLA.ABC	R2	5P(BC)	TATGCGAGGCTTATC	Antibody Capture
HLA-DR	Hu.HLA.DR	R2	5P(BC)	AATAGCGAGCAAGTA	Antibody Capture
HLA-DR-DP-DQ	Hu.HLA.DR.DP.DQ	R2	5P(BC)	AGCTACGAGCAGTAG	Antibody Capture
HLA-E	Hu.HLA.E	R2	5P(BC)	GAGTCGAGAAATCAT	Antibody Capture
Iglightchain_	Hu.Ig.LightChain.k	R2	5P(BC)	AGCTCAGCCAGTATG	Antibody Capture
Iglightchaind	Hu.Ig.LightChain.l	R2	5P(BC)	CAGCCAGTAAGTCAC	Antibody Capture
IgD	Hu.IgD	R2	5P(BC)	CAGTCTCCGTAGAGT	Antibody Capture
IgE	Hu.IgE	R2	5P(BC)	GGATGTACCGCGTAT	Antibody Capture
IgM	Hu.IgM	R2	5P(BC)	TAGCGAGCCCGTATA	Antibody Capture
KLRG1	Hu.KLRG1	R2	5P(BC)	CTTATTTCCTGCCCT	Antibody Capture
LOX-1	Hu.LOX.1	R2	5P(BC)	ACCCTTTACCGAATA	Antibody Capture
LymphotoxinbReceptor	Hu.LT.bR	R2	5P(BC)	CCTCTATTCAGAGCA	Antibody Capture
MERTK	Hu.MERTK	R2	5P(BC)	TCCTGCATGTACCCA	Antibody Capture
MICA-MICB	Hu.MICA.MICB	R2	5P(BC)	CCCGCAGTATAACGA	Antibody Capture
NKp80	Hu.NKp80	R2	5P(BC)	TATAGTTCCTCTGTG	Antibody Capture
Notch1	Hu.Notch.1	R2	5P(BC)	AATCTGTAGTGCGTT	Antibody Capture
Notch3	Hu.Notch.3	R2	5P(BC)	CTATTGGACGTATCT	Antibody Capture
Podoplanin	Hu.Podoplanin	R2	5P(BC)	GGTTACTCGTTGTGT	Antibody Capture
TCRa-b	Hu.TCR.AB	R2	5P(BC)	CGTAACGTAGAGCGA	Antibody Capture
TCRg-d	Hu.TCR.GD	R2	5P(BC)	CTTCCGATTCATTCA	Antibody Capture
TCRVa7.2	Hu.TCR.Va7.2	R2	5P(BC)	TACGAGCAGTATTCA	Antibody Capture
TCRVb13.1	Hu.TCR.Vb13.1	R2	5P(BC)	TTATGGACGTATGGT	Antibody Capture
TCRVd2	Hu.TCR.Vd2	R2	5P(BC)	TCAGTCAGATGGTAT	Antibody Capture
TCRVg9	Hu.TCR.Vg9	R2	5P(BC)	AAGTGATGGTATCTG	Antibody Capture
TIGIT	Hu.TIGIT	R2	5P(BC)	TTGCTTACCGCCAGA	Antibody Capture
TIM-4	Hu.TIM.4	R2	5P(BC)	CGTCATATAGTATGG	Antibody Capture
TNF-a	Hu.TNF.a	R2	5P(BC)	CCTATGAACGTAACG	Antibody Capture
TSLPR	Hu.TSLPR	R2	5P(BC)	CAGTCCTCTCTGTCA	Antibody Capture
TSPAN33	Hu.TSPAN33	R2	5P(BC)	GAGTTCGTTGTTCCA	Antibody Capture
VEGFR-3	Hu.VEGFR.3	R2	5P(BC)	TGATCCGAAGTCGTG	Antibody Capture
XCR1	Hu.XCR1	R2	5P(BC)	AAGACGCATGTCAAC	Antibody Capture
mastcelltryptase	Hu.mast_cell_tryptase	R2	5P(BC)	ACTGATAGACCCGCT	Antibody Capture
0073anti-mouse-humanCD44	HuMs.CD44	R2	5P(BC)	TGGCTTCAGGTCCTA	Antibody Capture
0103anti-mouse-humanCD45R-B220	HuMs.CD45R_B220	R2	5P(BC)	CCTACACCTCATAAT	Antibody Capture
mouseCD49f	HuMs.CD49f	R2	5P(BC)	TTCCGAGGATGATCT	Antibody Capture
0895anti-mouse-humanMac-2	HuMs.Mac.2	R2	5P(BC)	GATGCAATTAGCCGG	Antibody Capture
mouseintegrin_7	HuMs.integrin.b7	R2	5P(BC)	TCCTTGGATGTACCG	Antibody Capture
ratCD278	HuMsRt.CD278	R2	5P(BC)	CGCGCACCCATTAAA	Antibody Capture
0237RatIgG1-dIsotypeCtrl	Isotype_G0114F7	R2	5P(BC)	GGGAGCGATTCAACT	Antibody Capture
0241ArmenianHamsterIgGIsotypeCtrl	Isotype_HTK888	R2	5P(BC)	CCTGTCATTAAGACT	Antibody Capture
0091MouseIgG2a-kisotypeCtrl	Isotype_MOPC.173	R2	5P(BC)	CTCCTACCTAAACTG	Antibody Capture
0090MouseIgG1-kisotypeCtrl	Isotype_MOPC.21	R2	5P(BC)	GCCGGACGACATTAA	Antibody Capture
0092MouseIgG2b-kisotypeCtrl	Isotype_MPC.11	R2	5P(BC)	ATATGTATCACGCGA	Antibody Capture
0236RatIgG1-kisotypeCtrl	Isotype_RTK2071	R2	5P(BC)	ATCAGATGCCCTCAT	Antibody Capture
0238RatIgG2a-kIsotypeCtrl	Isotype_RTK2758	R2	5P(BC)	AAGTCAGGTTCGTTT	Antibody Capture
0240RatIgG2c-kIsotypeCtrl	Isotype_RTK4174	R2	5P(BC)	TCCAGGCTAGTCATT	Antibody Capture
0095RatIgG2b-kIsotypeCtrl	Isotype_RTK4530	R2	5P(BC)	GATTCTTGACGACCT	Antibody Capture
IgGFc	Hu.IgG.Fc	R2	5P(BC)	CTGGAGCGATTAGAA	Antibody Capture

## Sheet: Table 3
Supplementary Table 3: Sequencing Metrics
Sample	Dataset	Chemistry	Estimated Number of Cells	Mean Reads per Cell	Median Genes per Cell	Number of Reads	Valid Barcodes	Sequencing Saturation	Q30 Bases in Barcode	Q30 Bases in RNA Read	Q30 Bases in UMI	Reads Mapped to Genome	Reads Mapped Confidently to Genome	Reads Mapped Confidently to Intergenic Regions	Reads Mapped Confidently to Intronic Regions	Reads Mapped Confidently to Exonic Regions	Reads Mapped Confidently to Transcriptome	Reads Mapped Antisense to Gene	Fraction Reads in Cells	Total Genes Detected	Median UMI Counts per Cell	Antibody: Number of Reads	Antibody: Mean Reads per Cell	Antibody: Valid Barcodes	Antibody: Sequencing Saturation	Antibody: Q30 Bases in Barcode	Antibody: Q30 Bases in Antibody Read	Antibody: Q30 Bases in UMI	Antibody: Fraction Antibody Reads	Antibody: Fraction Antibody Reads Usable	Antibody: Antibody Reads Usable per Cell	Antibody: Fraction Antibody Reads in Aggregate Barcodes	Antibody: Fraction Unrecognized Antibody	Antibody: Antibody Reads in Cells	Antibody: Median UMIs per Cell (summed over all recognized antibody barcodes)
CD34-1	Titration	3' HT V3.1 with ADT and HTO	66508	45201	2882	3006248710	0.975	0.298	0.951	0.916	0.95	0.965	0.94	0.041	0.39	0.509	0.466	0.017	0.964	25395	12377	620062708	9323	0.988	0.338	0.954	0.695	0.952	0.92	0.37	3447	0	0.08	0.406	2210
CD34-2		3' HT V3.1 with ADT and HTO	49252	38822	2803	1912040004	0.975	0.277	0.949	0.912	0.948	0.967	0.943	0.039	0.356	0.548	0.503	0.017	0.967	24629	11932	674722493	13699	0.987	0.36	0.954	0.699	0.953	0.92	0.278	3808	0	0.08	0.305	2355
CD34-3		3' HT V3.1 with ADT and HTO	53736	42958	2825	2308388256	0.975	0.284	0.951	0.919	0.951	0.967	0.943	0.041	0.377	0.525	0.481	0.017	0.928	24879	11927	553043035	10292	0.988	0.356	0.954	0.696	0.952	0.921	0.333	3430	0	0.079	0.365	2096
CD34-4		3' HT V3.1 with ADT and HTO	41607	42701	2661	1776651882	0.975	0.298	0.95	0.912	0.949	0.968	0.944	0.039	0.34	0.566	0.518	0.018	0.872	24852	10775	368386371	8854	0.989	0.305	0.953	0.697	0.952	0.916	0.352	3113	0	0.084	0.388	1470
CD271-1		3' HT V3.1 with ADT and HTO	33031	69435	3124	2293497708	0.977	0.445	0.949	0.912	0.948	0.966	0.939	0.04	0.36	0.539	0.495	0.016	0.954	25443	14373	354509905	10733	0.989	0.159	0.954	0.693	0.952	0.921	0.18	1933	0	0.079	0.197	1522
CD271-2		3' HT V3.1 with ADT and HTO	35063	50890	2812	1784358841	0.975	0.376	0.948	0.906	0.947	0.966	0.939	0.039	0.328	0.571	0.526	0.017	0.97	25220	11901	481291543	13726	0.989	0.417	0.955	0.697	0.953	0.918	0.251	3445	0.004	0.082	0.276	1615
CD271-3		3' HT V3.1 with ADT and HTO	45686	52391	2916	2393534339	0.976	0.357	0.951	0.916	0.951	0.967	0.941	0.04	0.338	0.562	0.518	0.016	0.975	25861	12210	500012519	10945	0.989	0.461	0.954	0.698	0.953	0.913	0.372	4070	0	0.087	0.411	1531
CD271-4		3' HT V3.1 with ADT and HTO	32132	61730	2945	1983509298	0.976	0.395	0.95	0.909	0.95	0.965	0.932	0.044	0.34	0.548	0.503	0.017	0.961	26021	12572	539707977	16797	0.989	0.404	0.954	0.696	0.953	0.918	0.401	6740	0.016	0.082	0.442	2388
TNC-1-2-1		3' V3.1 with ADT and HTO	8107	61835	1356	501298545	0.965	0.708	0.951	0.914	0.949	0.946	0.863	0.063	0.333	0.467	0.423	0.018	0.916	21272	5062	97232568	11994	0.991	0.217	0.955	0.695	0.954	0.915	0.089	1072	0	0.085	0.099	797
TNC-1-2-2		3' V3.1 with ADT and HTO	8509	43265	1254	368139427	0.971	0.638	0.951	0.91	0.95	0.954	0.88	0.062	0.329	0.488	0.445	0.017	0.917	21054	4689	104553808	12287	0.991	0.225	0.955	0.696	0.954	0.916	0.091	1114	0	0.084	0.1	826
TNC-3-4-1		3' V3.1 with ADT and HTO	10200	45365	1366	462721792	0.977	0.634	0.951	0.916	0.95	0.948	0.885	0.061	0.333	0.492	0.451	0.016	0.927	21383	5634	121887066	11950	0.991	0.19	0.954	0.693	0.953	0.913	0.103	1226	0	0.087	0.113	932
TNC-3-4-2		3' V3.1 with ADT and HTO	9917	49738	1362	493251781	0.973	0.666	0.949	0.912	0.948	0.951	0.888	0.062	0.336	0.49	0.448	0.016	0.934	21350	5527	66131892	6669	0.99	0.151	0.955	0.697	0.953	0.914	0.109	726	0	0.086	0.12	587
WM34_CD34	Validation	3' V3.1 with ADT	7974	101728	3405	811181851	0.981	0.593	0.971	0.946	0.972	0.976	0.944	0.043	0.307	0.594	0.558	0.014	0.961	23136	18564	195466143	24513	0.989	0.55	0.962	0.55	0.956	0.927	0.16	3914	0.002	0.073	0.174	1498
WM34_CD271		3' V3.1 with ADT	6718	130748	3262	878362029	0.98	0.677	0.972	0.942	0.973	0.973	0.938	0.045	0.284	0.608	0.573	0.013	0.958	23619	17522	186747837	27798	0.989	0.533	0.963	0.55	0.957	0.927	0.119	3310	0	0.073	0.13	1441
WM34_TNC		3' V3.1 with ADT	5989	154320	1788	924222651	0.975	0.861	0.972	0.945	0.974	0.964	0.921	0.063	0.297	0.561	0.527	0.014	0.907	22239	6635	291574768	48685	0.989	0.577	0.964	0.552	0.957	0.932	0.15	7281	0.013	0.068	0.162	2726
BM27_CD34		3' V3.1 with ADT	8129	113259	3858	920685909	0.982	0.589	0.972	0.951	0.973	0.974	0.943	0.043	0.313	0.587	0.552	0.014	0.97	23442	21766	183905512	22623	0.987	0.533	0.962	0.551	0.956	0.928	0.151	3415	0.001	0.072	0.164	1388
BM27_CD271		3' V3.1 with ADT	8580	71422	3281	612803657	0.982	0.506	0.97	0.949	0.972	0.979	0.948	0.042	0.292	0.613	0.577	0.013	0.966	23245	16260	181159152	21114	0.988	0.559	0.963	0.554	0.956	0.928	0.16	3372	0	0.072	0.174	1400
BM27_TNC		3' V3.1 with ADT	7656	107217	1764	820854871	0.981	0.821	0.973	0.949	0.974	0.972	0.927	0.051	0.3	0.576	0.541	0.015	0.934	22582	7536	185008503	24165	0.988	0.498	0.962	0.554	0.956	0.936	0.183	4425	0	0.064	0.198	1925
BF21_CD34		3' V3.1 with ADT	6537	86317	2682	564256814	0.984	0.693	0.965	0.94	0.961	0.978	0.953	0.036	0.335	0.582	0.551	0.011	0.956	21578	11522	119843107	18333	0.99	0.129	0.965	0.58	0.957	0.982	0.112	2060	0	0.018	0.115	1630
BF21_CD271		3' V3.1 with ADT	9548	72164	2310	689017292	0.985	0.673	0.965	0.945	0.961	0.976	0.951	0.035	0.299	0.618	0.588	0.01	0.906	22621	9197	116682089	12221	0.991	0.123	0.965	0.579	0.956	0.983	0.206	2521	0.006	0.017	0.212	1747
BF21_TNC		3' V3.1 with ADT	5916	87187	1196	515796885	0.983	0.806	0.963	0.943	0.959	0.975	0.941	0.041	0.337	0.564	0.534	0.012	0.798	20870	3656	123604775	20893	0.991	0.123	0.964	0.582	0.956	0.983	0.117	2455	0	0.017	0.121	1943
WF26_CD34		3' V3.1 with ADT	11515	55125	2777	634763857	0.986	0.587	0.965	0.947	0.961	0.977	0.953	0.035	0.278	0.64	0.609	0.01	0.961	22228	11441	126283795	10967	0.991	0.188	0.965	0.582	0.956	0.982	0.255	2795	0	0.018	0.262	2037
WF26_CD271		3' V3.1 with ADT	8395	71821	2703	602934810	0.986	0.652	0.964	0.944	0.96	0.971	0.947	0.033	0.246	0.668	0.636	0.011	0.951	22425	11463	66813631	7959	0.991	0.07	0.962	0.58	0.956	0.982	0.148	1177	0.001	0.018	0.152	957
WF26_TNC		3' V3.1 with ADT	3932	221631	1310	871453095	0.985	0.933	0.967	0.941	0.963	0.97	0.939	0.041	0.297	0.602	0.572	0.01	0.85	20451	3801	120329414	30603	0.991	0.167	0.965	0.58	0.956	0.982	0.112	3412	0.003	0.018	0.115	2496

## Sheet: Table 4
Supplementary Table 4: RNA Clusters Centroids Created from Variable Genes in Titration 315k Cells
All values a log2(CPTT+1)
UID	HSC-1	HSC-2	MPP-1	MPP-2	MPP-3	MPP-MEP	Multilin-1	Multilin-2	MEP-1	ERP-1	ERP-2	ERP-3	ERP-4	ERP-5	ERP-6	ERP-7	Erythroblast-1	Erythroblast-2	Erythroblast-3	MKP-early	MKP-late	Platelet	BMCP	Eos-early	Mast-early	LMPP-1	LMPP-2	CLP	Pro-B-1	Pro-B-2	Pro-B-Early-cycling	Pro-B-cycling-1	Transitional-B-1	Transitional-B-2	pre-B	B-T2	B Naive	B Memory-1	B Memory-2	PC-1	PC-2	T CD4 Naive-1	T CD4 Naive-2	T CD8 Naive-1	T Proliferating	CD4 TCM	Th2	CD8 TEM-1	CD8 TEM-2
IFIT3	1.13992	0.033764	0.0793832	0.0572346	0.0983448	0.0510566	0.100457	0.0443802	0.168922	0.169098	0.148175	0.203809	0.215472	0.275007	0.302545	0.240053	0.132977	0.140499	0.158222	0.210737	0.114325	0.297711	0.0984145	0.0862316	0.0298645	0.179711	0.0807252	0.135985	0.0768643	0.126345	0.0865016	0.0956409	0.0268388	0.00749969	0.0265009	0	0	0.0371115	0.0133633	0.0184831	0.051177	0.0154676	0.0264745	0.0363144	0.0568819	0.180611	0.283448	0.514748	0.510311
PMAIP1	2.857	0.641166	0.508377	0.420956	0.602417	0.247982	0.741078	0.653611	0.306999	0.24498	0.256644	0.167894	0.147542	0.152588	0.142133	0.219999	0.333923	0.342224	0.446045	0.421671	0.313461	0.204124	0.242021	0.334185	0.110755	0.668613	0.680616	1.89727	1.62099	1.37584	1.44257	1.85095	0.509658	0.931405	1.59542	1.29661	1.54198	1.57721	1.15718	0.774336	0.305833	0.0942755	0.0969094	0.316736	0.335863	0.753931	1.00625	2.13153	2.03433
MIPOL1	0.217302	0.122174	0.0819976	0.0119012	0.0409645	0.0429621	0.00611708	0	0.00797796	0.00929402	0.0281385	0.0361797	0.021343	0.0119768	0.00511299	0.0294131	0	0	0.00496381	0.0437318	0.0118842	0	0.0118218	0	0	0	0	0.0165095	0.00956405	0	0	0	0	0.00427357	0	0	0	0	0	0	0	0	0	0	0	0	0	0	0
SLC1A6	0.12307	0.0870117	0.0633514	0.033126	0.00785109	0.0336465	0	0	0.0126635	0	0	0.00461115	0	0	0	0	0	0	0	0.00565605	0	0	0	0	0	0	0	0	0	0	0	0	0	0	0	0	0	0	0	0	0	0	0	0	0	0	0	0	0
IFIT1	0.403365	0.0194683	0.0099512	0.0100844	0.00289239	0	0.0217151	0	0.00451212	0.00352967	0.0473389	0.0450893	0.0123226	0.0574345	0.0682574	0.0539827	0.00931484	0	0.00798765	0.00161377	0.00949177	0.00386098	0	0	0	0.0126349	0	0.0251956	0	0	0	0	0.0124523	0.00597166	0	0	0	0.0212216	0	0	0.0124025	0	0	0.0182691	0.0427224	0.0651768	0.0813604	0.179043	0.168814
GUCY1A3	0.548276	0.35121	0.403559	0.28799	0.244805	0.294932	0.20326	0.205892	0.146231	0.140268	0.137347	0.0875584	0.0885323	0.0727453	0.0604558	0.0656706	0.0219787	0.0102285	0.0461252	0.228245	0.360284	0.646399	0.0421645	0.008818	0.0256119	0.296398	0.128009	0.275925	0.0653608	0.0614637	0.187174	0.0761927	0.0800441	0.0340454	0.0688971	0	0.0174329	0	0	0.0137624	0.0231549	0	0	0	0.00662094	0	0	0	0
RP11-480D4.6	0.0428	0	0	0	0	0.0108711	0	0	0	0	0	0	0	0	0	0	0	0	0	0.00349283	0	0	0	0	0	0	0	0	0	0	0.00698469	0	0	0	0	0	0	0	0	0	0	0	0	0	0	0	0	0	0
PRKG2	0.195346	0.112617	0.0833786	0.10329	0.0622361	0.101986	0.0309449	0.0167155	0.126623	0.0412081	0.0889087	0.0327481	0.044529	0.0471222	0.0194764	0.00975742	0.00402235	0	0.00316117	0.0765518	0.013023	0.0190864	0.0798194	0.0242139	0.04849	0.00778812	0.00930581	0	0	0	0	0	0.00478056	0	0	0	0	0	0	0.00593329	0	0.0161401	0	0	0	0	0	0	0
PGLYRP2	0.126188	0.0378275	0.0359264	0.012191	0.00687242	0.0234865	0.0101785	0	0	0	0	0.0164088	0	0	0	0	0	0	0	0.0148151	0	0	0	0	0	0.0296379	0	0	0	0	0	0	0	0	0	0	0	0	0	0.0579493	0.0906321	0.0119252	0	0	0	0	0	0	0
TTTY10	0.0396114	0	0	0	0	0.0118506	0	0	0	0	0	0	0	0	0	0	0	0	0	0	0.00672436	0	0	0	0	0	0	0	0	0	0	0	0	0	0	0	0	0	0	0	0	0	0	0	0	0	0	0	0
GIPC2	0.117755	0.0709623	0.0403363	0.050338	0	0.00630999	0	0.0099741	0.00617046	0.00352967	0	0	0	0.0066373	0.00511299	0.0236816	0.0382226	0.0326664	0.0132991	0.0141944	0	0	0.00787437	0	0	0.0149663	0	0	0	0	0	0	0	0	0	0	0	0	0	0	0	0.0123506	0.0220562	0	0	0	0	0	0.015737
INPP4B	0.456467	0.39649	0.288878	0.198827	0.139218	0.281617	0.153639	0.086871	0.110113	0.140944	0.034282	0.0232455	0	0.00307687	0.00359212	0.0113516	0.0148617	0	0	0.513753	0.265252	0.387098	0.0205558	0.0514702	0	0.0371168	0.0304375	0.0320375	0.00986838	0.0199188	0.0347657	0.0572701	0.0233597	0.00696783	0	0	0.0052851	0	0	0.0170663	0.0187559	0.230404	0.124031	0.448601	0.303679	0.176187	0.23099	0.0677989	0.114631
SHANK2	0.0505725	0.0129508	0	0	0	0	0.0101312	0	0	0	0	0	0	0	0	0	0.00494293	0	0	0.0271618	0.0218396	0.022728	0.0108147	0	0	0	0	0	0	0	0	0	0	0.00443755	0	0	0	0	0	0	0	0	0	0	0	0	0	0	0
RP11-386I8.6	0.0692985	0	0	0	0	0	0	0	0	0	0	0	0	0	0	0	0	0	0	0	0.00160674	0	0	0	0	0	0	0.0197958	0	0	0	0	0	0	0	0	0	0	0	0	0	0.0146205	0	0	0	0	0	0	0.0173267
TCEAL2	0.736585	0.611651	0.185691	0.0107733	0.0313434	0.0606751	0.0238024	0	0.0423698	0	0.00895584	0.0029659	0	0	0	0	0	0	0	0.016809	0	0	0	0	0	0.0179559	0	0	0.015074	0	0	0	0.00356828	0	0	0	0	0	0	0.010367	0	0.0713351	0.0420266	0	0.022555	0.00824427	0.042439	0.013646	0.047612
MEG3	0.599649	0.399021	0.130934	0.0115784	0.0149383	0.0495	0.0373727	0	0.00553025	0	0.00293556	0	0	0.00428022	0.00651478	0	0	0	0	0	0.0315343	0.0756908	0	0	0	0	0	0	0	0.0108702	0.0116434	0	0.00337828	0.00792493	0.0234435	0	0.0665708	0	0	0	0	0	0	0	0	0	0	0	0
CLEC9A	0.171938	0.205276	0.0989381	0.0804744	0.0659039	0.0399299	0.0350629	0	0.0323028	0	0	0	0	0	0	0	0	0	0	0	0.00500144	0	0	0	0	0	0	0	0	0	0	0	0	0	0	0	0	0	0	0	0	0	0	0	0	0	0	0	0
CDH7	0.0527133	0.0956158	0.0239663	0	0	0	0	0	0.00570864	0	0	0	0	0	0.00992531	0	0	0	0	0	0	0	0	0	0	0	0	0	0	0	0	0	0.00356828	0	0	0	0	0	0	0	0	0	0	0	0	0	0	0	0
PREX2	0.511933	0.425908	0.258933	0.150608	0.178956	0.179602	0.0631374	0.062675	0.0501095	0	0.0046624	0.0125633	0.00200307	0	0	0	0	0	0	0.0031517	0	0	0.00583045	0	0	0.0313585	0.0156392	0	0	0.00816139	0	0	0	0	0	0.0195289	0	0	0	0	0	0	0	0	0	0	0	0	0
HMGA2	0.296738	0.390264	0.24006	0.174701	0.0630475	0.157991	0.0773626	0.0498872	0.160803	0.155723	0.0726973	0.0528935	0.0622013	0.082616	0.0477536	0.0652024	0.094881	0.0735716	0.0431934	0.106853	0.0827418	0.00722662	0.0793554	0.008818	0.0172683	0.200911	0.0197164	0.0279463	0	0	0	0.0220439	0.00880739	0	0	0	0.0052851	0	0	0.00302717	0	0	0	0	0	0	0	0	0
SGIP1	0.0648127	0.15778	0.06829	0.0243929	0.0494415	0.0418715	0.0189493	0.0109077	0.0153296	0.0171988	0.00499338	0	0.0078018	0	0.0147452	0.00856757	0	0	0	0.00630354	0	0	0.0195338	0	0	0.0189544	0.0353506	0	0	0	0.0138103	0	0	0.00597166	0	0.0247939	0	0	0	0	0	0	0	0	0	0	0	0	0
RASSF6	0.214731	0.242401	0.0500055	0.0415982	0.0390251	0.07395	0.00634524	0	0.00858754	0.00518053	0	0	0.00287665	0	0.00824706	0	0	0	0	0	0	0.00386098	0	0	0	0	0	0.00614751	0.016682	0.0203859	0	0	0.00607966	0	0	0.0240661	0.0660816	0.118652	0.0874153	0.110315	0.00619792	0	0	0	0.0168233	0.0347092	0	0	0
ERICH1-AS1	0	0.065737	0	0	0.00834773	0	0	0	0	0	0	0	0.00200307	0	0	0	0	0	0	0	0	0	0	0	0	0	0	0	0	0	0.0101883	0	0.00727324	0	0	0	0	0	0	0	0	0	0	0	0	0	0	0	0
SGCZ	0.0119566	0.039844	0	0	0	0	0	0	0	0	0	0	0	0	0	0	0	0	0	0	0	0	0	0	0	0	0	0	0	0	0	0	0	0	0	0	0	0	0	0	0	0	0	0	0	0	0	0	0
GPRASP2	0.0429824	0.108221	0.0293701	0.0100624	0	0.00955879	0	0.0149714	0	0	0	0.00408064	0	0.00297627	0	0	0.00691844	0	0	0.00619442	0.00527316	0	0	0	0	0	0	0.00643528	0	0.0123867	0	0	0.0136246	0.0114095	0	0	0	0	0	0	0	0	0	0	0	0	0	0	0
RP11-598F7.3	0.285501	0.369879	0.281305	0.136744	0.120918	0.214005	0.0550288	0.015996	0.0447235	0	0.0179316	0.0139356	0.00412861	0.0146409	0.00362204	0	0.00436423	0.00915962	0	0.00870635	0	0	0	0	0	0.0577614	0	0	0	0	0.0143471	0.0181851	0.00457839	0	0	0	0	0	0	0.449261	0.0216589	0.0161161	0	0	0.00662094	0	0	0	0
PHLDB2	0.213784	0.282513	0.114488	0.0212692	0.0423904	0.0398316	0.0181795	0.00806629	0.0402095	0.0125409	0.00363774	0	0.00200307	0	0.00390565	0	0	0	0	0.00475354	0.0043832	0	0.00723747	0	0	0.0222335	0	0	0.0261988	0.0431789	0.0433341	0	0.0665147	0.0336384	0.0254546	0	0.0167209	0	0	0.0225681	0	0	0	0	0.016253	0.0203953	0.0309609	0.0177307	0.0429267
UCHL1	0.327487	0.317179	0.199126	0.150567	0.203287	0.0943755	0.0994692	0.102447	0.0821765	0.0315845	0.0178355	0.0305727	0.00297621	0.0212678	0.0178204	0	0.0124316	0.0074571	0	0.0118581	0.00383105	0	0.0179455	0	0	0.0437116	0.0152876	0.0343419	0.00956405	0.00923981	0.0222996	0.0287913	0.0830491	0.0086637	0	0.0243415	0	0	0	0.0849236	0.0628489	0.0292502	0	0	0.0103036	0	0	0	0
NPM2	0.143201	0.187797	0.0822929	0.0522077	0.0613163	0.0255955	0.0214544	0.0250977	0.0141178	0.0217676	0.00921693	0.0109039	0	0	0.00664265	0.00200335	0	0	0	0.0157594	0.0414717	0	0	0	0	0.0384626	0	0.00643528	0.0146076	0	0	0	0	0	0	0	0	0	0	0.00593329	0	0	0	0.0145404	0.0262167	0	0.0360902	0	0
RP11-1275H24.3	0.0318927	0.124416	0.0569655	0.0200058	0.0184466	0.0818793	0	0.0189742	0.01727	0.0255226	0	0.0088322	0.0103556	0.0116233	0.00485575	0.00461011	0	0	0	0.00546683	0	0	0	0.00986417	0	0.0155262	0.0104115	0.00643528	0.0114937	0	0	0	0	0	0	0	0	0	0	0	0	0	0	0	0	0	0	0	0
DLK1	0.379195	0.165909	0.0673258	0.0109839	0.0505871	0.0113943	0	0	0.0290227	0.00518053	0	0	0	0	0	0	0	0	0	0.0299256	0.000949884	0	0	0	0	0.0135687	0	0	0	0	0	0	0	0	0	0	0	0	0	0	0	0	0	0	0.00662094	0	0	0	0
PCDH17	0.182971	0.16148	0.0563363	0.0214147	0	0	0	0	0.0122231	0	0.00654046	0.00461115	0	0	0	0	0	0	0	0	0	0	0	0	0	0	0	0	0	0	0	0	0	0.00708723	0	0	0	0	0	0	0	0	0	0	0	0	0	0	0
LECT1	0.0391289	0.101296	0.0167556	0.0351662	0.00289239	0.0359027	0	0	0.0101128	0	0.00590792	0	0	0	0	0	0	0	0	0	0	0	0.018354	0	0	0	0.00854928	0	0	0	0	0	0	0	0	0	0	0	0	0	0	0	0	0	0	0	0	0	0
ELMO1	0.757681	0.998655	0.615836	0.486652	0.473525	0.547423	0.506473	0.447398	0.509833	0.298052	0.283519	0.282084	0.263233	0.269776	0.134804	0.0669311	0.0529927	0.0405847	0.0590968	0.285279	0.179755	0.213361	0.323414	0.2248	0.209894	0.392981	0.314898	0.509982	0.29625	0.316383	0.148565	0.0671746	0.202417	0.265648	0.137716	0.327873	0.126445	0.283831	0.289772	0.158711	0.105014	0.111685	0.148036	0.202289	0.124523	0.131769	0.22125	0.142637	0.237618
MACC1	0.266501	0.32871	0.215952	0.101761	0.197921	0.109412	0.132787	0.0337399	0.120199	0.0893431	0.077499	0.0733318	0.12008	0.0466417	0.0859358	0.0470485	0	0.0182221	0.0218093	0.156617	0.0984186	0.0313435	0.0837125	0.0264296	0.0490453	0.0786615	0.0519448	0.141042	0.037395	0.014804	0.00934575	0	0.0509789	0	0	0.0116751	0.0233099	0.0100581	0.161818	0.149624	0.0238284	0	0	0	0.00662094	0	0	0	0
CELF5	0	0.0291752	0	0	0	0	0	0.00757623	0	0	0	0	0	0	0	0	0	0	0	0	0.00290436	0	0	0	0	0.00778812	0	0	0	0	0	0	0	0	0	0	0	0	0	0	0	0	0	0	0	0	0	0	0
HLF	0.898862	0.542538	0.423184	0.177231	0.215915	0.190898	0.0476044	0.0524988	0.043078	0.0212222	0.00792894	0.0143322	0.00287665	0.00705347	0.0140258	0.0026027	0.00420396	0	0	0.0270138	0.030427	0.0139796	0.0153234	0	0	0.0592607	0.0297511	0.0219986	0	0	0.0202815	0	0	0	0	0	0	0.0215518	0	0.0101294	0.0205505	0	0	0	0.0311515	0	0.0454577	0	0
MECOM	0.460044	0.329801	0.31113	0.17673	0.167409	0.149445	0.019617	0.0207898	0.202912	0.154529	0.0715636	0.0438611	0.0517987	0.09401	0.0226301	0.0131253	0	0	0.012135	0.164368	0.0131242	0.0127968	0.0534256	0	0	0.0165751	0.0497522	0.0340009	0	0	0.0163328	0	0	0	0.0224736	0	0	0	0	0	0	0	0	0	0.0103036	0	0	0	0
HOXB4	0.522599	0.29033	0.446627	0.173344	0.310155	0.247621	0.145251	0.137404	0.191036	0.0812658	0.138506	0.0999135	0.0799013	0.124063	0.0800853	0.042134	0.00441565	0.0123813	0.0220944	0.11841	0.0997632	0.0328389	0.110959	0.109094	0.0322499	0.212548	0.0903827	0.0978608	0.0137257	0.00357459	0.0211642	0	0.00457839	0.00937027	0	0	0	0	0	0.0212065	0.0164536	0	0.0124241	0.0341641	0	0	0.0167273	0.0344771	0.0550312
PTPN20A	0	0	0.0265794	0	0	0	0	0	0	0	0	0	0	0.00293742	0	0	0	0	0	0	0	0	0	0	0	0	0	0	0	0	0	0	0	0	0	0	0	0	0	0	0	0	0	0	0	0	0	0	0
HOXB5	0.178717	0.0897035	0.144283	0.0234926	0.026123	0.0753243	0.0401254	0.038535	0.00408821	0.0161555	0	0	0.00200307	0	0	0.0026027	0.0055648	0	0.00644126	0.0113486	0.00236879	0.00965176	0.0168621	0	0.0149816	0.0116078	0	0	0	0	0	0	0	0	0	0	0	0	0	0	0	0	0	0	0	0	0	0	0
CCDC175	0.0867377	0.0987605	0.150698	0.0753557	0.0736145	0.12665	0.0478961	0.0268053	0.0518612	0.00727249	0.0136942	0.00508658	0	0	0	0	0	0	0.00298195	0.202883	0.0358972	0.0796022	0.0151695	0.0137145	0	0.0333135	0.00748337	0.0029985	0	0	0	0	0	0	0	0	0	0	0	0.00302717	0	0	0	0	0	0	0	0	0
IDS	0	0	0	0	0	0	0	0.00842089	0.00594147	0	0	0	0	0	0	0	0	0	0	0	0	0	0	0	0	0	0	0	0	0	0	0	0	0.00828416	0	0	0	0	0	0	0	0	0	0	0	0	0	0	0
BST2	2.32535	2.18782	1.76713	1.22155	1.47816	1.44204	1.2197	1.42909	0.589876	0.708603	0.832539	0.814471	0.592786	0.698817	0.695255	0.373018	0.144324	0.0266651	0.188272	0.189044	0.0957143	0.0183632	0.847223	0.812486	0.862823	0.879613	0.599693	0.630898	0.36409	0.475509	0.342772	0.484805	0.303163	0.206292	0.262923	0.133326	0.147296	0.237801	0.103481	1.50789	2.13061	0.253412	0.490368	0.29327	0.305569	0.309165	0.391901	0.246711	0.212614
LINC01122	0.161867	0.273887	0.189162	0.103951	0.122439	0.118655	0.0638092	0.0350065	0.0797845	0.0131704	0.0046624	0.00225648	0.00297621	0	0.00495201	0	0	0	0	0.0197307	0.00229051	0	0	0	0	0.107332	0.0661646	0.0139302	0	0	0	0.0101494	0.00457839	0	0	0	0	0	0	0	0.0160347	0	0	0	0	0	0	0	0
HOXB2	0.336483	0.481987	0.471819	0.247033	0.213427	0.254556	0.181519	0.111634	0.294512	0.139853	0.155983	0.149964	0.0836806	0.100541	0.078308	0.0886726	0.0954706	0.0927326	0.0474998	0.104967	0.0806171	0.0442878	0.139059	0.137938	0.0926034	0.179684	0.0715433	0.0388705	0.0583822	0.0880119	0.0405067	0.0347822	0.0628912	0.0340936	0.0344961	0.0357511	0.0207444	0.0100581	0.0378313	0.0406686	0.0451271	0.030395	0.0601725	0.11472	0.011142	0.0476006	0	0.0168277	0.089365
PGM5	0.162116	0.112118	0.11157	0.0116932	0.0464388	0.0318683	0	0	0.0179323	0	0.00363774	0.0104715	0	0	0.00522855	0	0	0	0	0.0106465	0	0	0	0	0	0	0	0	0	0	0	0	0	0	0	0	0	0	0	0	0	0	0	0	0	0	0	0	0
PRDM16	0.154418	0.174661	0.155325	0.0964096	0.0536974	0.0449468	0	0	0.0274545	0	0	0	0.00431491	0.00354878	0.00362204	0	0	0.0104296	0	0	0	0	0	0	0	0.0433977	0.0127576	0	0	0	0	0.0160485	0	0	0	0	0	0	0	0.005528	0	0	0	0	0	0	0	0	0
C19orf80	0	0	0.0245015	0	0	0	0	0	0	0	0	0	0	0	0	0	0	0	0	0	0	0	0	0	0	0	0	0	0	0	0	0	0	0	0	0	0	0	0	0	0	0	0	0	0	0	0	0	0
RPS9	6.05824	6.0273	5.98905	5.88549	5.80763	5.78781	5.62127	5.73635	5.56674	5.70109	5.61735	5.66314	5.48062	5.51814	5.53394	5.24283	4.42215	3.6421	4.8857	5.22789	4.87721	3.90561	5.60233	5.32916	5.06468	5.71577	5.37315	5.57405	5.48854	5.30077	5.28892	5.08979	5.58594	5.50486	5.2441	5.07984	5.50079	5.36576	5.20325	4.82527	5.20183	5.70772	5.70853	5.47846	5.55491	5.21846	5.46403	4.80586	4.69847
XXYLT1-AS2	0.0607356	0.0114802	0.126984	0.0440915	0.0264343	0.0230771	0.00748099	0.00940824	0	0.0109309	0	0	0	0	0.00390565	0	0	0	0.00775574	0.00501882	0.000949884	0.0186323	0	0	0	0.0162938	0.0106197	0.00643528	0.0354164	0.0418361	0.0242814	0.0796765	0	0	0.0554138	0	0	0	0	0.0123153	0.0390107	0	0	0	0.00662094	0.00942034	0	0	0
SNHG8	2.70757	2.71422	2.50636	2.55322	1.98236	2.17558	1.57918	1.81786	1.48975	1.83413	1.64949	1.633	1.31032	1.35003	1.4127	1.28188	0.672434	0.271902	1.06031	1.92906	1.49349	1.06065	1.71438	1.21702	0.729648	1.98064	1.98079	1.73778	1.45845	0.880105	1.05114	1.16765	1.36221	1.2347	0.97165	1.49541	1.51352	0.952208	1.1264	0.967244	0.976721	2.09191	2.19031	1.82085	1.57493	1.5425	1.52995	1.25863	0.98123
GNB2L1	5.2471	5.31255	5.46867	5.53444	5.31587	5.3611	5.00294	5.22818	5.04527	5.34686	5.22558	5.24047	5.03191	5.05572	5.05621	4.74251	3.58179	2.90404	4.30142	4.63603	4.37242	3.21028	5.09689	4.49719	3.93493	5.22106	5.04076	5.13338	4.99031	4.82731	4.77721	4.89944	4.80993	4.75875	4.82207	4.35309	4.4204	4.18103	4.57789	3.69407	4.06436	4.6715	4.77411	4.4498	4.66997	4.22368	4.56714	3.44285	3.47714
RPL29	5.58609	5.80894	5.82093	5.87923	5.6609	5.78969	5.3539	5.60912	5.5175	5.71873	5.59016	5.66736	5.51698	5.47933	5.56164	5.21769	4.40481	3.5535	4.82434	4.9863	4.65497	3.90147	5.52532	5.02246	4.39781	5.33885	5.14129	5.21824	4.99962	4.90128	4.68429	4.88291	5.0385	4.8541	4.98949	4.77361	5.28371	4.94377	5.45676	4.12609	5.02464	5.31206	5.50021	5.23416	5.09963	4.95847	5.2871	4.45049	4.4093
RPL15	5.92744	5.92615	6.00507	6.14203	6.00012	6.03339	5.79122	5.95887	5.83061	6.00273	5.85517	5.81267	5.63853	5.68754	5.6405	5.39338	4.51073	3.92769	4.90274	5.75974	5.58806	4.63074	5.68879	5.21276	4.79048	5.62976	5.57641	5.74845	5.93543	5.77957	5.71315	5.89513	5.66381	5.69588	5.56259	5.40262	5.46455	5.36307	5.35395	4.87599	5.44196	5.61661	5.69236	5.36257	5.4133	5.2058	5.54412	4.90794	4.91768
RAB37	0.631434	0.657211	0.659401	0.741759	0.352714	0.594751	0.410599	0.499904	0.583154	0.708157	0.526946	0.334006	0.220476	0.302414	0.0831636	0.0378635	0.0470559	0.0048649	0.0323206	0.795623	0.791985	1.34105	0.683888	0.334771	0.370565	0.56909	0.430803	0.252295	0.0332614	0.0953942	0.0557658	0.121559	0.0417603	0.0540759	0.0915751	0	0.0236488	0.0100581	0.0956202	0.0472916	0.0360269	0.0434829	0.0425608	0.047069	0.0272761	0.0239623	0.0785444	0.0133673	0.0944364
RPS2	6.71833	6.87453	6.99391	7.06242	6.93268	6.91646	6.71094	6.85469	6.66917	6.92484	6.81678	6.90853	6.78987	6.67331	6.86545	6.7263	5.77261	4.81115	6.36025	6.42313	5.94955	4.46738	6.7074	6.10577	5.33667	6.33336	6.22345	6.56981	6.51915	5.97895	6.11332	5.6762	6.83634	6.51762	5.93594	5.87018	6.32386	6.26057	6.46474	5.06058	5.63052	6.61948	6.67148	6.40439	6.3924	6.25757	6.51158	5.97578	5.7819
MYCN	0.0109857	0.0280757	0.0449998	0.11284	0.0355185	0.0341503	0.0544862	0	0.128833	0.0425897	0	0.0133644	0.00297621	0.00811026	0.00496423	0	0.00412611	0	0	0.049386	0.0171087	0.066936	0.0226417	0	0	0.0261608	0.037067	0.0196375	0	0	0	0	0	0	0	0	0	0	0	0	0	0.016773	0	0	0	0	0	0	0
EPB41L4A-AS1	1.96067	1.91798	1.89294	1.98048	1.44698	1.8491	1.17824	1.2457	1.36698	1.59543	1.39537	1.25696	0.967815	1.14926	0.967521	0.702833	0.502878	0.280239	0.635506	1.29406	0.864462	0.460938	1.45459	0.946524	0.702969	1.4038	1.32844	1.41585	1.01946	1.07666	0.721761	0.984237	0.789639	0.851737	1.01188	1.68296	1.56261	1.15431	0.99238	0.536888	0.401046	1.58444	1.50151	1.46043	1.49211	1.28304	1.27379	1.24013	1.2921
AJ006998.2	0.296052	0.337215	0.338561	0.193393	0.118949	0.0847244	0.0330181	0.0276537	0.0501552	0.00585059	0.0046624	0	0	0	0.019338	0.00631483	0.00436423	0	0	0.220865	0.0363139	0.0331563	0	0	0	0.135369	0	0.0278361	0	0	0	0	0.00356828	0	0	0	0.0121867	0	0	0	0	0	0	0	0	0	0	0	0
SPINK4	0	0	0	0.0261767	0.00933323	0.00933136	0	0	0	0	0	0	0	0	0	0	0	0	0	0	0.00185704	0	0	0	0	0	0	0	0	0	0	0	0	0	0	0	0	0	0	0	0	0	0	0	0	0	0	0	0
BTF3	3.81048	3.84962	3.95438	4.07337	3.92636	3.95872	3.5706	3.84912	3.53722	3.8298	3.70457	3.80598	3.63533	3.60362	3.73875	3.69495	2.76361	2.38865	3.14341	3.54762	3.4487	2.71505	3.54338	2.55734	2.10883	3.54985	3.41865	3.74591	3.69787	3.45087	3.45273	3.56813	3.38426	3.39085	3.35891	2.73552	2.8979	2.64854	2.84608	2.35424	2.42633	3.29632	3.52369	3.36762	3.26327	3.13591	3.39592	2.8016	2.55524
NACA	5.31053	5.3713	5.2531	5.21366	4.91922	4.95031	4.55844	4.92668	4.56614	4.93457	4.8346	4.85665	4.694	4.652	4.87989	4.61624	3.60806	2.933	4.06941	4.38105	4.38543	3.53281	4.63629	3.73749	3.56987	5.10182	4.74994	4.86742	4.86914	4.72862	4.65972	4.84214	4.62651	4.55287	4.7537	4.30009	4.54396	4.54793	4.66723	3.89791	4.44743	5.02266	5.04146	4.88102	4.89484	4.62518	4.88646	4.19088	4.00834
RPS3A	6.59501	6.61438	6.65393	6.59536	6.56053	6.49333	6.28216	6.40987	6.28576	6.38918	6.38065	6.36675	6.198	6.21094	6.14464	5.94371	5.17284	4.50379	5.54988	5.99907	5.49737	4.45066	6.33939	5.75817	5.07962	6.11951	6.0346	6.17356	6.0893	5.82779	5.85423	5.79221	5.9249	5.86106	5.85799	5.70838	5.9795	6.04851	5.97042	4.86026	5.42801	6.59392	6.64715	6.49838	6.43943	6.04243	6.2263	5.52978	5.30481
RP11-356C4.5	0	0	0	0	0.0212306	0	0	0	0	0	0	0	0	0	0	0	0	0	0	0	0	0	0	0	0	0	0	0	0	0	0	0	0	0	0	0	0	0	0	0	0	0	0	0	0	0	0	0	0
RP11-314N13.3	0	0	0	0	0.016416	0	0	0	0	0	0	0	0	0	0	0	0	0	0	0	0	0	0	0	0	0	0	0	0	0	0	0	0	0	0	0	0	0	0	0	0	0	0	0	0	0	0	0	0
KRT18	0.298448	0.446403	0.247823	0.332444	0.408068	0.24991	0.132373	0.219505	0.0927989	0.11605	0.123913	0.147615	0.115586	0.102919	0.109949	0.0345677	0.0197361	0	0	0.149743	0.138132	0.121669	0.0807077	0.0503914	0.0135673	0.224501	0.0791215	0.0326463	0.013366	0.0255725	0	0.0101494	0.0400627	0.01609	0	0	0.0374872	0	0	0.139932	0.150454	0.0639062	0.0307161	0.0303513	0.0398495	0.0318026	0.054083	0.0175381	0.0564687
RPS4X	6.49939	6.59667	6.70568	6.71374	6.67117	6.4584	6.37418	6.48513	6.38254	6.46524	6.37296	6.38488	6.13846	6.20233	6.03075	5.7026	4.77549	4.03586	5.12324	6.06324	5.45217	4.32991	6.41625	5.78104	5.50865	5.9967	6.01574	6.07129	5.90508	5.67662	5.71926	5.54413	5.83994	5.70679	5.65305	5.36025	5.61841	5.76267	5.86659	5.47138	5.82333	6.24947	6.16084	5.90892	6.15529	5.77981	6.08619	5.18696	4.9739
BEND7	0.19535	0.175803	0.175022	0.215341	0.191302	0.0867459	0.0392326	0.0153126	0.0563389	0.0440048	0.0319922	0.0100647	0.0140325	0.00618658	0.00453759	0.0043401	0	0	0	0.0320883	0.00290436	0	0.0524195	0.0257566	0.0117043	0.0915701	0.0206729	0.00796712	0	0.00357459	0	0.0101494	0.00356828	0	0	0	0	0	0	0	0.0121779	0	0	0	0.00662094	0	0	0	0
ICAM3	1.74206	1.64947	1.85056	1.60147	1.75677	1.51983	1.29329	1.37974	0.993613	0.839538	0.761232	0.739055	0.50099	0.523604	0.328088	0.0870056	0.140517	0.0186369	0.134594	0.144204	0.159359	0.11104	1.07685	0.747047	0.860606	1.71677	0.972516	0.959372	0.178225	0.244294	0.193963	0.134511	0.566284	0.368429	0.232427	0.720427	0.815173	0.635867	1.10649	1.71731	1.9258	0.796407	0.9949	0.583493	0.945992	0.957178	1.21234	0.804117	0.77182
HINT1	4.23624	4.1047	3.97629	3.93595	3.9991	3.90655	3.65383	3.6763	3.73627	3.69297	3.70736	3.82792	3.65553	3.65953	3.63484	3.18959	2.43104	1.98583	2.48743	3.42149	2.99975	2.09923	3.25425	2.92867	2.38402	3.29508	3.02066	3.12369	3.16329	3.04161	3.01988	2.34309	3.34042	2.77768	1.85145	1.86455	2.47389	2.23841	2.54331	2.70616	3.00977	2.48511	2.72403	2.46318	3.06868	2.50582	3.00106	2.46031	2.40464
GPR126	0.561589	0.555732	0.676328	0.41532	0.310707	0.26453	0.106984	0.088595	0.042885	0.0282948	0.0135235	0.0190298	0.00287665	0	0.0319234	0.0067181	0.00436423	0.0112272	0	0.0155606	0.00515475	0	0.0354279	0	0	0.20308	0.00963161	0.0453086	0.0107405	0.0221276	0.00807556	0	0.0121488	0	0	0	0.0052851	0.0100581	0	0.00408564	0	0	0	0.0181956	0.0214456	0	0	0	0
RPL7A	6.00002	6.00302	6.07686	6.14577	6.13974	5.97355	5.96411	5.98317	5.9408	6.04681	6.0389	6.0848	5.97675	5.94376	5.99159	5.79971	4.87644	3.99915	5.3846	5.73757	5.20456	4.07471	5.86686	5.24213	4.59625	5.66062	5.59539	5.71231	5.66082	5.40754	5.41806	5.20208	5.88688	5.52468	5.12921	5.14365	5.38221	5.38276	5.53135	5.14356	5.60337	5.69014	5.73779	5.39722	5.47637	5.22371	5.55658	4.73571	4.69953
XDH	0	0	0	0	0.00616484	0	0	0	0	0	0	0	0	0	0	0	0	0	0	0	0	0	0	0	0	0	0	0	0	0	0	0	0	0	0	0	0	0	0	0	0	0	0	0	0	0	0	0	0
RP11-70C1.3	0	0	0	0	0.00509511	0	0	0	0	0	0	0	0	0	0	0	0	0	0	0	0	0	0	0	0	0	0	0	0	0	0	0	0	0	0	0	0	0	0	0	0	0	0	0	0	0	0	0	0
RP11-362A1.1	0	0	0	0	0.00509511	0	0	0	0	0	0	0	0	0	0	0	0	0	0	0	0	0	0	0	0	0	0	0	0	0	0	0	0	0	0	0	0	0	0	0	0	0	0	0	0	0	0	0	0
EPPIN	0	0	0	0	0.00509511	0	0	0	0	0	0	0	0	0	0	0	0	0	0	0	0	0	0	0	0	0	0	0	0	0	0	0	0	0	0	0	0	0	0	0	0	0	0	0	0	0	0	0	0
RP11-538I12.3	0	0	0	0	0.0105588	0	0	0	0	0	0	0	0	0	0	0	0	0	0	0	0	0	0	0	0	0	0	0	0	0	0	0	0	0	0	0	0	0	0	0	0	0	0	0	0	0	0	0	0
RP11-227H4.5	0	0	0	0	0.0105588	0	0	0	0	0	0	0	0	0	0	0	0	0	0	0	0	0	0	0	0	0	0	0	0	0	0	0	0	0	0	0	0	0	0	0	0	0	0	0	0	0	0	0	0
IQCJ-SCHIP1-AS1	0	0	0	0	0.0100036	0	0	0	0	0	0	0	0	0	0	0	0	0	0	0	0	0	0	0	0	0	0	0	0	0	0	0	0	0	0	0	0	0	0	0	0	0	0	0	0	0	0	0	0
CCT8L2	0	0	0	0	0.0105588	0	0	0	0	0	0	0	0	0	0	0	0	0	0	0	0	0	0	0	0	0	0	0	0	0	0	0	0	0	0	0	0	0	0	0	0	0	0	0	0	0	0	0	0
LINC01153	0	0	0	0	0.00862243	0	0	0	0	0	0	0	0	0	0	0	0	0	0	0	0	0	0	0	0	0	0	0	0	0	0	0	0	0	0	0	0	0	0	0	0	0	0	0	0	0	0	0	0
GLIS1	0	0	0	0	0.00764651	0	0	0	0	0	0	0	0	0	0	0	0	0	0	0	0	0	0	0	0	0	0	0	0	0	0	0	0	0	0	0	0	0	0	0	0	0	0	0	0	0	0	0	0
CTD-2293H3.2	0	0	0	0	0.00975672	0	0	0	0	0	0	0	0	0	0	0	0	0	0	0	0	0	0	0	0	0	0	0	0	0	0	0	0	0	0	0	0	0	0	0	0	0	0	0	0	0	0	0	0
AC008498.1	0	0	0	0	0.0108797	0	0	0	0	0	0	0	0	0	0	0	0	0	0	0	0	0	0	0	0	0	0	0	0	0	0	0	0	0	0	0	0	0	0	0	0	0	0	0	0	0	0	0	0
AVP	4.40386	4.23945	4.00021	2.04246	1.84431	2.23916	0.390434	0.216372	0.332502	0.119145	0.159011	0.167918	0.07825	0.0940093	0.14833	0.0269821	0	0	0.00519151	0.192233	0.128803	0	0.11535	0.117649	0.118851	0.359148	0.163619	0.26844	0.107449	0.0621441	0.00804874	0.0602466	0.176072	0.160111	0	0.047767	0.0182876	0.0728292	0	0.0372277	0	0.0236055	0.0271744	0	0.0391908	0.0335274	0.0376092	0	0.0195059
NPR3	0.701932	0.792348	0.832096	0.672223	0.48831	0.736023	0.413564	0.223555	0.376672	0.338946	0.242049	0.16446	0.148247	0.18192	0.181397	0.130675	0.038002	0.0109017	0.0226145	0.52784	0.0902304	0.0344437	0.0428704	0	0	0.342068	0.0823974	0.0627537	0	0.0162607	0.0264381	0	0.0114544	0	0	0	0.0052851	0.0100581	0	0.0269584	0	0	0	0	0.0280381	0	0	0.0185758	0
HTR1F	0.460383	0.542799	0.478372	0.288456	0.283179	0.447069	0.173407	0.154499	0.178456	0.12718	0.106702	0.0847239	0.0503742	0.0473152	0.0612939	0.00907978	0.00330893	0	0.00984101	0.0732206	0.0121797	0	0.0226161	0.0224013	0.0323071	0.169311	0.122923	0.152864	0.0253156	0.0859124	0.0227903	0.0549131	0.0261605	0.00828433	0.0243334	0	0	0.0100581	0	0.0262323	0	0	0	0	0.00662094	0	0	0	0
CALN1	0.512278	0.590368	0.687439	0.296113	0.370311	0.44749	0.195057	0.153549	0.206924	0.140712	0.0552904	0.0338626	0	0.0236986	0.0133462	0.00740433	0.0113682	0	0	0.0566966	0.00962051	0	0.00916513	0.0152876	0	0.161182	0.0481932	0.0317723	0	0	0	0	0.0175682	0	0	0	0	0.0100581	0	0.005528	0	0	0	0	0.0103036	0.0122448	0	0	0
ERG	0.458858	0.36729	0.545649	0.57236	0.563578	0.586407	0.427495	0.309157	0.466962	0.343548	0.151395	0.0473092	0.0300613	0.0752879	0.0164779	0.00494526	0.0259448	0	0.010079	0.11099	0.0227827	0	0.103238	0	0.0815177	0.172802	0.100193	0.147159	0.397662	0.322721	0.255836	0.587058	0.0770389	0.077774	0.0851455	0	0	0.00437958	0	0.0539074	0.107906	0.016773	0	0	0.0145793	0	0.0124469	0	0
HOXB-AS3	0.207387	0.16927	0.140307	0.144393	0.14585	0.194843	0.0418785	0.0452723	0.0416248	0	0.0123335	0	0	0.015854	0	0.00223615	0	0	0	0.0247353	0.000949884	0	0.00583045	0	0	0.0579603	0.0274745	0.0383916	0	0	0	0	0.00356828	0	0	0.0212801	0	0	0	0	0.00790001	0	0	0	0	0	0	0	0
CRHBP	0.753658	0.776883	0.483187	0.422307	0.340215	0.457975	0.187646	0.089437	0.188259	0.02392	0.0200075	0.0148814	0.00287665	0.0112876	0.0106752	0	0.0055648	0	0	0.0177677	0.00949773	0	0.0172266	0.0518231	0	0.373893	0.0262493	0.0231348	0	0.0104201	0	0	0.00740209	0.00443755	0	0	0.0121867	0	0	0.0101253	0	0	0	0	0.0381925	0	0	0	0
BSPRY	0.349539	0.260837	0.436459	0.237513	0.327813	0.419663	0.189896	0.221301	0.138135	0.180625	0.195965	0.26138	0.166893	0.193689	0.258861	0.203309	0.0494511	0.042969	0.147546	0.0683631	0.0311717	0.0227977	0.152067	0.0292411	0	0.180116	0.0529818	0.208618	0.0694874	0.0655847	0.120384	0.0175453	0.106682	0.0807942	0.0255242	0	0	0	0	0.0436502	0	0	0	0	0.0267544	0	0	0	0
FAM66B	0.0125193	0.0117264	0	0	0	0.045735	0	0	0.00491538	0	0	0	0	0	0	0.00337162	0	0	0	0	0	0	0	0	0	0	0	0	0	0	0	0	0	0	0	0	0.0121021	0	0	0	0	0	0	0	0	0	0	0	0
CCND2	1.07476	1.06596	1.29861	1.4988	1.43319	1.6705	0.958318	1.38874	1.00277	1.37291	1.40812	1.22061	1.38694	1.16979	1.4719	1.12558	0.162132	0	0.409979	1.1722	0.204426	0.253268	1.29451	1.19871	0.695635	1.3909	1.17804	1.25011	0.40233	0.238711	0.161131	0.144735	0.453759	0.0618912	0.0817787	0.105821	0.329836	0.198935	0.491117	0.358283	0.174603	0.369258	0.149156	0.573897	0.523773	0.460291	0.383477	0.227026	0.394307
ITGA9	0.17662	0.188095	0.195503	0.195692	0.175193	0.258799	0.115615	0.079371	0.136932	0.106602	0.0278179	0.0453068	0.0229366	0.0286095	0.0190732	0.00121877	0.00436423	0	0.00463458	0.0534858	0.0330453	0	0.0450544	0.0948153	0	0.149455	0.0317992	0.0029985	0	0.0151259	0.00870174	0	0.0192484	0.0125468	0	0	0.00914471	0	0	0.00302717	0	0	0	0	0.0103036	0	0	0	0
ZNF521	0.220733	0.206462	0.364903	0.272282	0.430998	0.413856	0.307043	0.205031	0.396607	0.245806	0.291378	0.238432	0.21613	0.175441	0.105218	0.0452141	0.0186136	0	0.0164347	0.113301	0.0261195	0	0.154895	0.230528	0.176455	0.256904	0.113213	0.105759	0.0349654	0.00923981	0.0138103	0	0	0	0.019457	0.0234669	0.014968	0	0	0.00408564	0.0121779	0	0	0	0	0	0	0	0
NAP1L3	0.345846	0.375607	0.401682	0.288789	0.304628	0.375553	0.120747	0.119656	0.112237	0.0674719	0.0478356	0.0131036	0.0306883	0.00994748	0	0.00477142	0.0146196	0	0.0041214	0.134329	0.0864156	0.14533	0.0790316	0.0723606	0.0481502	0.192382	0.167845	0.154534	0.0169075	0.00884477	0	0	0.0175369	0.00908814	0	0.0194529	0.0052851	0.020087	0	0.00302717	0.00662651	0	0.042334	0.0169094	0.108696	0.0578956	0.0646464	0.0382187	0
WASIR1	0	0.0249795	0.0648638	0.0117294	0.0100036	0.0804718	0	0.00919352	0.0049315	0.0262998	0.0103647	0.00620957	0.00417724	0.00854281	0.0085425	0.00540884	0	0	0.00884487	0.00519827	0	0	0	0	0	0	0.0285492	0.0308043	0	0	0	0	0.0173106	0	0	0	0	0	0	0	0	0	0	0	0	0	0	0	0
NRIP1	2.58459	2.36502	2.30867	1.86738	1.88949	2.13993	1.63061	1.46239	1.74081	1.1717	0.948468	0.73639	0.795947	0.854465	0.623726	0.440569	0.43781	0.248106	0.424922	2.23387	1.36313	1.41427	1.21366	0.987022	1.0853	2.03213	1.31118	1.6744	1.68384	1.81376	1.58634	1.88552	1.09088	0.970181	1.41658	0.687621	0.614029	0.534536	0.291691	0.428951	0.267645	0.350554	0.38901	0.375428	0.44616	0.376059	0.299986	0.211349	0.349382
FAM117A	0.570671	0.485341	0.50172	0.772171	0.439488	0.64595	0.296584	0.251098	0.532644	0.468565	0.376915	0.280192	0.254896	0.407385	0.273557	0.382902	1.10333	1.2672	0.839368	0.0937107	0.0326744	0.00568429	0.301051	0.0800579	0.119875	0.147825	0.210009	0.0700652	0.0176802	0.0482537	0.00998991	0.0479934	0.0100776	0.0283231	0.048897	0.0304296	0.0583436	0.0409297	0.0146935	0.122994	0.0810249	0.0950878	0.096932	0.114506	0.0269598	0.0927942	0.0873349	0.0615826	0.0330631
BEX2	1.31725	1.46622	1.29506	1.15879	1.13422	1.2029	0.809346	0.915598	0.680193	0.788659	0.447104	0.342824	0.260711	0.261504	0.287083	0.0570493	0.0814389	0.0266154	0.0874968	0.573898	0.241904	0.201297	0.725298	0.483326	0.267278	0.928205	1.02665	0.528972	0.165511	0.205701	0.124929	0.165555	0.216341	0.180582	0.162114	0.27129	0.291764	0.230098	0.313005	0.275924	0.214816	0.679188	0.817175	0.536543	0.609915	0.577022	0.583908	0.429631	0.312402
SSBP2	0.704622	0.734209	0.667667	0.502928	0.510886	0.855195	0.568865	0.567424	0.569341	0.40837	0.297293	0.232951	0.112895	0.279429	0.186271	0.112796	0.133993	0.110755	0.140071	0.48629	0.27512	0.488875	0.178148	0.133856	0.170469	0.794514	0.700274	0.849826	1.00507	0.838483	0.666706	0.779723	0.425899	0.432745	0.58443	0.174524	0.110326	0.277365	0.0850453	0.112121	0.0864011	0.115805	0.0497584	0.179551	0.116798	0.015093	0.0811992	0	0.0179839
AP001171.1	0.175333	0.226077	0.279066	0.401436	0.204618	0.305786	0.0861515	0.0487034	0.141208	0.246459	0.199286	0.178377	0.10116	0.13191	0.154453	0.0816341	0.00302347	0	0.0155267	0.0250608	0.0150279	0.00712015	0.0933225	0.0092288	0.0399677	0.0724282	0.200824	0.0348019	0.0157011	0.00357459	0	0.0339001	0.00423303	0	0.0254546	0	0	0	0.0168343	0.00696372	0	0	0.0122075	0	0.0103036	0	0	0	0.0206094
EIF3E	3.41903	3.26784	3.3852	3.32653	2.93992	3.23016	2.54363	2.83586	2.51104	2.92927	2.89866	2.75697	2.64332	2.65674	2.7189	2.55797	1.10495	0.822797	1.75727	2.2768	1.84856	1.00226	2.71277	1.915	1.48837	2.59962	2.47127	2.66748	2.62404	2.24567	1.81768	2.46387	2.36979	2.13759	1.6164	1.4597	1.53442	1.5732	1.36587	1.34782	1.33741	2.79456	2.67128	2.41623	2.55031	2.23874	2.32032	1.07916	1.07176
RPS24	6.29287	6.33308	6.42465	6.42361	6.28368	6.30405	5.96189	6.15184	5.82936	6.03625	5.88491	5.85027	5.57007	5.5882	5.60543	5.29921	4.65402	4.17615	4.81697	5.61877	5.28024	4.20203	6.25975	6.07725	5.84599	5.9519	5.8194	5.7682	5.63554	5.34053	5.34413	5.2617	5.59455	5.49817	5.36661	5.52243	5.50042	5.19469	5.28771	4.45564	4.88816	5.60973	5.57823	5.22541	5.32581	5.03982	5.28581	4.928	4.87407
CCDC171	0.529874	0.426646	0.488677	0.440335	0.361584	0.49959	0.285479	0.347159	0.364256	0.278063	0.166246	0.182262	0.152768	0.155005	0.11075	0.0436062	0.0262665	0	0.0507775	0.217067	0.0882172	0.0651635	0.231653	0.0779144	0.0704744	0.282642	0.273933	0.284017	0.112344	0.0948598	0.167607	0.0742106	0.0390234	0.0344152	0.0626765	0	0	0.0331286	0	0.0684726	0.00662651	0.0430076	0	0.0149206	0.0341994	0	0	0.016304	0
CHRM3	0.328854	0.372136	0.387435	0.200019	0.265514	0.244087	0.155084	0.0402074	0.153659	0.0702005	0.0402149	0.0252056	0.0137787	0.0212516	0.0207141	0	0.0145399	0	0	0.126578	0.0152516	0.00554283	0	0	0	0.201623	0.00969341	0	0.0138465	0.00919898	0.00805243	0.0364396	0.0093871	0	0.0218303	0	0	0.0100581	0	0	0	0	0	0	0	0	0	0	0
TRIM73	0.328884	0.159171	0.389832	0.375327	0.325272	0.449843	0.175475	0.287605	0.161533	0.120588	0.102276	0.08922	0.0539016	0.0538207	0.0568107	0.0136978	0.0279438	0	0.0505921	0.17397	0.0591009	0.0321326	0.0998266	0.0406362	0.115443	0.289379	0.257307	0.201829	0.102361	0.0439508	0.0829135	0.116922	0.0465117	0.0523106	0.0892509	0.0602562	0.0462187	0.108532	0.118954	0.108351	0.0230012	0.22283	0.173576	0.301416	0.115142	0.0833614	0.108403	0.0291642	0.0840002
CABLES1	0.103847	0.277517	0.19398	0.168235	0.105045	0.258665	0.0990703	0.0378764	0.139801	0.0920345	0.0727704	0.0568559	0.0633676	0.0855129	0.0759264	0.0484367	0.00945295	0.0121503	0.0463406	0.0740364	0.0278586	0.034161	0.122212	0.0653869	0.0220684	0.0355483	0.110797	0.015733	0.00837764	0.0149021	0.0146448	0	0.0167041	0.0200712	0	0.0168778	0.0164383	0.0196263	0	0.17672	0.00649093	0	0	0	0	0	0	0	0.0176717
IRAK3	0.919556	0.852742	0.659115	0.466944	0.573618	0.796372	0.44627	0.418914	0.477815	0.376218	0.395451	0.193348	0.0962785	0.215965	0.117294	0.0384601	0.0757319	0	0.0126605	0.659148	0.39193	0.359926	0.174017	0.190568	0.365569	0.217805	0.281912	0.39056	0.197213	0.35177	0.155031	0.104185	0.16935	0.183153	0.107327	0.0225293	0.00914471	0.0938529	0	0.0387107	0.0385727	0.0139696	0.040574	0.0267069	0	0	0.0173572	0	0
RPL5	5.7625	5.79281	5.78756	5.80719	5.64294	5.69724	5.2853	5.52243	5.28364	5.59877	5.51858	5.53808	5.37652	5.33714	5.45275	5.21245	4.03267	3.0245	4.66908	5.05265	4.68971	3.63484	5.48591	4.79136	4.07682	5.14027	5.16579	5.24763	5.16236	4.78131	4.6473	4.91433	5.1513	5.03075	5.01031	4.77103	4.83287	4.82524	4.78067	4.41244	4.88125	5.48202	5.56881	5.37028	5.31398	5.06485	5.24901	4.46026	4.26593
DUT	0.839729	0.851733	0.889522	1.01779	2.0716	1.03375	2.65584	1.61865	2.48335	1.74995	2.24462	2.4896	3.0121	2.19155	2.5457	2.94603	2.59577	2.56073	2.44589	2.94073	1.56827	0.975668	1.27107	0.644827	0.625196	0.759696	0.88252	1.32014	2.71611	1.4559	2.69903	0.592443	2.50794	1.87853	0.320619	0.123385	0.384356	0.353803	0.321854	0.682011	0.418958	0.385773	0.41313	0.462092	0.526795	0.336356	0.42552	0.262084	0.335046
NASP	0.523254	0.39287	0.613247	0.755585	1.835	0.92952	2.59596	1.32508	2.30248	1.81233	2.12918	2.547	2.80587	2.43961	2.73722	2.73297	2.03252	1.80194	2.34626	2.54276	1.22771	0.525959	1.14051	1.06169	0.639752	0.703195	0.777957	1.43209	2.74351	2.07452	3.05644	0.421469	2.53975	2.40216	0.382824	0.495383	0.53214	0.361218	0.276711	0.613016	0.442652	0.124822	0.0682929	0.160033	0.380723	0.301329	0.396125	0.479116	0.561879
C4orf21	0.0254514	0.0578479	0.0361931	0.0503071	0.226156	0.051195	0.61032	0.123085	0.415508	0.128526	0.192817	0.165419	0.330497	0.298159	0.136204	0.22524	0.375276	0.408055	0.313797	0.28503	0.0404559	0.0174107	0.100784	0.173494	0.16772	0.0437017	0.0665511	0.160694	0.620246	0.463015	0.636603	0.0150517	0.419773	0.485417	0.0373195	0.0214731	0.0193911	0.0147167	0.11589	0.0994147	0.00790001	0	0.0147525	0.0343373	0.0286292	0.0529306	0.0602581	0.0349643	0.0391165
PRIM1	0.191284	0.102081	0.101767	0.239705	0.437057	0.134378	0.712429	0.235516	0.646163	0.322737	0.5593	0.654521	0.873333	0.455755	0.617414	0.832852	0.735869	0.63574	0.750795	0.636812	0.0783362	0.0394507	0.146062	0.183838	0.129751	0.141838	0.109778	0.193649	0.263694	0.185518	0.307898	0.0197263	0.373699	0.307194	0.047956	0	0	0.0197295	0.0308697	0.0504157	0.0597066	0	0.0229065	0	0.0642925	0.0150534	0.0265237	0.016304	0.0368514
TUBA1A	1.06086	1.39143	1.224	1.07275	1.62548	1.07859	2.06642	1.32954	1.7817	0.737234	0.698861	0.633074	0.564799	0.767384	0.408827	0.392444	0.419879	0.184953	0.333104	0.792579	1.06499	1.94509	1.02904	0.901443	0.809711	1.18115	1.62102	1.84624	0.88081	1.25798	0.556289	0.455025	1.5348	1.37898	1.28394	0.447473	0.383133	0.489021	0.312393	0.309738	0.055861	0.86766	0.856324	0.753902	0.915854	0.677017	0.700148	0.376864	0.496549
WHSC1	0.139921	0.258403	0.201001	0.202113	0.618949	0.219368	1.01936	0.421678	0.843538	0.355992	0.514723	0.38565	0.600307	0.637777	0.508468	0.596046	0.818921	0.756161	0.738197	0.712991	0.232568	0.229981	0.369311	0.455944	0.257593	0.37109	0.129607	0.408421	1.14462	0.833374	1.02968	0.137727	0.751947	0.735513	0.134823	0.136002	0.0529578	0.0663608	0.121789	0.159528	0.103079	0.0841366	0.0122075	0.09242	0.0995314	0.0822949	0.0920072	0.0724146	0.0286598
TIMELESS	0.0172587	0.0266307	0.0455605	0.0880823	0.346583	0.0513345	0.534523	0.188832	0.321894	0.132394	0.237827	0.254071	0.344604	0.235126	0.33082	0.442822	0.301817	0.22194	0.376827	0.400263	0.12101	0.0228841	0.154671	0.0815738	0.163255	0.113203	0.0371036	0.0975707	0.394091	0.277614	0.443255	0.102333	0.459661	0.262431	0	0	0.0134422	0.0390142	0.0261396	0.0269247	0.0193782	0.0139901	0	0.0170482	0	0	0	0	0
INA	0	0	0	0	0	0	0.017508	0	0	0	0	0.00997354	0	0	0	0	0	0	0	0	0	0	0	0	0	0	0	0	0	0	0	0	0	0	0	0	0	0	0	0	0	0	0	0	0	0	0	0	0
WDR76	0.117683	0.0374222	0.109268	0.0918538	0.206721	0.0543096	0.548693	0.100363	0.282612	0.172607	0.128331	0.187387	0.372411	0.146612	0.251107	0.306999	0.536947	0.510965	0.375868	0.315218	0.0357983	0	0.119686	0.133609	0.0387035	0.0253327	0.0642397	0.0978423	0.572644	0.26331	0.610303	0	0.349743	0.432728	0	0.0205998	0.0486842	0.044349	0	0.0441571	0.0455621	0.0584574	0.0135659	0.0693581	0.0727939	0.0349785	0.0282081	0.078443	0.0573214
C21orf58	0.0635098	0.0956628	0.025478	0.151073	0.164534	0.0575521	0.439569	0.0954609	0.478814	0.0729964	0.128889	0.115495	0.107882	0.139038	0.0658932	0.112027	0.474268	0.302776	0.22841	0.308604	0.0487922	0	0.0428156	0.0951093	0.124671	0.110048	0.0827425	0.0289009	0.175366	0.503101	0.558567	0.0437006	0.240527	0.369051	0.0566364	0.0365853	0	0	0.0332622	0.0199125	0.0121779	0.0478608	0.0657378	0	0.063659	0	0	0	0
LDLRAD2	0.0259662	0.0056995	0.035919	0.057466	0.110411	0.103791	0.0623559	0.240853	0.0151842	0.0330774	0.0135383	0.0243465	0.00915895	0.00641898	0.00646578	0.00413672	0.00420396	0	0	0.00617556	0	0.00712015	0.0348114	0.0130789	0.0243852	0.0664135	0.0572228	0.0510807	0.00837764	0	0	0	0.00968921	0.0115404	0	0	0	0	0.0138236	0.00599684	0	0	0	0	0	0	0	0	0.0180581
RP11-556E13.1	0.0969386	0.0360349	0.0528907	0.0565019	0.0537919	0.0766841	0.0369564	0.175208	0.0228682	0.0235705	0	0.00758274	0	0.00307687	0	0	0.00848785	0	0	0.00306506	0.0945735	0.317844	0	0.0249744	0	0.0765728	0	0.0504484	0	0	0	0	0	0	0	0	0	0	0.0162368	0.00443837	0	0	0	0	0	0	0	0	0
F2RL1	0.0305595	0.0310594	0.123727	0.0312433	0.0630804	0.108303	0.105656	0.165447	0.0621787	0.0204799	0.0131442	0.00573716	0.00959671	0.0216709	0	0	0	0	0.0083763	0.0418351	0.0391854	0.0625917	0.0178877	0.0269742	0	0.0607743	0.0437609	0.013462	0	0	0	0	0	0.00696783	0	0	0	0	0	0	0	0	0.0168079	0	0.0166348	0.0303562	0.018146	0	0
ZNF572	0	0.0056995	0	0	0	0.00885373	0	0.0275666	0	0	0	0	0	0	0	0	0	0	0	0	0	0.00386098	0	0	0	0	0	0	0	0	0	0	0	0	0	0	0	0	0	0	0	0	0	0	0	0	0	0	0
FLNB	0.194758	0.153589	0.244536	0.196597	0.261228	0.404295	0.575963	0.751214	0.175237	0.0553505	0.0902434	0.0776369	0.0371287	0.0789138	0.0525042	0.0367276	0.0665509	0.00752201	0.0457416	0.0690348	0.056914	0.11923	0.117778	0.0530684	0.124371	0.432673	0.0931087	0.793539	0.274878	0.352584	0.235538	0.109761	0.139348	0.187689	0.0442884	0.0214731	0.0314453	0.027507	0.138486	0.241208	0.0361599	0.072617	0.184431	0.175304	0.0762943	0.0951662	0.179857	0.057969	0.035718
AKR1A1	0.719775	0.75885	0.846201	0.793764	0.954896	0.818512	0.975808	1.13635	0.807143	0.707922	0.713624	0.704717	0.552493	0.74078	0.622344	0.437835	0.154406	0.0702718	0.300505	0.997169	0.41034	0.217446	0.590957	0.290957	0.240889	0.575138	0.429534	0.716656	0.493996	0.744399	0.593652	0.145071	0.760001	0.484533	0.137928	0.154367	0.138164	0.154301	0.156324	0.732244	0.724897	0.167485	0.128959	0.0713986	0.235975	0.0694715	0.154638	0	0.150701
RASGEF1C	0	0	0	0	0	0	0	0.0114161	0	0	0	0	0	0	0	0	0	0	0	0	0	0	0	0	0	0	0	0	0	0	0	0	0	0	0	0	0	0	0	0	0	0	0	0	0	0	0	0	0
RP4-533D7.4	0	0	0	0	0	0	0	0.00671059	0	0	0	0	0	0	0	0	0	0	0	0	0	0	0	0	0	0	0	0	0	0	0	0	0	0	0	0	0	0	0	0	0	0	0	0	0	0	0	0	0
RP11-536C5.2	0	0	0	0	0	0	0	0.0107414	0	0	0	0	0	0	0	0	0	0	0	0	0	0	0	0	0	0	0	0	0	0	0	0	0	0	0	0	0	0	0	0	0	0	0	0	0	0	0	0	0
MTOR-AS1	0	0	0	0	0	0	0	0.0107414	0	0	0	0	0	0	0	0	0	0	0	0	0	0	0	0	0	0	0	0	0	0	0	0	0	0	0	0	0	0	0	0	0	0	0	0	0	0	0	0	0
RP11-93B14.4	0	0	0	0	0	0	0	0.00560883	0	0	0	0	0	0	0	0	0	0	0	0	0	0	0	0	0	0	0	0	0	0	0	0	0	0	0	0	0	0	0	0	0	0	0	0	0	0	0	0	0
RP11-336K24.5	0	0	0	0	0	0	0	0.0110448	0	0	0	0	0	0	0	0	0	0	0	0	0	0	0	0	0	0	0	0	0	0	0	0	0	0	0	0	0	0	0	0	0	0	0	0	0	0	0	0	0
RP11-231N3.1	0	0	0	0	0	0	0	0.00747267	0	0	0	0	0	0	0	0	0	0	0	0	0	0	0	0	0	0	0	0	0	0	0	0	0	0	0	0	0	0	0	0	0	0	0	0	0	0	0	0	0
AC087501.1	0	0	0	0	0	0	0	0.00809369	0	0	0	0	0	0	0	0	0	0	0	0	0	0	0	0	0	0	0	0	0	0	0	0	0	0	0	0	0	0	0	0	0	0	0	0	0	0	0	0	0
VN1R1	0	0	0	0	0	0	0	0.00757623	0	0	0	0	0	0	0	0	0	0	0	0	0	0	0	0	0	0	0	0	0	0	0	0	0	0	0	0	0	0	0	0	0	0	0	0	0	0	0	0	0
RSPO4	0	0	0	0	0	0	0	0.00877155	0	0	0	0	0	0	0	0	0	0	0	0	0	0	0	0	0	0	0	0	0	0	0	0	0	0	0	0	0	0	0	0	0	0	0	0	0	0	0	0	0
KIAA0408	0	0	0	0	0	0	0	0.00984318	0	0	0	0	0	0	0	0	0	0	0	0	0	0	0	0	0	0	0	0	0	0	0	0	0	0	0	0	0	0	0	0	0	0	0	0	0	0	0	0	0
CTC-542B22.2	0	0	0	0	0	0	0	0.00877155	0	0	0	0	0	0	0	0	0	0	0	0	0	0	0	0	0	0	0	0	0	0	0	0	0	0	0	0	0	0	0	0	0	0	0	0	0	0	0	0	0
TAS2R13	0	0	0	0	0	0	0	0.00860442	0	0	0	0	0	0	0	0	0	0	0	0	0	0	0	0	0	0	0	0	0	0	0	0	0	0	0	0	0	0	0	0	0	0	0	0	0	0	0	0	0
RP11-958F21.1	0	0	0	0	0	0	0	0.00661754	0	0	0	0	0	0	0	0	0	0	0	0	0	0	0	0	0	0	0	0	0	0	0	0	0	0	0	0	0	0	0	0	0	0	0	0	0	0	0	0	0
RP11-79M19.2	0	0	0	0	0	0	0	0.0077101	0	0	0	0	0	0	0	0	0	0	0	0	0	0	0	0	0	0	0	0	0	0	0	0	0	0	0	0	0	0	0	0	0	0	0	0	0	0	0	0	0
RP11-182J1.13	0	0	0	0	0	0	0	0.0146675	0	0	0	0	0	0	0	0	0	0	0	0	0	0	0	0	0	0	0	0	0	0	0	0	0	0	0	0	0	0	0	0	0	0	0	0	0	0	0	0	0
AC012442.6	0	0	0	0	0	0	0	0.00834872	0	0	0	0	0	0	0	0	0	0	0	0	0	0.00386098	0	0	0	0	0	0	0	0	0	0	0	0	0	0	0	0	0	0	0	0	0	0	0	0	0	0	0
EBPL	1.49671	1.46268	1.52812	1.77145	1.59575	1.59053	1.34533	1.38557	1.32972	1.42797	1.41889	1.46988	1.2487	1.51987	1.20769	0.704469	0.133749	0.071134	0.268221	1.30919	0.803789	0.391631	0.998909	0.449872	0.281219	0.881505	0.690795	1.11716	0.947094	0.899738	0.553016	0.291647	0.945876	0.398352	0.340075	0.201421	0.136058	0.159561	0.089123	0.27862	0.424786	0.241791	0.24384	0.206617	0.433524	0.119302	0.257734	0.0881306	0.0417398
MPG	0.614843	0.64846	0.920388	0.670652	0.891813	0.865725	0.729521	1.08666	0.628183	0.617257	0.624843	0.66459	0.638476	0.656829	0.752416	0.674325	0.211246	0.16712	0.340972	0.744294	1.02321	1.00151	0.457761	0.272689	0.206217	1.07796	0.336059	0.576595	0.51715	0.515751	0.353047	0.204973	0.550742	0.306894	0.0948599	0.0738939	0.163335	0.18571	0.2703	0.748902	0.873446	0.0983113	0.168506	0.141511	0.215839	0.109021	0.322995	0.160963	0.10758
MTFR2	0.0135331	0.0121172	0	0	0.0733003	0	0.199788	0.0138787	0.43386	0.0562268	0.132872	0.150544	0.281271	0.364142	0.115691	0.273191	0.17819	0.179758	0.20937	0.155646	0.0474997	0	0.0150367	0	0.0279617	0.0133236	0	0.0193121	0.105327	0.151775	0.197957	0	0.135225	0.0682576	0.0240176	0.0213233	0.0153357	0	0.0489974	0.00840824	0.00540159	0.0148552	0.0143301	0.033352	0.0236923	0	0.0167273	0.017743	0.0222793
KIF15	0	0.0056995	0.0244677	0.0331632	0.0950342	0	0.294746	0.0413403	0.563015	0.055124	0.13904	0.144115	0.392178	0.608592	0.19347	0.462119	0.340349	0.484702	0.457684	0.2559	0.0479911	0	0.0476304	0.0511657	0.0383671	0.0248834	0.0176692	0.0145046	0.147197	0.394519	0.468577	0.0114918	0.160747	0.301276	0	0	0	0.0212216	0.0780312	0.0307104	0.0321165	0.0139696	0	0	0.0151207	0	0	0	0.0206268
TROAP	0	0.00870878	0	0	0.116165	0	0.141494	0.0268333	0.556675	0.023833	0.114608	0.117413	0.1447	0.584734	0.182071	0.405149	0.586259	0.665764	0.552799	0.363879	0.241044	0.0729031	0.0422303	0.0576858	0.069822	0.0243847	0.00542584	0.07536	0.135109	0.55074	0.219883	0	0.220924	0.269257	0.0214023	0	0	0	0	0	0.040687	0	0	0	0.0426676	0	0.011807	0.0133673	0
YEATS4	0.287896	0.328972	0.217403	0.275813	0.629188	0.205668	1.23657	0.268499	1.452	0.473485	0.793716	0.90578	1.34859	1.24398	1.10736	1.37041	1.1923	1.22325	1.31133	1.24475	0.430545	0.169287	0.297512	0.23962	0.162902	0.216954	0.161434	0.360286	1.149	1.12881	1.64787	0.13823	0.692172	0.596712	0.234117	0.137298	0.0660335	0.274341	0.122022	0.142354	0.0942299	0.176399	0.106652	0.149775	0.158327	0.222802	0.143532	0.159012	0.0797849
CIT	0	0.0163492	0.0226576	0.0113782	0.0806177	0.010235	0.281875	0.0143708	0.461212	0.0498871	0.156539	0.197436	0.240968	0.460815	0.151229	0.334635	0.40891	0.188868	0.270399	0.371572	0.0366917	0.120477	0.0507794	0.074355	0.0674781	0.0361159	0.0329733	0.0176419	0.103173	0.14979	0.281704	0	0.141593	0.1567	0	0	0	0	0	0.00606939	0.0121779	0	0	0	0.0266556	0	0.019146	0	0
KIF14	0.0135331	0.0170327	0.011516	0.0176357	0.0865582	0	0.331251	0.0114161	0.534191	0.0706087	0.125422	0.193175	0.285806	0.548771	0.119625	0.273857	0.171962	0.246022	0.359821	0.300526	0.022823	0.0264399	0.06355	0.106114	0.115178	0.0108599	0.0280086	0.030062	0.131992	0.35307	0.247024	0	0.251842	0.289963	0	0	0.0205643	0.0347403	0	0.0128466	0	0	0	0	0.0190787	0	0.0191342	0	0
FREM1	0.050583	0.0493594	0.0425034	0.0344594	0.00850931	0.0351639	0.0158128	0	0.139554	0.0285045	0.0898626	0.0424876	0.0158281	0.00775765	0	0	0.0158359	0	0	0.0264781	0.00329519	0	0.00835369	0	0.0154294	0	0	0	0	0	0	0.021177	0.0110069	0	0	0	0	0	0	0	0	0	0	0	0	0	0	0	0
ST8SIA6	0.225861	0.246728	0.239403	0.17329	0.147125	0.176948	0.0550314	0.0354793	0.203551	0.363892	0.231448	0.197514	0.103929	0.144087	0.10724	0.0692852	0.086245	0.0288817	0.0486851	0.239394	0.0881665	0.108106	0.279701	0.0987956	0.065274	0.125647	0.023187	0.00643528	0	0	0	0	0.0109398	0	0	0	0	0.0286861	0	0.00302717	0	0	0	0	0	0	0	0	0.0165836
TAL1	0.217494	0.190724	0.184517	0.175458	0.0869205	0.197313	0.0407426	0.0179755	0.329964	0.516992	0.369908	0.33462	0.338904	0.384121	0.310703	0.382392	0.642509	0.602223	0.550734	0.44728	0.474253	0.711154	0.239825	0.271087	0.178495	0	0.0867374	0.00547975	0	0.0216592	0.0190944	0.0285101	0.0326319	0.00937027	0.0283415	0	0.0052851	0	0	0.0168447	0	0	0	0	0.0169245	0	0	0	0
MICAL2	0.0238471	0.0147393	0.0225368	0.0657178	0.0871791	0.070629	0.0557853	0.0274008	0.258181	0.441524	0.332821	0.243238	0.307375	0.289066	0.232548	0.22982	0.159149	0.184713	0.231155	0.0324908	0.0178328	0	0.111388	0.0489264	0.0154113	0.0250369	0.0393639	0	0	0.0108702	0.0152929	0	0.0259853	0.0113377	0	0	0	0	0	0.0213671	0	0.0118712	0	0.0157902	0	0	0	0.0635032	0.221423
BCAR4	0	0	0	0	0	0	0	0	0	0.0194727	0	0	0	0	0	0.00355987	0	0	0	0	0	0	0	0	0	0	0	0	0	0	0	0	0	0	0	0	0	0	0	0	0	0	0	0	0	0	0	0	0
STXBP6	0	0	0	0.0193641	0	0.00630999	0	0	0.0964543	0.105746	0.0216358	0.0218016	0	0.0314118	0	0.0033875	0	0	0.010079	0.0393114	0	0	0.00723747	0.023187	0.017287	0	0	0	0	0	0.0130603	0	0	0	0	0	0	0	0	0	0.0279751	0	0	0	0	0	0	0	0
MLLT3	1.63921	1.27396	1.37403	0.995638	0.669822	0.754029	0.324871	0.25107	0.623825	0.968411	0.825572	0.891468	0.847787	0.860113	1.00065	1.30741	0.552334	0.457791	1.00307	0.479468	0.204119	0.0453128	0.268899	0.112772	0.0929245	0.322013	0.273816	0.078361	0.023677	0.0852392	0.0557125	0.0403027	0.0350392	0.0224589	0.0224736	0.033084	0.0244804	0.0337407	0.019345	0.166509	0.0306131	0.193952	0.250449	0.412504	0.354232	0.391044	0.177173	0.250739	0.193269
LEPROT	1.69957	1.44037	1.76167	1.81593	1.41937	1.47019	1.00711	0.895501	1.71978	1.96021	1.76751	1.5093	1.3355	1.64801	1.11607	1.31684	1.25012	1.15065	1.28822	1.95655	1.20616	1.28884	0.775265	0.404246	0.722104	1.06525	1.19683	0.591574	0.489084	0.547873	0.195951	0.630928	0.360481	0.309553	0.661232	0.403589	0.195434	0.19453	0.340333	0.49449	0.207023	0.447698	0.280691	0.379793	0.337255	0.243532	0.0911936	0.222555	0.199343
DEPTOR	0.0915071	0.0983701	0.0770499	0.183432	0.114694	0.128258	0.0738406	0.0835414	0.312646	0.240312	0.219473	0.0752436	0.0484718	0.135683	0.0586869	0.0385486	0.0179533	0.0048649	0.00568569	0.112469	0.00496195	0	0.114162	0.0106075	0	0.00778812	0.0442682	0.0139389	0	0	0	0	0.00340584	0.0042667	0	0	0	0	0	0.0278019	0.0816359	0	0	0	0	0	0	0	0
LYL1	0.500951	0.562089	0.59859	0.764891	0.336098	0.560151	0.312729	0.443142	0.622346	0.798189	0.60004	0.540479	0.501921	0.730205	0.361235	0.310635	0.380404	0.430642	0.404063	0.5654	0.919683	1.25117	0.548202	0.21746	0.407303	0.262118	0.439712	0.183975	0.192889	0.195488	0.189028	0.149476	0.127229	0.197755	0.177227	0.101494	0.185906	0.123731	0.133331	0.00909998	0.0265612	0	0	0	0.0521993	0.0174471	0	0	0
ZNF555	0.0458578	0.0576808	0.14992	0.223055	0.0448315	0.119403	0.0852496	0.0258918	0.233769	0.305666	0.235766	0.169307	0.180791	0.2327	0.11417	0.0883667	0.02639	0	0.0611449	0.174566	0.0559012	0.0755255	0.128541	0.0287501	0.0117354	0.0680624	0.093537	0.0169287	0.0668437	0.0662214	0.0452778	0.0627855	0.0514285	0.0142772	0.152535	0	0.0367113	0.0210664	0	0.0540239	0.0134476	0.0304459	0	0.0452727	0.0164508	0.00881078	0	0.0181538	0.0160032
STON2	0.196712	0.152467	0.0911575	0.121808	0.0738301	0.109545	0.073884	0.0627162	0.258728	0.286483	0.272188	0.194337	0.196783	0.278415	0.0771793	0.0463174	0.0317557	0.0113062	0.0382786	0.175568	0.18613	0.39508	0.098553	0.0159017	0	0.0586789	0.0867001	0	0	0.00643704	0.00576154	0	0.010192	0.0180332	0	0	0	0.0100581	0	0.00909998	0	0.0130397	0	0	0	0	0	0	0
IL1B	0.0120924	0.0245299	0.0757155	0.0533816	0.0399079	0.0442508	0.0255571	0.0346868	0.203267	0.271791	0.294587	0.114165	0.100512	0.191154	0	0	0	0	0.01684	0.0271901	0.0244269	0.0105643	0.0324288	0	0.0168387	0.00768948	0.0241131	0	0.0255695	0.00357459	0.015756	0.0220602	0.00485872	0.0760269	0.0306685	0	0	0	0.0204031	0.0144293	0	0	0	0	0	0	0	0	0
RP11-678G14.3	0.00746358	0.0129508	0.0121053	0.0124252	0.00878091	0	0.0126992	0	0.024932	0.0816846	0.0700636	0.0486635	0.0409655	0.0583841	0.0393021	0.0439595	0.00567272	0	0.0225998	0.00477146	0.0014301	0.00712015	0	0	0.0168387	0	0	0	0	0.00357459	0	0	0	0	0	0	0	0	0	0	0	0	0	0	0	0	0	0	0
CLNS1A	0.744179	0.742885	0.90066	0.915841	1.02595	0.87641	0.762506	0.950077	1.1337	1.2695	1.17096	1.1922	1.22248	1.31357	1.36808	1.18609	0.405178	0.251013	0.762347	0.987144	0.733232	0.528249	0.584918	0.269067	0.295214	0.611531	0.473378	0.571477	0.419351	0.44094	0.433916	0.156412	0.48635	0.375326	0.0730316	0.0723803	0.0750919	0.14422	0.0505191	0.26369	0.346609	0.264061	0.314977	0.218124	0.430202	0.271333	0.166875	0.0500139	0.206155
SLC27A2	0.0143842	0	0	0.0821475	0.108281	0.0669866	0.0738216	0.0781784	0.307262	0.277763	0.307422	0.234078	0.280116	0.359552	0.298465	0.178647	0.0189684	0.0123813	0.054692	0.0936446	0.0747969	0.0765192	0.206925	0.105238	0.160118	0.0109822	0.0492981	0.00795315	0.0110227	0	0	0	0.0817984	0.016136	0	0	0	0	0	0.0159082	0.00540159	0	0	0	0	0	0	0.0167621	0
MYCT1	0.414343	0.550941	0.27938	0.343798	0.100837	0.224838	0.0643209	0.00974577	0.285401	0.305354	0.216257	0.16437	0.0790081	0.119243	0.0466624	0.01408	0.0152475	0	0.00826667	0.243878	0.253132	0.344772	0.0431048	0.0167926	0.0160466	0.00499338	0.0432216	0.0193498	0	0.00923981	0	0.0197263	0.014412	0	0	0	0	0.0100581	0	0	0	0	0	0	0	0.0191108	0	0	0
LDHB	2.24754	2.18025	2.55109	2.826	2.99133	2.69619	2.84759	2.78689	2.99795	3.14244	3.11606	3.25417	3.29564	3.00828	3.29733	2.98649	1.22081	0.572688	1.87151	3.56457	3.33234	2.98932	2.48529	1.509	1.34736	2.10736	1.92957	2.50488	2.32668	2.09015	2.12894	0.821975	2.90575	2.12763	0.970802	0.491209	0.608801	0.619322	0.760356	1.01401	0.813382	2.06147	2.17662	2.09006	2.06261	1.87644	1.66399	0.77524	0.853008
PHACTR4	0.858303	1.08013	1.06335	1.26545	0.802119	0.975365	0.836008	0.573756	1.2077	1.23783	1.13792	0.891989	0.848519	0.991828	0.555322	0.41324	0.179009	0.0882356	0.367433	0.975732	0.353494	0.492031	0.852246	0.562972	0.625737	0.472283	0.999933	0.614352	0.342047	0.677821	0.490808	0.239448	0.366173	0.376006	0.225528	0.151344	0.169275	0.186473	0.396695	0.340556	0.162239	0.262997	0.168769	0.221989	0.277362	0.247848	0.301863	0.142479	0.257303
EPSTI1	0.0279285	0.0438024	0.158432	0.152387	0.140991	0.143089	0.210821	0.183997	0.494712	0.750885	0.99865	0.796018	0.733605	0.909003	0.680188	0.501217	0.152614	0.174564	0.316115	0.230047	0.501954	0.633904	0.228288	0.100686	0.0484596	0.0464489	0.162953	0.054392	0.0967328	0.0981594	0.0654237	0.0411283	0.0433007	0.0526756	0.0657529	0.227394	0.0433954	0.112851	0.0573853	0.188748	0.108365	0.0319057	0.0271672	0.0728671	0.0732078	0.185976	0.104207	0.0960127	0.0631371
PDZD8	0.682193	0.838873	0.945638	1.13229	0.811014	0.909491	0.84646	0.518494	1.92458	2.32351	2.29619	1.87552	1.85392	2.0814	1.41142	1.31019	0.900199	0.662471	1.11714	1.59266	0.774109	0.859618	1.61668	1.2105	1.19698	0.504328	1.08012	0.424912	0.522129	0.699832	0.406395	0.336425	0.625751	0.691138	0.459418	0.427862	0.340924	0.3333	0.330871	0.343853	0.132248	0.229095	0.0844434	0.115271	0.490029	0.45318	0.359117	0.712282	0.981041
NMI	0.426165	0.401301	0.460658	0.560277	0.562495	0.469136	0.470638	0.560973	0.830505	0.862077	1.23635	1.0682	1.07908	1.33913	1.14712	0.94383	0.339962	0.296065	0.74495	0.677914	0.556895	0.575172	0.366678	0.153135	0.15648	0.358018	0.311698	0.485335	0.204834	0.264539	0.414405	0.266777	0.307982	0.165098	0.215386	0.10354	0.0887145	0.139567	0.100078	0.168668	0.143011	0.222742	0.109152	0.128419	0.205771	0.143031	0.176148	0.18373	0.21747
NECAB1	0.0645878	0.0533983	0.0293754	0.00920444	0.0507032	0.0462205	0.0109408	0.069667	0.185228	0.401411	0.584008	0.365829	0.341659	0.391083	0.31848	0.209501	0.0513703	0.115194	0.0521888	0.062095	0.040297	0	0.0235248	0	0	0.0355624	0.0271673	0.0359301	0.0159114	0.0111289	0.0489138	0.0395368	0.0234414	0.0123014	0.0358416	0.020131	0	0	0	0.014807	0	0	0	0	0.0426676	0.0163988	0.0175888	0.0183141	0
CTNNBL1	0.244763	0.340797	0.318057	0.480127	0.43158	0.351668	0.47608	0.332392	1.32333	1.28378	1.35412	1.07879	0.975635	1.19482	0.867632	0.655065	0.335534	0.219964	0.322405	0.753184	0.283597	0.357482	0.766667	0.621613	1.15148	0.218378	0.498255	0.167303	0.281183	0.42631	0.38968	0.133369	0.809176	0.593324	0.107364	0.216662	0.186353	0.127072	0.114525	0.236963	0.151683	0.128129	0.0925223	0.0478998	0.126742	0.216976	0.194309	0.155468	0.382106
SORD	0.111058	0.0775146	0.079677	0.0689416	0.167996	0.168903	0.229038	0.171625	0.450243	0.484132	0.662539	0.59227	0.65374	0.729961	0.600642	0.500563	0.0631051	0.0188433	0.171415	0.339494	0.167763	0.130799	0.295977	0.153159	0.157587	0.0437754	0.178507	0.0953475	0.0626089	0.087043	0.0600898	0.0706429	0.268865	0.048027	0	0.0505109	0.0303814	0.0659771	0.0968471	0.0562968	0.0309924	0	0	0	0.0406649	0.0357483	0.0197894	0	0
PKIG	0.189092	0.181614	0.204588	0.304491	0.218942	0.270182	0.289948	0.186566	1.11703	1.06309	1.03918	0.907742	0.805848	1.08658	0.791367	0.594427	0.251436	0.15231	0.441124	0.741162	0.838758	1.07762	0.360359	0.135023	0.133819	0.296025	0.345784	0.488739	0.409569	0.604235	0.340894	0.388428	0.308515	0.372162	0.173028	0.136778	0.189134	0.25623	0.281282	0.103647	0.094733	0.0621723	0.0255246	0.0178175	0.0588259	0.0388315	0.108677	0.0729167	0.0393267
SLC39A8	0.538122	0.569552	0.748011	0.571693	0.522772	0.682856	0.376025	0.268659	0.73921	0.864011	1.14375	1.00171	1.11128	0.995835	1.07513	1.2106	0.453993	0.295951	0.958964	0.466267	0.390802	0.128026	0.690795	0.310104	0.321681	0.21411	0.387362	0.341194	0.185907	0.327798	0.19829	0.0714421	0.470338	0.414036	0.0712061	0.109109	0.070666	0.0844391	0.0144611	0.320399	0.114687	0.149656	0.0676036	0.136681	0.148152	0.265822	0.317598	0.0388608	0.0952621
LDB1	0.177783	0.133184	0.155954	0.240495	0.189589	0.141405	0.238657	0.181903	0.550031	0.485303	0.810789	0.62391	0.768148	0.840961	0.652802	0.870621	0.506548	0.451302	0.752756	0.375585	0.191462	0.124377	0.157908	0.16916	0.103616	0.255589	0.230249	0.127456	0.0622483	0.191083	0.0690298	0.0431866	0.0909818	0.116918	0.0761842	0.045339	0.0701849	0.0391309	0.157278	0.0378638	0.0237817	0.0818825	0.0859977	0.106178	0.097698	0.0758659	0.0750494	0.111525	0.0783174
MYO16	0	0	0	0	0	0	0	0	0.0396452	0.0361253	0.10633	0.0712302	0.0374527	0.0622761	0.0112818	0.00355987	0.00420396	0	0.0056837	0	0	0	0	0	0	0	0.01291	0	0	0	0	0	0	0.00857755	0	0	0	0	0	0	0	0	0	0	0	0	0	0	0
PTPLA	0.135066	0.139169	0.168021	0.253347	0.271631	0.184509	0.323325	0.198209	0.573561	0.567951	0.637226	0.625277	0.512525	0.525697	0.499334	0.328328	0.0907188	0.0571844	0.142325	0.718668	0.426411	0.464695	0.168136	0.0660833	0.0497915	0.164585	0.10287	0.113432	0.0999475	0.0836622	0.13863	0.0858797	0.197098	0.0560928	0	0	0.0123416	0.024062	0.0121736	0.00696372	0	0.0275141	0	0.0179255	0.0235576	0	0	0	0.021448
ACSM3	0.202075	0.296109	0.217996	0.186417	0.0944502	0.183224	0.0626791	0.0565952	0.255744	0.366474	0.432448	0.393266	0.248415	0.353024	0.260783	0.0936092	0.050857	0.0250804	0.0588325	0.0678863	0.0130314	0.0427093	0.177031	0.053639	0.0394003	0.031275	0.194396	0.00886383	0.0235133	0.0419429	0.00698469	0.0987013	0.00457839	0.0162899	0.14197	0.0829788	0.0537616	0.0424837	0	0.0171457	0	0.026629	0.0584939	0	0	0.0169942	0.0305489	0.0112484	0
ATP7B	0	0	0.0229817	0.0105685	0	0	0.00863732	0.0239001	0.0305736	0.0775336	0.147161	0.0709363	0.107216	0.116552	0.101892	0.140494	0.0485232	0.037009	0.091698	0.00831079	0.0102971	0.00386098	0.0113287	0	0	0.0133966	0	0	0	0	0	0	0	0	0	0	0	0.0351994	0	0	0	0	0	0	0	0.0198498	0	0	0
LARS	0.682416	0.653721	0.561724	0.686501	0.843448	0.719996	0.6144	0.707425	0.899444	0.939404	1.15609	1.05955	1.33315	1.37932	1.12881	1.22589	0.443867	0.338298	0.871893	0.972222	0.472705	0.46176	0.429435	0.0811715	0.0863383	0.274517	0.20241	0.435862	0.222892	0.251427	0.112795	0.133816	0.492958	0.214316	0.171589	0.0977461	0.0373463	0.0178125	0.10763	0.150769	0.128305	0.103889	0.112701	0.0905407	0.150083	0.0816668	0.0388459	0.0167621	0.0173431
SPN	0.638218	0.441886	0.647704	0.96195	1.11903	1.13349	0.845028	1.12986	1.14312	1.44588	1.36315	1.25103	1.22928	1.20754	1.07818	1.10554	0.414458	0.326763	0.803784	1.4035	0.703474	0.461323	1.03526	0.319999	0.334263	1.08281	0.737712	0.565569	0.131778	0.141289	0.0971255	0.0861197	0.226172	0.130524	0.118572	0.0606775	0.0401218	0.00437958	0.0595576	0.16586	0.0832247	0.0343957	0.0115199	0.0683125	0.159029	0.0880528	0.0610114	0.0896008	0
LINC00152	0.481809	0.508967	0.576073	0.66415	0.575662	0.585667	0.611002	0.373738	1.37474	1.75724	1.6466	1.57633	1.62276	1.54243	1.45155	1.28711	1.01852	1.05738	1.0746	1.19693	1.24433	1.23989	0.589859	0.477921	0.366136	0.35393	0.332835	0.280847	0.045991	0.065816	0.0281206	0.0395644	0.0504364	0.0643681	0.0267469	0	0.0706818	0.0471894	0.197881	1.69041	0.589685	0.0441777	0.0501341	0.048542	0.148267	0.214729	0.24905	0.655428	0.992535
MTL5	0.126689	0.153701	0.154733	0.339777	0.229168	0.246498	0.199522	0.155772	0.423698	0.509474	0.510457	0.461115	0.471317	0.508833	0.449972	0.326938	0.0481507	0.0132786	0.172016	0.0985643	0.0370567	0.014739	0.34303	0.0754804	0.1392	0.0756799	0.162235	0.0536914	0.0582256	0.0575892	0.0918259	0.0402025	0.0328052	0.0425324	0.0416439	0	0	0	0.018675	0.0186415	0.0295998	0.0165729	0.0134598	0.0176107	0.0540452	0.0223259	0	0.0168277	0
NT5C	0.423972	0.357769	0.367847	0.750705	0.573393	0.601132	0.536788	0.502553	0.884962	1.15785	1.1937	1.19205	1.19223	1.3114	1.18111	0.85594	0.289436	0.178875	0.55918	1.10672	1.21623	1.01788	0.512945	0.205945	0.441096	0.597329	0.463507	0.272614	0.203216	0.137706	0.214647	0.117672	0.26429	0.171685	0.0834765	0.20415	0.261046	0.282333	0.372502	0.337517	0.23581	0.083875	0.181955	0.0934626	0.0894402	0.172542	0.185949	0.150794	0.0811917
CD40LG	0	0	0	0	0	0	0	0	0.0889038	0.131871	0.360188	0.307365	0.245975	0.237489	0.215946	0.0429941	0	0.0048649	0.0219572	0.0436193	0.0137834	0.0968966	0.0206108	0.0289805	0	0	0	0	0	0	0	0	0	0.00951825	0.0165496	0	0	0	0	0	0	0	0	0.0656491	0.0777394	0.0919282	0.124627	0	0
CCDC26	0	0	0	0	0	0	0.00610315	0	0.0084286	0.00456305	0.0437077	0.129278	0.0998644	0.0761567	0.12448	0.081471	0	0.00964369	0.0120035	0	0.000945575	0	0.00754139	0	0	0	0	0.0189272	0	0	0	0.0214671	0	0.00701447	0	0	0	0	0	0	0	0	0	0	0	0	0	0	0
MAP7	0.23546	0.30183	0.347377	0.218853	0.366238	0.407873	0.365648	0.347349	0.4955	0.530087	0.882975	0.786217	0.765689	0.833998	0.721527	0.524323	0.157325	0.0667212	0.3265	0.272355	0.105767	0.0767681	0.220115	0.139797	0.114609	0.362837	0.259341	0.365273	0.0260294	0.0689731	0.121132	0.0241133	0.0267009	0.0224052	0.026001	0	0	0	0.0135031	0.0547724	0.0550173	0	0	0	0.0394308	0	0	0	0
SERPINE2	0.352181	0.349983	0.435274	0.454977	0.560095	0.449916	0.497614	0.285812	0.712373	0.7767	0.862791	0.915307	0.90934	0.85486	0.59709	0.404992	0.050122	0.0048649	0.156131	0.859396	0.686995	1.35772	0.395209	0.266831	0.0403962	0.224868	0.28775	0.196874	0.0743378	0.0356924	0.0456505	0	0.0432813	0.0604087	0	0.00802704	0	0.0405582	0	0.0335246	0.0326048	0.0285313	0.0113124	0.0619902	0.075564	0	0.011807	0.0389454	0
DHRS11	0	0.0550167	0.0463976	0.146039	0.0867427	0.0678004	0.125294	0.12507	0.26119	0.466078	0.454815	0.578176	0.534677	0.540162	0.651839	0.382282	0.125915	0.0952888	0.1763	0.120855	0.20157	0.102427	0.232632	0.0255453	0.0583183	0.0577921	0.125972	0.0764243	0.0943391	0.0373273	0.0868784	0	0.181234	0.037973	0.0230228	0	0	0.00437958	0.0138236	0.102075	0.0669691	0.0157788	0.0135907	0	0.016007	0	0.015894	0.0390745	0.0201319
MPST	0.143052	0.137237	0.176779	0.390263	0.434214	0.319425	0.501969	0.524359	0.97321	1.141	1.4419	1.38877	1.45192	1.53194	1.41324	1.48282	0.787642	0.649878	1.24707	0.612663	0.742899	0.821457	0.640243	0.595049	0.326941	0.428294	0.54488	0.331705	0.284592	0.337881	0.43405	0.147571	0.448819	0.330779	0.208778	0.147177	0.0765935	0.041095	0.169615	0.416977	0.290212	0.0615873	0	0.0158689	0.011142	0.0628827	0.0431543	0.0517123	0.0183434
TIMM13	0.530399	0.561077	0.714961	1.06967	1.12409	0.973304	0.999551	1.05106	1.44462	1.49485	1.80036	1.99773	2.11834	2.19936	2.25618	2.12627	0.688969	0.40199	1.37968	1.68131	1.30129	1.10196	0.897009	0.335115	0.340101	0.745607	0.731761	0.750154	0.727196	0.534946	0.538993	0.334835	1.48269	0.485758	0.269121	0.206709	0.106533	0.138578	0.294885	0.319423	0.59269	0.214275	0.277094	0.153075	0.593328	0.125471	0.218672	0.173181	0.133538
MACROD1	0.0954112	0.0856885	0.169374	0.19404	0.338452	0.21092	0.19132	0.235926	0.377513	0.363872	0.540239	0.594892	0.426721	0.463702	0.396931	0.395496	0.147543	0.0436139	0.231866	0.27808	0.0931396	0.00890449	0.104241	0	0.0358167	0.0441661	0.051571	0.167786	0.140377	0.0951959	0.221315	0.030337	0.515812	0.158012	0.0271748	0	0	0	0	0.198576	0.159331	0.02658	0.0423205	0	0.00938605	0.0159095	0.0235805	0	0
NDUFAF2	0.277856	0.253838	0.319741	0.226582	0.317057	0.220947	0.335066	0.231203	0.390469	0.492758	0.624624	0.868745	0.798456	0.645756	0.86564	0.70307	0.177205	0.0801877	0.325058	0.36508	0.217852	0.198408	0.289274	0.0305646	0.0425438	0.123193	0.103672	0.104595	0.123329	0.0846554	0.144115	0.0805333	0.322165	0.107724	0	0.0468767	0.0291244	0.0423668	0.090314	0.203051	0.241399	0.0956912	0.172941	0.154111	0.150027	0.114698	0.0699409	0.0535407	0.0576302
CCT3	0.974484	0.855032	0.951803	0.832273	1.03097	0.814348	1.0661	0.982615	1.56547	1.24148	1.65874	1.89211	1.97591	2.10705	2.16502	2.05123	0.899617	0.744226	1.423	1.53539	1.24122	1.15263	0.634021	0.285581	0.281597	0.629542	0.466182	0.845845	0.782095	0.885876	0.864078	0.378095	1.47025	0.811476	0.334177	0.319854	0.330352	0.277847	0.408778	0.348863	0.416727	0.369443	0.3967	0.36888	0.416655	0.397127	0.375041	0.284093	0.176124
PAFAH1B3	0.326666	0.289503	0.493354	0.517088	0.568175	0.577978	0.754042	0.578039	0.929503	0.798176	0.889065	1.17978	1.22466	1.22818	1.29207	1.24574	0.574951	0.389186	0.827996	0.457684	0.193512	0.0182077	0.605289	0.174972	0.140395	0.39161	0.440174	0.501162	0.320684	0.485206	0.543178	0.306083	0.560897	0.508173	0.0876806	0.0275413	0.0719284	0.0634286	0.1348	0.149781	0.183458	0.0919956	0.124804	0.114729	0.0973316	0.0850515	0.0366576	0.0751152	0.0429857
TMOD1	0.01178	0.0222741	0	0.0226285	0.00451739	0.0139871	0.00956104	0.00898348	0.0701105	0.151524	0.367224	0.309031	0.292295	0.249849	0.332246	0.353189	0.479593	0.589156	0.515675	0.00397605	0.013143	0	0.0302446	0.0101815	0.0122448	0.0230804	0.0125343	0.0175405	0	0	0	0	0	0	0	0	0.0168145	0.0194114	0.00883974	0	0	0	0	0	0.039435	0	0	0.019869	0
EXOSC5	0.1425	0.117332	0.0899157	0.106733	0.201826	0.0884216	0.139373	0.204576	0.285296	0.253141	0.443725	0.553525	0.603814	0.59636	0.598885	0.550368	0.128944	0.026865	0.319003	0.275452	0.102515	0	0.150772	0.0216991	0	0.0484917	0.0668243	0.0762104	0.0683638	0.0761194	0.0723744	0	0.218286	0.0500447	0	0.0362243	0	0.0133527	0.0399939	0.0607939	0.0909986	0	0.0139142	0.0309678	0.0269384	0.0231824	0	0	0.0562219
TRAP1	0.112765	0.0973457	0.0900693	0.112319	0.102091	0.169198	0.195542	0.193739	0.330739	0.352886	0.468924	0.703614	0.746939	0.833018	0.794606	0.992889	0.21274	0.0770024	0.531493	0.365772	0.185421	0.166879	0.161246	0.00800612	0	0.053558	0.0534266	0.144188	0.152868	0.0981693	0.150394	0.0733655	0.512675	0.181828	0.0839002	0.0252506	0.0644519	0	0.0418376	0.11197	0.102983	0.0389987	0.0522237	0.0272668	0.0790884	0.0467101	0.0597012	0.0801848	0.0691449
C1QBP	0.63136	0.676143	0.717789	1.03523	1.31442	1.04632	1.66193	1.52993	1.86818	1.83906	2.26959	2.51372	2.60193	2.50325	2.72156	2.4842	0.942088	0.660365	1.60866	2.04808	1.55715	0.978359	1.10021	0.555287	0.470243	0.914132	1.04122	1.1243	1.54619	1.38533	1.3871	0.611966	2.31101	1.18431	0.459005	0.798103	0.671869	0.487936	0.848024	0.924517	0.977129	0.751891	0.978721	0.826772	0.75936	0.788879	0.846584	0.844653	0.694463
GCSH	0.226288	0.207866	0.321979	0.475288	0.858611	0.478008	0.827891	0.787099	0.846377	0.901346	1.17162	1.32264	1.35957	1.36379	1.46693	1.25233	0.273616	0.0989103	0.561993	1.17862	0.609018	0.2657	0.563995	0.230012	0.0733998	0.322367	0.366517	0.356313	0.289329	0.171541	0.178074	0.0825319	1.08674	0.197694	0.093251	0.0285332	0.0377302	0.050449	0.133253	0.506604	0.387715	0.0736968	0.0752529	0.0888641	0.11687	0.0657788	0.184557	0.131432	0.0906202
PRMT1	0.797819	0.654968	0.61728	0.860163	1.10306	0.880392	1.1824	0.973279	1.68518	1.42683	1.66589	1.80423	1.86479	2.04685	1.89524	1.64244	0.379896	0.185309	0.786122	1.60718	1.1893	0.627978	0.958574	0.25358	0.17751	0.548679	0.47776	0.739094	0.735562	0.700187	0.598355	0.384057	1.48209	0.5468	0.0964677	0.136043	0.0867549	0.116963	0.150043	0.811766	0.881473	0.125969	0.17763	0.0665229	0.160406	0.110069	0.206875	0.086543	0.0241717
ATIC	0.232531	0.17207	0.281392	0.238176	0.438375	0.323211	0.395436	0.424354	0.641143	0.568574	0.846564	0.903706	0.952484	1.02087	0.990864	0.88436	0.207326	0.173186	0.509902	0.527949	0.33486	0.207587	0.208448	0.0646225	0.168209	0.183956	0.266415	0.282013	0.258989	0.202418	0.257382	0.110491	0.380399	0.189147	0.0456809	0	0.045661	0.0323682	0.139989	0.0826337	0.0491473	0.120379	0.145926	0.1409	0.0782415	0.132235	0.10575	0.0420427	0.0334424
FXYD3	0.0129658	0	0.0138709	0.0244967	0.00763243	0.0271234	0	0	0.0172801	0.0152511	0.0659952	0.047563	0.197093	0.0769389	0.143481	0.0894059	0.0684356	0.0304812	0.0470575	0.032354	0.0710058	0.0949402	0.0140356	0	0	0.017315	0	0	0	0	0	0	0	0	0	0	0	0	0	0.00304222	0	0	0	0	0	0	0	0	0
HNRNPAB	0.719873	0.657335	0.804313	0.870903	1.66965	0.982119	1.77557	1.18153	2.15327	1.85293	2.54062	2.70795	3.06792	3.03523	3.08287	3.01579	1.97902	1.8072	2.31731	2.70751	2.01818	1.38818	1.1885	0.955354	0.471484	0.370166	0.894185	0.712218	1.71342	0.977409	1.88184	0.205695	2.40759	1.73311	0.349032	0.448201	0.587244	0.421649	0.244919	0.727574	0.430514	0.360826	0.137332	0.285005	0.436869	0.368395	0.258142	0.474713	0.519497
STRA13	0.219201	0.272801	0.212506	0.22063	0.504712	0.211592	0.571469	0.270664	0.801554	0.580716	0.763499	1.06893	1.44033	1.16823	1.39383	1.44856	0.891135	0.837761	1.15182	0.92982	0.613606	0.442503	0.285071	0.101151	0.110311	0.130976	0.195252	0.269858	0.582656	0.391935	0.767117	0.0554351	0.633099	0.46125	0.100774	0.0873106	0.0457269	0.136649	0.153268	0.324404	0.204891	0.105104	0.0648715	0.173989	0.0983874	0.0994855	0.0617818	0.0836898	0.170123
TPGS2	0.288803	0.281577	0.307914	0.457854	0.566399	0.625132	0.885006	0.649151	0.819455	0.80034	1.13117	1.25688	1.56872	1.3249	1.50897	1.56331	1.01208	0.875304	1.20545	0.804601	0.704206	0.65439	0.599123	0.280375	0.399173	0.459111	0.401827	0.656099	0.854261	0.835883	0.872711	0.204992	0.626158	0.461496	0.191637	0.0856239	0.0230575	0.0951873	0.13984	0.15197	0.262796	0.0560343	0.0390783	0.0965459	0.181391	0.126909	0.102905	0.0677482	0
ATP5G1	0.590832	0.423741	0.638549	0.823961	1.48199	0.71972	1.32223	1.13796	1.59019	1.51842	1.87821	2.10699	2.42916	2.37847	2.53697	2.43562	1.06403	0.74745	1.63684	1.72659	1.31391	0.742094	1.07516	0.374949	0.232528	0.54393	0.598364	0.928014	1.09272	0.734244	0.723401	0.204216	1.8586	0.640228	0.126874	0.172962	0.284302	0.253505	0.311034	1.00858	1.16832	0.382725	0.341787	0.42304	0.478278	0.192184	0.369914	0.167274	0.0417982
CD320	0.0108488	0.033669	0.094101	0.129401	0.317995	0.128925	0.279559	0.128108	0.315628	0.331361	0.507962	0.704821	0.91333	0.836012	0.801461	0.650237	0.10961	0.0164479	0.290841	0.197165	0.029371	0	0.23721	0.0116029	0.0610482	0.0615969	0.138829	0.261919	0.20567	0.12474	0.178284	0.0806598	0.627306	0.282406	0.100047	0.00802704	0.0837282	0.0626381	0.0724347	0.368879	0.458148	0.155164	0.0436256	0.110992	0.0898052	0.114258	0.0691296	0.0516437	0.0446675
MPC2	0.741076	0.794916	0.736895	0.805747	1.04892	0.882564	1.37636	1.08969	1.76029	2.02389	2.40449	2.64681	2.70418	2.62715	2.67449	2.72384	2.13966	2.0959	2.3485	1.47999	1.39939	1.4527	1.00809	0.696275	0.793737	0.833812	0.768419	1.22779	1.18657	1.4378	1.84353	0.725649	1.35755	1.40333	0.602674	0.661406	0.501109	0.327384	0.40012	1.08602	0.780327	0.374884	0.5741	0.38235	0.50449	0.565707	0.71537	0.713253	0.705422
DNPH1	0.492632	0.365073	0.459279	0.572982	0.940506	0.484218	0.754281	0.711327	0.868478	0.971275	1.36937	1.57945	1.55107	1.54226	1.44051	1.28294	0.576984	0.365555	0.745258	1.02852	0.671551	0.276836	0.578712	0.0672847	0.0862042	0.174599	0.184785	0.246094	0.124323	0.119922	0.125447	0.0494557	0.732932	0.184618	0.0394081	0.00802704	0.0592255	0.0391174	0.196654	0.886573	1.21684	0.111738	0.0930175	0.0786589	0.0934141	0.0534273	0.059912	0	0.0538966
TOMM40	0.255043	0.267314	0.32301	0.310462	0.550636	0.291883	0.703035	0.479573	0.815111	0.700935	1.0185	1.06071	1.41023	1.32018	1.41918	1.16226	0.375945	0.29059	0.769347	0.947862	0.434978	0.197493	0.508759	0.15635	0.0997891	0.108123	0.181993	0.337348	0.557529	0.40092	0.371625	0.127284	1.02601	0.526282	0.10317	0.204563	0.188717	0.187265	0.135295	0.287253	0.280422	0.178595	0.123693	0.150478	0.141856	0.179024	0.268322	0.218579	0.286759
TUBB2A	0	0	0.0122858	0	0.0229163	0	0.0215397	0	0.114767	0.117684	0.333715	0.531877	1.0079	0.850721	1.02807	1.18681	0.721356	1.22551	0.908102	0.0576935	0.0765708	0.183936	0.0478052	0.115274	0.0117354	0	0.0468822	0.0029985	0.0155372	0.0542724	0.00807556	0.0177504	0.25883	0.368793	0.0221815	0.0462403	0.153327	0.0212216	0.0542774	0.245369	0.0288371	0.152233	0.08665	0.1072	0.154206	0.266573	0.204484	0.235673	0.141899
UNG	0.00746358	0.0250419	0.0161896	0.047146	0.208611	0.0195954	0.197824	0.118956	0.114213	0.191202	0.342846	0.511738	0.575994	0.187415	0.605997	0.447763	0.085672	0.0121437	0.209246	0.304519	0.121371	0.00712015	0.109838	0	0	0.0109376	0.034247	0.0168995	0.0692505	0.00882449	0.0196993	0	0.115402	0.104698	0	0.0296688	0	0.0234482	0	0.052592	0.0368028	0.0284376	0.0348659	0	0.0438931	0.0951703	0.0355885	0.0612069	0.05876
CCDC112	0.107007	0.0903365	0.147117	0.109033	0.191404	0.0655012	0.228421	0.198808	0.373644	0.520534	0.772057	0.853702	0.886499	0.912961	0.800432	0.752749	0.267008	0.104885	0.501019	0.188457	0.129905	0.237667	0.125273	0.0386131	0.0141339	0.118713	0.214159	0.157219	0.144765	0.127036	0.175328	0.0824747	0.0383672	0.062756	0.0788577	0.185085	0.0759637	0.111682	0.223402	0.492249	0.305016	0.033434	0.0588278	0.0712489	0.0633993	0.0590738	0.0521224	0	0.0204133
SUPT16H	0.517997	0.588308	0.44214	0.561569	1.07388	0.693049	1.21005	0.715219	1.42529	1.31522	1.56782	1.71909	2.12341	1.80205	2.0347	2.05814	1.28475	1.05923	1.66221	1.61495	0.699463	0.485412	0.70333	0.547814	0.477721	0.628521	0.49404	0.501383	1.21605	0.876331	1.14785	0.400434	1.30754	0.80415	0.557183	0.463997	0.324963	0.439111	0.405487	0.35972	0.205399	0.360685	0.336897	0.502692	0.428112	0.41951	0.541949	0.367519	0.381368
HMMR	0	0	0	0	0.0533365	0.0170614	0.0884517	0.022336	0.571918	0.0613048	0.127206	0.10385	0.331899	1.22122	0.28005	0.828129	0.415346	0.582623	0.680349	0.432137	0.0900677	0.122692	0.0571945	0.0304905	0.018159	0.0517989	0.00839368	0.0279969	0.101255	0.248809	0.0570259	0.0198498	0.060692	0.0472014	0	0	0	0	0.0147115	0.0074337	0.00427562	0	0	0	0	0	0.0139171	0	0.0714689
PLK1	0.0135331	0	0	0.0121779	0.0429817	0	0.168595	0.0158206	0.562817	0.0289144	0.0393053	0.0556949	0.152613	1.07192	0.140414	0.444595	0.22013	0.304821	0.342486	0.361773	0.0775265	0.0899913	0.0672487	0.0660955	0.0117043	0.0147295	0.0176692	0.0121086	0.021359	0.190598	0.0221087	0.049376	0.0804911	0.111449	0	0.0253841	0.029344	0.0235337	0.014526	0.0436471	0.00756952	0	0	0	0.0158151	0	0	0	0
CKS2	0.105649	0.170892	0.140988	0.181795	0.372207	0.194529	0.798046	0.24188	1.55645	0.331914	0.662785	0.635933	1.24838	2.34426	0.896581	1.65753	0.902337	1.21515	1.14831	0.976748	0.559298	0.393092	0.125564	0.181743	0.186999	0.0919085	0.146072	0.173009	0.360004	1.13137	0.742647	0.123751	0.862075	0.837029	0.108346	0.0435376	0.0755214	0.0321757	0.0770746	0.126149	0.146008	0.0184264	0	0.0751721	0.12943	0.0127914	0.044668	0.0379612	0.0179839
AURKA	0.0132462	0.0119033	0	0.011966	0.0315284	0	0.0533803	0.0482466	0.402097	0.0411475	0.0653516	0.179962	0.166271	0.7285	0.244153	0.577022	0.187571	0.363736	0.322819	0.133406	0.0256927	0.0250695	0.0251501	0.0541562	0.0322929	0	0.0104115	0.0231994	0	0.00816139	0.0131897	0	0.0466918	0.0558535	0	0	0	0	0.0152893	0	0.0236875	0	0	0	0	0	0.0134787	0	0
KIF2C	0.011486	0	0	0.0105434	0.0368889	0.00935831	0.240834	0.0151794	0.636529	0.0565851	0.12648	0.124887	0.40596	0.926648	0.180303	0.504018	0.301699	0.438086	0.448124	0.302949	0.0210554	0.0264399	0.0349961	0.0630458	0.0258381	0	0.01341	0.0263392	0.0265997	0.300997	0.120085	0	0.169111	0.246877	0	0	0	0	0	0.00443837	0.0114758	0.0139798	0.0155427	0	0.0147393	0	0.0164383	0.0190904	0
CDC20	0.013394	0.0114629	0.0127216	0.0119388	0.18761	0.00896331	0.219407	0.0260736	0.736206	0.0402552	0.0935971	0.153512	0.313752	1.19465	0.372785	0.89878	0.459338	0.628763	0.797151	0.578868	0.199544	0.116829	0.0304937	0.0338959	0.0117043	0.0609341	0.0428948	0.0604638	0.0751784	0.577961	0.110609	0.0447695	0.109049	0.15064	0.0580723	0	0.0373374	0.0195643	0	0.0211961	0.0268634	0.0503998	0.0158805	0.034521	0.0318221	0	0.030296	0	0.0278726
BUB1	0.0126231	0.0118382	0.0306989	0	0.0444391	0.023755	0.178069	0.0264433	0.374659	0.0382311	0.0832112	0.119507	0.3109	0.729567	0.239008	0.399336	0.254423	0.229956	0.337211	0.258572	0.129362	0.0484885	0.025025	0.0438483	0.0131414	0.0345264	0.0168695	0.0518376	0.0314262	0.206835	0.099954	0	0.0794693	0.0887236	0.0319498	0	0	0	0.0130347	0	0.0399668	0	0.0105233	0	0	0.0185977	0	0.0199203	0
KIF4A	0	0	0	0	0.0241712	0	0.208882	0.0077139	0.432551	0.0246135	0.0931166	0.0871734	0.273632	0.691701	0.204147	0.508987	0.341158	0.487919	0.447733	0.321549	0.0545092	0	0.0239368	0	0.0114735	0.0116078	0	0.0029985	0.0935452	0.242923	0.149128	0	0.0791665	0.119684	0	0	0	0	0	0	0.00427562	0	0	0	0	0	0	0	0
CDCA3	0	0.0122316	0	0	0.0278171	0	0.0894954	0.010674	0.327461	0	0.0546722	0.0543344	0.177659	0.576699	0.155565	0.395674	0.194762	0.253103	0.256261	0.207956	0.0691612	0.0264399	0.00794731	0.0136599	0.0226807	0.0115169	0.0176692	0.0175578	0.04644	0.247229	0.181932	0.0178175	0.0335547	0.0784584	0.0462625	0.0212524	0	0	0.020359	0	0.0102494	0	0	0	0.0770115	0	0	0	0
SPTBN2	0	0	0	0.00920444	0.00496595	0	0.00748099	0	0.0594206	0.134454	0.153652	0.176272	0.169462	0.291006	0.195261	0.128066	0	0.0125182	0.0655735	0.00227869	0.00463704	0	0.105361	0.0172077	0	0	0.0104115	0	0	0	0	0	0.0138614	0	0	0	0	0	0	0.0736006	0	0.0118712	0	0	0	0	0	0	0
CCNA2	0	0.0479131	0.0361837	0.0269129	0.109762	0.0303508	0.480566	0.0184895	0.76565	0.0585905	0.1726	0.196112	0.392585	1.08824	0.28341	0.940885	0.81243	1.15838	0.932346	0.384305	0.100821	0.143806	0.0619533	0.10913	0.140489	0.0109324	0.0382938	0.0901317	0.21807	0.690647	0.604774	0.0169316	0.395324	0.475262	0.0198148	0	0.0161481	0.00437958	0.0215363	0.0187408	0.0479848	0	0.0285084	0.0166006	0.0587466	0.0523042	0.0265525	0	0.0693554
NCAPD2	0.0256884	0.0590546	0.0753916	0.0569721	0.15215	0.144122	0.381774	0.140404	0.67363	0.130638	0.2419	0.18109	0.362741	0.949403	0.284086	0.487394	0.227517	0.27257	0.452401	0.313649	0.0957268	0.123666	0.117051	0.155872	0.032184	0.112152	0.0435126	0.1835	0.175584	0.531967	0.278979	0.0862915	0.243695	0.293095	0.0758371	0	0	0.0372819	0.0533472	0.0152902	0.0128369	0.016682	0.031585	0.0588124	0.0727461	0	0.0439069	0.0167621	0.0204099
U3	0	0	0.00541883	0	0.00451739	0	0	0	0.0682661	0.13449	0.328608	0.221917	0.166081	0.276812	0.0729048	0.0187501	0.00557002	0.0125376	0.0202572	0	0.0022521	0	0.0617334	0	0	0	0.0314985	0	0.00891357	0.00357459	0	0	0.00403276	0	0	0	0	0	0	0	0	0	0	0	0.00938605	0	0	0	0
PTTG1	0.14843	0.101554	0.15792	0.265856	0.429357	0.190515	0.784297	0.528714	1.41426	0.482664	0.640667	0.753598	1.03117	2.082	1.10526	1.65784	1.58002	1.7439	1.50699	1.30389	1.15858	0.581438	0.250809	0.306375	0.313278	0.209266	0.281175	0.389264	0.492458	1.61548	0.778378	0.234462	0.913031	0.793874	0.131153	0.0613853	0.0773557	0.0853179	0.102988	0.154558	0.146197	0.0807814	0.0273991	0.13765	0.099865	0.238689	0.172414	0.336603	0.35784
DEPDC1	0	0.0289574	0	0	0.0401494	0	0.123603	0.0190949	0.384731	0.0416183	0.0758215	0.10755	0.112727	0.529985	0.153892	0.42021	0.270255	0.42938	0.332762	0.284931	0.0489656	0.039737	0.0264646	0	0.0258693	0	0.0143348	0.0184575	0.0425925	0.166942	0.0795687	0	0.0369105	0.0275081	0.0285876	0	0.00962761	0	0.0394958	0	0.0448489	0	0	0	0	0	0	0	0
CASP6	0.25568	0.224588	0.200332	0.289662	0.37629	0.347993	0.306115	0.305812	0.597877	0.584021	0.844512	0.654031	0.775616	1.00568	0.594339	0.579074	0.118439	0.0575965	0.310065	0.56498	0.444891	0.351811	0.176154	0.0117395	0.10664	0.104837	0.220341	0.178237	0.0401755	0.0456578	0.0378007	0.0863512	0.0714608	0.00538588	0.0897604	0	0.0207923	0.022742	0.0174234	0.0889798	0.0085613	0.0514304	0.0280338	0	0.0196138	0.0121638	0.0124469	0.0180453	0.0622522
FAM83D	0	0	0.0134436	0.0103615	0.0134332	0	0.0175808	0.00974577	0.23778	0.0392997	0.0745849	0.0932096	0.176867	0.469941	0.115315	0.26236	0.344179	0.42725	0.321515	0.127678	0.0352463	0.0394488	0.0146754	0.0496243	0	0.0189903	0.0129267	0.0171095	0.0188507	0.181406	0.0788564	0	0.0581929	0.129801	0	0	0	0	0	0	0.0199525	0.0130397	0.0114275	0.0176521	0	0	0.0154421	0	0.0611797
CMBL	0.281431	0.304546	0.458181	0.279929	0.291952	0.246385	0.139236	0.196257	0.468687	0.553829	0.78332	0.723664	0.900521	0.912063	0.812221	0.735999	0.0628116	0.0554627	0.386862	0.204432	0.0783843	0.00386098	0.16692	0.024908	0	0.175017	0.0643398	0.0499306	0.0380904	0.00357459	0	0.0190904	0.0615235	0.0189625	0	0	0	0	0.0272364	0.0153607	0.0949673	0	0	0	0.0323867	0	0	0	0
TUBA1C	0.36268	0.433176	0.423464	0.554794	0.490057	0.310953	0.867412	0.354647	1.81201	1.22328	1.19034	1.34341	1.74306	2.46094	1.22995	1.64168	0.600264	0.720411	1.18474	2.39558	2.8432	3.18765	0.508969	0.562437	0.547966	0.215893	0.375395	0.247907	0.211029	0.885445	0.246433	0.0944639	0.746639	0.447205	0.0820805	0.135455	0.132904	0.082786	0.0902894	0.435149	0.102249	0.0466068	0.0319786	0.0321333	0.19929	0.102098	0.17889	0.0787829	0.0798589
CENPW	0.227427	0.247697	0.149777	0.114552	0.451247	0.125241	0.816667	0.22476	1.12071	0.392316	0.651627	0.958551	1.2858	1.61702	1.12844	1.4289	0.93248	1.10701	1.08882	1.01533	0.697395	0.17522	0.350113	0.294556	0.202766	0.0971831	0.0378264	0.169059	0.673399	1.28657	1.20708	0.0504567	1.13792	0.934668	0.0745352	0.0321505	0.070276	0.00773465	0.0658433	0.0780362	0.106483	0.0191196	0.0565014	0.0312153	0.0839526	0.0533069	0.0428561	0.152033	0.192858
TTLL12	0	0.0220368	0	0.0528059	0.119508	0.0272142	0.134617	0.156175	0.307278	0.212917	0.311874	0.41831	0.558611	0.634331	0.466472	0.584915	0.180255	0.217949	0.520547	0.286135	0.0540388	0.085648	0.0699722	0.00800612	0	0.0109376	0.0378991	0.0408152	0.0094127	0.0380912	0.0452671	0.0114918	0.224745	0.0460384	0	0.0182506	0	0	0.0134463	0.0193399	0.0324454	0.0307904	0	0	0	0	0	0	0
COL6A5	0	0	0	0	0	0	0	0	0.027288	0.0212266	0.046118	0.0453041	0.107749	0.124479	0.0547974	0.0378001	0	0	0.00970693	0.00227869	0.000945575	0	0.0185396	0	0	0	0	0	0	0	0	0	0	0	0	0	0	0	0	0	0	0	0	0	0	0	0	0	0
FAM110D	0	0	0	0.0238779	0.0214319	0.00849796	0	0	0.00643149	0.00305379	0.0621129	0.123662	0.190429	0.123917	0.27679	0.071456	0.0162691	0.019946	0.0533537	0.00556274	0.00570946	0	0	0	0	0	0.0106099	0	0	0.0109542	0	0	0	0	0	0	0	0	0	0.0091784	0	0	0	0	0	0	0	0	0
CNRIP1	0	0	0.0125669	0.133225	0.0551194	0.0171307	0.0414923	0.0289382	0.460613	0.874377	0.842159	1.04144	0.929062	0.98202	1.1512	0.753294	0.214906	0.0284979	0.392809	0.0451148	0.0242824	0	0.45591	0.419198	0.361361	0.0191931	0.147676	0	0.00891357	0.0188889	0	0.0150517	0.0339996	0.00597166	0	0	0	0	0.0192702	0.00896046	0	0	0	0	0.0290591	0	0	0	0.0306509
SMIM10	0.12141	0.125707	0.115227	0.060401	0.102056	0.0831843	0.0654618	0.0888246	0.148797	0.34058	0.531354	0.610401	0.718857	0.577107	0.868036	0.723264	0.0993512	0.0898004	0.352228	0.22532	0.180069	0.276608	0.0656576	0.0316838	0.0138279	0.126713	0.0383992	0.0210851	0	0.00357459	0.0236196	0	0.0371302	0.0515118	0	0.0518664	0	0.0251021	0	0.0270314	0	0	0	0	0.0263106	0	0	0	0
CXADR	0	0	0	0.0171392	0.00496595	0.0139171	0.00683526	0	0.171057	0.235834	0.310794	0.257659	0.368901	0.451821	0.548487	0.440603	0.0319332	0.0174271	0.206173	0.0275692	0.00183297	0	0.0277737	0	0	0.0181877	0.0342922	0	0	0	0	0	0.00403276	0.00751047	0	0.0102892	0	0	0	0.0122725	0	0	0	0	0.0315716	0	0	0	0
DES	0	0	0	0	0	0	0	0	0.00418456	0	0.0186565	0.0531136	0.100724	0.0566559	0.135446	0.0244917	0.00653067	0	0.0108851	0	0	0	0.00555807	0	0	0	0	0	0	0	0	0	0	0	0	0	0	0	0	0	0	0	0	0	0	0	0	0	0
ALDH1A1	1.38269	1.49767	1.08053	0.625324	0.531725	0.658794	0.342282	0.209159	0.920459	0.955314	1.05829	1.28656	1.28872	1.47123	1.60829	1.47485	0.161042	0.0936032	0.713484	0.342966	0.189873	0.0470727	0.645848	0.171796	0.118287	0.206787	0.180764	0.0895359	0.0387608	0.0733009	0.0496797	0.093571	0.107106	0.0990242	0.0276849	0	0.0176267	0.0197295	0.0328084	0.0335025	0	0.0735451	0	0	0.0694098	0	0.0350071	0	0.0189572
ST6GALNAC1	0	0	0	0	0	0	0.0138633	0	0.0240595	0.0580365	0.0911158	0.0997181	0.179681	0.183767	0.307056	0.244232	0.160269	0.0969284	0.297692	0.00306506	0	0	0	0	0	0	0	0	0	0	0	0	0	0.00597166	0	0	0	0	0	0	0	0	0	0	0	0.109218	0.0288508	0	0
ISOC2	0.0701044	0.0403858	0.0664161	0.128365	0.197667	0.162833	0.263085	0.268267	0.615163	0.418489	0.740873	0.989988	1.17936	1.36491	1.37366	1.33485	0.377391	0.202524	0.839391	0.70783	0.405849	0.281803	0.264943	0.0735067	0.0355961	0.0299397	0.073362	0.152282	0.11029	0.23074	0.10872	0.0226329	0.49632	0.132137	0.0158612	0.0445608	0.0669261	0.0275942	0.109154	0.38469	0.524534	0.0522268	0.0268441	0.0237361	0.0736388	0.014015	0.0347012	0	0.040509
CDH1	0.0143255	0	0	0	0	0	0	0	0.0553262	0.0502332	0.304373	0.326485	0.60734	0.568694	0.495803	0.304281	0.0726364	0.227106	0.191439	0	0.00594126	0.00712015	0	0	0	0	0	0	0	0.0154896	0	0	0.00442767	0	0	0	0	0	0	0.249738	0.0187559	0	0	0	0	0	0	0	0
MRPL12	0.0896374	0.0481529	0.122758	0.2145	0.27212	0.170474	0.351001	0.313144	0.59645	0.572907	0.770953	1.10441	1.29671	1.30696	1.43982	1.44389	0.363103	0.165314	0.858968	0.864636	0.652513	0.283555	0.222629	0.143639	0.106453	0.0697591	0.155734	0.140689	0.168302	0.105176	0.185389	0.0176399	0.566806	0.204323	0.0565721	0.031124	0.0540112	0.0815966	0.0483619	0.134724	0.309785	0.042036	0	0.0446154	0.0547201	0.0621397	0.069065	0.195822	0.105164
NME4	0.755235	0.888924	0.934542	0.924135	1.6185	1.0186	1.23812	1.32483	1.54087	1.43382	1.89521	2.177	2.30146	2.22085	2.66311	2.62626	2.16146	2.29381	2.36748	1.71434	1.51543	0.992259	1.03408	0.344411	0.248532	0.571763	0.629183	0.915503	0.804746	0.499886	0.509558	0.220671	0.88532	0.302092	0.0830157	0.136624	0.213274	0.222672	0.403255	0.518953	0.402227	0.237227	0.216578	0.237833	0.216821	0.14075	0.124833	0.0384448	0.0123394
PNMT	0.0554441	0.0122969	0	0.0107221	0	0	0.0109312	0.00831213	0.130807	0.133957	0.280582	0.363524	0.473248	0.417543	0.424352	0.229345	0.0221637	0.0156312	0.111981	0.00707731	0.00537023	0	0.111012	0.008818	0.0103144	0	0.10105	0	0	0.0127827	0	0.023913	0.0155289	0.00597166	0	0	0	0.0227464	0	0	0	0.0310427	0	0.0215286	0.0151207	0	0	0	0
HRSP12	0	0.0985817	0.0215801	0.0846846	0.0725975	0.0550741	0.0778915	0.0772138	0.0942627	0.119637	0.197467	0.22438	0.227651	0.254604	0.438486	0.356188	0.060656	0.0785181	0.136091	0.0535804	0.0463684	0.0285281	0.0488896	0	0.0235575	0	0	0.00993836	0.0162931	0.0470306	0.0161725	0	0.0531266	0.0369373	0.0157998	0	0	0.0214213	0	0.047166	0.0152278	0.0300706	0	0.0173643	0.0316682	0.0124985	0	0	0.0171163
LCA5	0.049484	0.0242995	0	0.0293208	0.0204096	0.0342517	0.032829	0.0321555	0.102764	0.152358	0.421503	0.429915	0.425384	0.496743	0.551347	0.526701	0.144353	0.0785475	0.351356	0.207901	0.174911	0.201047	0.0409024	0	0.0237166	0.0135371	0.0305964	0.0158983	0.0106377	0.03027	0.00576154	0.0663421	0.0112162	0.0233347	0.0454964	0	0	0.0235384	0.0237864	0.0323004	0	0	0	0	0.0388458	0	0	0	0
RUVBL1	0.0993829	0.0884576	0.100904	0.123618	0.217685	0.122444	0.303523	0.210418	0.652872	0.593752	0.637872	0.803835	1.01447	1.14382	1.08202	1.12076	0.36983	0.285576	0.711759	0.751693	0.428109	0.357993	0.155917	0	0.0156992	0.0823256	0.149923	0.0533602	0.173279	0.208786	0.175905	0.0484726	0.3984	0.0515131	0	0.0102892	0.0153509	0.0178125	0.0955819	0.075428	0.112533	0.0541881	0.0877666	0.137254	0.054177	0.0945865	0.0565312	0.0457917	0
GAD1	0	0	0	0	0	0	0.00344721	0.0091501	0.0148337	0.0476859	0.164904	0.18166	0.32924	0.258728	0.32525	0.356106	0.193669	0.208689	0.267038	0.0171684	0.00705574	0.0134044	0	0	0	0	0	0	0	0.00357459	0	0	0.0107045	0.0134382	0	0	0	0	0.0158554	0	0	0.0139696	0	0	0.0164508	0	0	0	0
HSPE1	0.459349	0.607516	0.420902	0.476466	0.826195	0.712206	0.89036	0.914323	1.02007	0.941469	1.38785	1.91821	2.24497	2.10083	2.67525	2.51823	0.866143	0.555046	1.41825	1.43636	1.15677	0.670608	0.722161	0.197515	0.23209	0.581329	0.532134	0.633653	0.868285	0.645794	0.768317	0.500353	1.56073	0.897384	0.458971	0.760268	1.23872	0.665741	0.859544	0.674314	0.581646	0.506879	0.789643	0.652752	0.97022	0.79469	0.611153	1.34257	1.30348
MCM3	0.0795599	0.145702	0.12087	0.160448	0.548333	0.154246	0.952848	0.431586	0.676815	0.610636	0.93615	1.27098	1.52102	0.824123	1.50441	1.39773	0.896553	0.657296	1.09177	1.1026	0.269188	0.0447157	0.245194	0.0800204	0.0586401	0.179642	0.111505	0.353685	1.00464	0.467193	0.873827	0.104667	0.878885	0.557172	0.00845899	0.0257997	0.0345956	0.0583919	0.0421497	0.0871036	0.0232301	0.0605901	0.0125518	0.0927356	0.088499	0.11151	0.0473433	0.0186032	0
AZGP1	0	0	0	0	0	0	0	0	0	0	0	0.0157111	0.0085491	0	0.0546722	0.0261235	0	0	0	0.00161377	0	0	0	0	0	0	0	0	0	0	0	0	0	0	0	0	0	0	0	0	0	0	0	0	0	0	0	0	0
BOLA3	0.171109	0.181878	0.104028	0.234886	0.3817	0.174575	0.408769	0.289334	0.375797	0.356031	0.604899	0.672187	1.025	0.973398	1.32239	1.4082	1.25118	1.06625	1.2901	0.461402	0.49602	0.451059	0.117247	0.0530927	0.0746445	0.10572	0.113131	0.195737	0.293034	0.197494	0.26161	0.0600388	0.557242	0.130799	0	0.00802704	0.0697424	0	0.145443	0.294453	0.423465	0.146649	0.182268	0.120306	0.126636	0.134513	0.176193	0.209533	0.168465
FAM89A	0.0154639	0	0	0.023955	0.0121236	0.00612314	0.0219181	0.00811707	0.0313314	0.00351034	0.115175	0.250829	0.295188	0.482146	0.621249	0.423408	0.0415834	0.01123	0.226903	0.00992374	0.0182026	0.0564118	0	0.0408784	0.0271467	0.0175009	0	0	0	0	0.0124836	0	0.0248843	0.00751047	0	0	0.0166048	0.00437958	0.0144643	0.107139	0.0372704	0	0.047296	0.0331454	0.0315716	0.0868532	0	0.0328058	0.0602798
HES6	0	0.010485	0	0	0.0425109	0.0199906	0.0254307	0.0876214	0.119423	0.201821	0.390013	0.711717	1.0353	0.894693	1.04855	1.15075	0.426027	0.442122	0.716869	0.124588	0.0372924	0.0289305	0.120063	0.0748953	0.048646	0.0788832	0.125594	0.0339565	0	0.0180932	0	0.0124686	0.148032	0.241444	0.0490747	0.60775	0.424603	0.132213	0.2287	0.114073	0.0831675	0.0312732	0.0163533	0	0.0609188	0.0157276	0	0.134196	0.0820731
GAR1	0.276844	0.27994	0.245723	0.33747	0.235939	0.35564	0.439292	0.362705	0.758411	0.640499	0.908102	1.08215	1.23435	1.27923	1.49692	1.58849	0.615326	0.63102	1.01647	0.679913	0.557932	0.348628	0.379345	0.300766	0.106042	0.196218	0.362304	0.341804	0.277492	0.40857	0.183874	0.0876571	0.498273	0.30761	0.245764	0.125942	0.10603	0.167002	0.160754	0.242609	0.134848	0.198578	0.178921	0.0778888	0.197681	0.300719	0.185524	0.215889	0.287186
CDK4	0.387249	0.304214	0.277079	0.35003	0.680578	0.262405	0.837653	0.510915	0.825447	0.665999	0.969179	1.25319	1.55166	1.30024	1.48412	1.6195	0.456838	0.383572	0.964267	1.19132	0.647069	0.3518	0.305392	0.207547	0.0598401	0.158165	0.210314	0.237466	0.388485	0.106707	0.251049	0.0101494	0.543124	0.239293	0.0928684	0.108146	0.0299329	0.0488028	0.108971	0.331892	0.154574	0.012191	0	0.0655506	0.0988448	0.0622677	0.019673	0.0348198	0.0593145
PAICS	0.309945	0.286844	0.406776	0.383124	0.739014	0.501752	0.807768	0.761632	0.945388	0.725846	1.12249	1.32433	1.51366	1.3565	1.55364	1.69338	0.461845	0.306485	0.905686	0.95862	0.451928	0.279801	0.348966	0.150508	0.0753341	0.378909	0.140379	0.443242	0.505435	0.436377	0.511705	0.141307	0.956849	0.361126	0.0751714	0.0757563	0.0819111	0.0995882	0.200456	0.146622	0.282075	0.146585	0.0508817	0.103456	0.101659	0.0301731	0.0985919	0.0299207	0.0419539
MRPS34	0.186506	0.119427	0.118283	0.204177	0.523002	0.25885	0.566832	0.646225	0.807595	0.643006	1.04796	1.27186	1.70586	1.58829	1.75438	1.94575	0.877928	0.624587	1.29578	1.21245	1.12674	0.912995	0.34852	0.149953	0.247842	0.309348	0.302442	0.294161	0.264584	0.289573	0.287753	0.0169316	0.695506	0.434311	0.216223	0.13502	0.0914905	0.0691114	0.184852	0.70403	1.01443	0.247561	0.330172	0.184258	0.357507	0.150858	0.332773	0.226402	0.151485
PKLR	0	0	0	0	0	0	0	0	0.00732822	0	0.072593	0.134084	0.256184	0.247081	0.372825	0.491617	0.216541	0.101	0.258211	0.00306506	0	0	0	0	0	0	0	0	0	0	0	0	0	0	0	0	0	0	0.0151451	0	0	0	0	0	0	0	0	0	0
AKR1C3	0.443085	0.388524	0.472234	0.509458	0.500596	0.45724	0.48025	0.563373	0.641141	0.632299	0.829506	1.01935	1.20861	1.45717	1.62719	2.28042	0.358633	0.328584	1.45176	0.28522	0.152539	0.0581302	0.293376	0.0478398	0.281171	0.574217	0.365824	0.434754	0.151117	0.356533	0.15539	0.0641176	0.0673747	0.100884	0.0593285	0	0	0.0221794	0	0.0483361	0.0184533	0	0	0	0.0820019	0.0130993	0.0136641	0	0
EPCAM	0.0488566	0.0388207	0.0858989	0.065105	0.097851	0.0722973	0.0770571	0.0789165	0.214546	0.281509	0.580792	0.721829	1.11483	0.698144	1.29512	1.31885	0.108439	0.0653512	0.514007	0.0334876	0.017472	0.00386098	0.042314	0.0293261	0	0.0202556	0.0327616	0.0517796	0	0.0152424	0	0	0.0229622	0.0177049	0.0107927	0	0	0	0.0177455	0.116364	0.0849828	0	0	0	0	0	0.019673	0	0
A4GALT	0	0	0	0	0	0	0	0	0	0.0153326	0.0193847	0.111382	0.331755	0.144661	0.399176	0.755727	0.259305	0.115154	0.594954	0.0126221	0.00266893	0	0.0130827	0	0.0140047	0	0.0220358	0	0	0	0	0	0	0	0	0	0	0	0	0	0	0	0	0	0.00938605	0	0	0	0
NMU	0	0	0	0	0	0	0	0	0.0435029	0.0260231	0.0692408	0.204715	0.454448	0.529609	0.932978	0.718209	0.0356093	0	0.145331	0	0.00582788	0	0	0	0.0232981	0	0	0	0	0	0	0	0	0.0158333	0	0	0	0	0	0.0173364	0.0251189	0	0	0	0.0138508	0.0162024	0	0	0
TST	0	0.0576894	0.0209471	0.0250883	0.033696	0.0210775	0.120713	0.0170253	0.385024	0.534267	0.650639	0.820975	1.02223	1.01549	1.24068	1.32739	0.347936	0.174234	0.810133	0.177507	0.35635	0.504098	0.113819	0.0510931	0.0474221	0.0597561	0.0419515	0.0284852	0.0456193	0.0706456	0.0730873	0.0212179	0.192243	0.130476	0.0277856	0	0.0217297	0	0.0131044	0.113741	0.197053	0.0172939	0	0	0.00938605	0	0	0	0
ARV1	0	0	0.0124813	0.029258	0.0326783	0.0288292	0.0568653	0.0823184	0.0777034	0.114734	0.195666	0.292378	0.412836	0.470557	0.693362	0.784369	0.277706	0.168345	0.554308	0.0990497	0.218701	0.150111	0.0203536	0.0141775	0.0249277	0.0118888	0	0.0366784	0.0510119	0.0524053	0.0179535	0	0.0318377	0.00420606	0.0144517	0	0	0.0224267	0.0135031	0.0826234	0.146191	0.0168299	0	0.0176107	0.0260806	0.0346288	0.00707907	0.0349005	0
REXO2	0.429606	0.215801	0.216155	0.198425	0.215448	0.207581	0.205696	0.107258	0.481523	0.546434	1.03326	1.32569	1.73618	1.76134	2.04558	2.34686	0.546843	0.498934	1.35864	0.450561	0.726227	0.856283	0.0917177	0.106117	0.0342856	0.134931	0.0988549	0.159951	0.469965	0.431339	0.150161	0.924862	0.133113	0.184284	0.706655	0.176279	0.119776	0.0404012	0.0490964	0.316745	0.823855	0.0818262	0.0843828	0.143724	0.217757	0.0845108	0.131826	0.237296	0.151173
TFR2	0.0343489	0.048299	0.0358696	0.125531	0.0272367	0.0206653	0.0519164	0	0.551499	0.452391	0.982812	0.934327	1.11765	1.20136	1.15647	1.18546	0.506387	0.287699	1.05493	0.163594	0.0630983	0.0528752	0.342243	0.0744635	0.141232	0	0.111897	0.00868392	0.0253844	0.0187688	0.0117233	0.025659	0.0227974	0.0110867	0.0506649	0	0	0.0203252	0.0102707	0.0226681	0	0.0159699	0	0	0.0709408	0.0288754	0.0396248	0.0216333	0
SYNGR1	0.514555	0.603264	0.628449	0.574927	0.889985	0.833344	0.968084	0.829172	0.556961	0.523603	1.16459	1.65129	2.15249	1.89076	2.53402	2.85978	1.27078	0.878128	2.29603	0.113403	0.125843	0.0109811	0.592589	0.451547	0.376197	0.272977	0.298979	1.26914	1.1828	1.363	1.42558	0.466881	0.585536	0.512187	0.180074	0.020131	0	0.111271	0.00883974	0.713171	0.672686	0.103918	0.154946	0	0.16558	0.0355454	0.0181382	0.0190033	0
LXN	0.179453	0.163288	0.09359	0.00594247	0.0881852	0.0548481	0.0908357	0.0324002	0.183776	0.138861	0.210487	0.452481	0.526114	0.65943	0.690273	0.912954	0.404418	0.413059	0.617778	0.123022	0.167792	0.232224	0.0515845	0.019041	0.0154131	0.0245847	0.0188813	0.0294895	0.0238627	0.0215502	0.0266494	0	0.0437568	0.0471433	0.0251638	0	0	0	0	0.0302891	0.0677866	0	0	0	0.019069	0.0368642	0.0282027	0.0172289	0.0174257
GATA1	0	0.0127721	0.00593627	0.019707	0.00795248	0	0.0230493	0	0.341425	0.392614	0.502515	0.645601	0.761976	0.756417	0.918149	0.976096	0.556536	0.430757	0.727277	0.302021	0.874008	1.32219	0.203977	0.0336192	0.0627023	0	0.0225009	0	0.0131774	0.0267781	0.0121237	0	0.0105869	0.0137913	0.0273746	0.0298361	0	0	0	0	0	0.0157788	0	0	0.0196897	0	0.019146	0	0
APOBEC3B	0.0158747	0.00870878	0	0.0279649	0.0243822	0	0.124511	0.00730182	0.444714	0.0638396	0.190354	0.277632	0.499005	0.646598	0.391631	0.789846	0.534153	0.527031	0.694341	0.354993	0.166997	0.0477528	0.0185779	0.0220793	0.0332894	0.0133236	0	0.0100457	0.0471477	0.0274301	0.044368	0	0.0185287	0.0547192	0	0	0	0	0.0383015	0.238007	0.265744	0	0	0	0.0158151	0.0180171	0	0	0
CCNB1	0	0.0560785	0.0585537	0.0234361	0.0726968	0.0125821	0.187843	0.04425	0.569279	0.0591284	0.109555	0.161248	0.407846	1.32199	0.583626	1.09189	0.287531	0.502135	0.634026	0.433239	0.191351	0.0786475	0.0818675	0.0322348	0	0	0.0494075	0.00535856	0.0473506	0.301334	0.0731828	0.0652158	0.0895207	0.165319	0.0229912	0	0	0.0220807	0.0121692	0.0272603	0.0590678	0	0	0	0	0	0	0	0
MINPP1	0.0360836	0.0289497	0.0935953	0.0878996	0.0420864	0.0405802	0.0396262	0.0260682	0.294314	0.334321	0.403685	0.319289	0.316893	0.397976	0.443217	0.887788	0.757897	0.845485	0.877694	0.264575	0.144306	0.0803426	0.187182	0.0269022	0.0487895	0	0.0433385	0.0117244	0.025962	0.0208261	0.0420134	0	0.0339612	0.0386967	0	0	0	0.0196263	0.0116494	0.0470644	0.0599135	0.031506	0	0.0253224	0	0	0	0.0640601	0
ATPIF1	0.872125	0.752832	0.845995	0.924698	1.30179	0.862909	1.38854	1.36235	1.9235	1.78595	2.54567	3.06001	3.41988	3.1935	3.97292	4.19383	3.49732	3.45427	3.65481	1.75997	2.21338	1.94697	1.12526	0.622339	0.797157	0.787252	0.796187	0.841558	1.04338	1.25186	1.0182	0.361523	1.54586	1.00842	0.268544	0.35609	0.419756	0.326202	0.450254	1.32299	1.5905	1.06171	1.17625	1.20707	1.15666	1.20782	0.985244	1.65284	1.76768
NFIA	0.529578	0.396413	0.283921	0.269805	0.238187	0.282475	0.1324	0.107788	0.345087	0.398091	0.903198	0.705004	0.954002	1.05249	1.01572	1.41464	0.982431	1.02378	1.45516	0.0753954	0.0179508	0	0.0792186	0.0509271	0.122407	0.0414515	0.0943473	0.00684816	0	0.0531974	0.0278101	0.0275569	0.019243	0.0153406	0	0.0194529	0	0	0.015589	0.0246584	0.0272777	0.145328	0.156196	0.0508973	0.0987538	0.0320328	0	0.0516382	0.0170527
HEBP1	0.498427	0.369739	0.354934	0.493425	0.44882	0.472285	0.471064	0.479308	0.550268	0.521072	0.720804	0.990261	1.12443	0.98642	1.53644	1.7649	1.24925	1.21818	1.59905	0.413835	0.205774	0.135028	0.274349	0.156436	0.0791801	0.442378	0.17412	0.302239	0.220412	0.184721	0.250337	0.0818046	0.204934	0.155931	0.019457	0.0150924	0.0157902	0	0	0.0422327	0.14008	0.107799	0.0713869	0.0504675	0.103058	0.0321951	0.0711934	0.0180453	0
ECI2	0.160093	0.17889	0.163316	0.144321	0.243875	0.114182	0.358864	0.29076	0.346204	0.3694	0.546879	0.585098	0.834115	0.853732	1.1392	1.33236	0.638385	0.412442	1.05179	0.213165	0.394207	0.452039	0.155963	0.0217617	0.0686113	0.295346	0.134818	0.271601	0.159298	0.184363	0.1031	0.130071	0.19676	0.0666522	0	0.0102892	0.0134584	0.053165	0.0321169	0.133538	0.251352	0.088311	0.0297979	0.0955267	0.194259	0.0940522	0.0573791	0.0839392	0.0374732
UROD	0.352722	0.397319	0.388423	0.429886	0.612557	0.361884	0.467246	0.442887	1.10863	1.21566	1.61015	1.80531	1.94773	1.89368	1.8997	2.39877	2.67981	2.84607	2.46119	1.59373	1.96929	2.37917	0.336934	0.0855065	0.145644	0.296931	0.168441	0.222423	0.102379	0.301197	0.257247	0.0494359	0.330491	0.149393	0.0597194	0.041815	0.0468987	0.108626	0.108576	0.213868	0.151824	0.0748078	0.0837815	0.051696	0.149639	0.118225	0.138762	0.106026	0.0449372
GPT	0	0	0	0	0	0	0	0	0	0	0.0108432	0.0302551	0.0658502	0.0521928	0.142031	0.164662	0.0196493	0	0.112404	0	0.00183297	0.00386098	0	0	0	0	0	0.00841281	0	0	0	0	0	0.00597166	0	0	0.0143875	0	0	0	0	0	0	0	0	0	0	0	0
FKBP4	0.257708	0.314639	0.180663	0.321251	0.404438	0.261876	0.417164	0.283798	0.658368	0.621911	0.76113	0.995815	1.05898	1.16106	1.28814	1.3528	0.268645	0.0932647	0.526703	0.473837	0.074262	0.0774868	0.242587	0.0200986	0.0334321	0.138118	0.0595894	0.12468	0.122887	0.171519	0.0568921	0.0392297	0.409994	0.0906815	0.0266816	0.041892	0.0123416	0.0511406	0.116456	0.104704	0.0580428	0.025902	0.0481195	0.082748	0.027074	0.0520666	0.0696837	0.0745095	0.0170527
CCNB2	0.0061234	0.00832396	0	0.0115106	0.083605	0.0444189	0.38154	0.0671499	0.961227	0.1435	0.238673	0.321042	0.746055	1.63917	0.787495	1.3242	0.862092	1.16333	1.12592	0.67173	0.228998	0.0440479	0.0668516	0.0761966	0.0375736	0.0794948	0.0290436	0.0697572	0.149638	0.863732	0.355949	0.0744384	0.209206	0.320713	0	0	0.0187671	0	0	0.0249907	0.088087	0	0	0.0365073	0.0164508	0.0165623	0.0142336	0.0186032	0.017618
TMEM14C	0.963591	0.828001	0.825447	0.839367	1.16042	0.791087	1.18004	1.10552	1.6434	2.02734	2.72804	2.6567	2.72529	2.53949	2.9016	3.25258	2.6488	2.45495	2.95091	1.69126	1.50999	1.45474	0.874049	0.354456	0.330644	0.718975	0.482296	0.688184	0.686982	0.68921	0.907355	0.353935	0.967815	0.650942	0.0477227	0.0479134	0.0353143	0.125699	0.236534	1.20746	1.20322	0.0643534	0.183718	0.165327	0.282416	0.157809	0.169511	0.0177307	0.0205022
HMGN5	0.0856763	0.118425	0.172053	0.182299	0.46113	0.226595	0.467968	0.30147	0.653526	0.540754	0.804056	0.985764	1.18947	1.03712	1.41125	1.45995	0.919848	0.801841	1.08654	0.836648	0.80842	0.361296	0.346627	0.101805	0.0479497	0.0758454	0.0460635	0.155491	0.114804	0.173282	0.369497	0.0328695	0.282061	0.19694	0.0379012	0.0212801	0	0.0331795	0	0.0377275	0.0222965	0	0.0142886	0.0143533	0.0318989	0.05349	0.0395474	0.0329352	0.0173455
CA3	0	0	0	0.0113022	0.0228081	0	0	0	0	0.00724824	0	0.0113624	0.00585059	0.00443411	0.0114694	0.0936321	0.481286	0.2803	0.208404	0.0252864	0.027975	0.00504351	0	0	0	0.0186778	0	0	0	0	0	0	0	0	0	0	0	0	0	0	0	0	0	0	0	0	0	0	0
ABCB10	0.0111353	0.0349016	0.0581089	0.0619853	0.0804734	0.0778062	0.105284	0.0788172	0.138555	0.111729	0.185409	0.21124	0.381438	0.26253	0.384784	0.689972	1.27382	1.23576	1.01533	0.143284	0.156334	0.101836	0.177972	0.0438486	0.109487	0.0189453	0.116083	0.0571954	0.0569748	0.0519897	0.0484193	0	0.116832	0.080015	0.0374276	0.0153798	0.0510575	0.0769536	0.0170754	0.0455857	0.0409305	0.0146935	0.055703	0	0.0618798	0.0386485	0.0139171	0.0698465	0.0365738
MYT1	0	0	0	0	0	0.0161621	0.00344721	0	0	0.0063921	0	0.0108009	0.00627929	0	0.013529	0.0459277	0.184752	0.11267	0.107363	0	0.000949884	0	0	0	0	0	0	0	0	0	0	0	0	0	0	0	0.014968	0	0	0	0	0	0	0	0	0	0	0	0
MGST3	0.472809	0.506329	0.488943	0.540861	0.729925	0.543466	0.874059	0.74637	0.437612	0.146635	0.277869	0.463799	0.641701	0.536377	0.869502	1.95715	3.02756	3.39209	2.33244	0.895533	0.739734	0.942168	0.396241	0.0787495	0.0617651	0.372037	0.234364	0.422536	0.482208	0.674125	0.682034	0.207004	0.63369	0.464769	0.0842029	0.108962	0.13835	0.141862	0.14064	1.07806	1.03422	0.232936	0.188069	0.148643	0.154811	0.203802	0.278263	0.187255	0.246689
SLC25A39	0.151737	0.217941	0.140498	0.201773	0.373193	0.17051	0.481939	0.29719	0.452259	0.384416	0.455341	0.650796	0.822485	0.822115	0.849342	1.2736	2.06294	2.22087	1.77831	0.531428	0.453461	0.345714	0.255444	0.19495	0.20465	0.154235	0.229658	0.237233	0.231376	0.259768	0.321659	0.144116	0.677275	0.385124	0.0631954	0.195746	0.102311	0.118445	0.211105	0.391259	0.478675	0.223919	0.198997	0.1407	0.193151	0.241298	0.203803	0.11677	0.137656
TSPO2	0	0	0	0	0	0	0	0	0	0	0	0	0	0.00963687	0.00430376	0.111923	0.877875	1.41207	0.373394	0	0	0	0	0	0	0	0	0	0	0	0	0	0	0	0	0	0	0	0	0	0	0	0	0	0	0	0	0	0
C17orf99	0	0	0	0	0.0172255	0	0.00540425	0	0.0110446	0.0246481	0.0667314	0.0403032	0.060062	0.073848	0.0657623	0.133661	0.354233	0.543805	0.306742	0	0.00183297	0	0.0228295	0	0.0332687	0	0.0346401	0	0	0	0.00576154	0	0	0.0100818	0	0	0.0139901	0	0	0	0	0	0	0	0	0	0	0	0
SLC6A9	0	0	0	0	0	0	0	0	0	0	0	0	0	0	0.0116126	0.0234004	0.233899	0.31275	0.0724608	0	0	0	0	0	0.0160052	0	0	0	0	0	0	0	0.0125787	0	0	0	0	0	0	0.0474398	0.0252831	0	0	0	0	0	0	0	0
MIR451B	0	0	0	0	0	0	0	0	0	0	0	0	0	0	0	0.00318199	0.11292	0.207543	0.00415731	0	0	0	0	0	0	0	0	0	0	0	0	0	0	0	0	0	0	0	0	0	0	0	0	0	0	0	0	0	0
HBZ	0	0	0	0	0	0	0	0	0	0	0	0	0	0	0	0.0122041	0.40246	0.430807	0.130252	0	0	0	0	0	0	0	0	0	0	0	0	0	0	0.0113377	0	0	0	0	0	0	0	0	0	0	0	0	0	0	0
RP11-423H2.3	0	0	0.0110042	0	0	0	0	0	0	0.053407	0.0356252	0.119404	0.134008	0.0727703	0.130566	0.189406	0.352165	0.501767	0.195021	0.00389247	0.042062	0.0227874	0.00577065	0	0	0	0	0.00893237	0	0	0	0	0	0	0	0	0	0	0	0	0	0	0	0.0358798	0.0192881	0	0	0.0204988	0
FHDC1	0	0	0	0	0	0	0	0	0	0	0	0.00404106	0	0	0	0.0761695	0.556695	0.571273	0.244462	0	0.00122934	0	0	0	0	0	0	0	0	0	0	0	0	0.0117898	0	0	0	0	0	0	0	0	0	0	0	0	0	0	0
ART4	0	0	0	0	0	0	0	0	0	0	0	0	0	0	0.00430376	0.0229715	0.0949845	0.177071	0.0470542	0	0	0	0	0	0	0	0.00839368	0	0	0	0	0	0	0	0	0	0	0	0	0	0	0	0	0	0	0	0	0	0
SLC2A1	0.0260961	0.0201717	0.0403543	0.0261271	0.0105389	0.0170069	0.0516914	0.0240539	0.0761635	0.132079	0.167888	0.234049	0.247365	0.121908	0.262547	0.66311	1.48805	1.66121	1.10708	0.0850219	0.0841822	0.0661401	0.121727	0.0627089	0.0475708	0.0248572	0.0617839	0.0198729	0.0522128	0.104252	0.113993	0.0194662	0.409619	0.467922	0.0942483	0.174222	0.150051	0.207723	0.240959	0.109055	0.0340042	0.0448104	0.0160485	0.00934262	0.0287942	0.0494385	0.0382921	0.115859	0.11621
GYPE	0	0.0112217	0	0	0	0	0.0076316	0	0	0	0	0.00618201	0.00460521	0.00492623	0.00683492	0.0758004	0.165304	0.252884	0.155422	0	0	0	0	0	0	0	0	0	0	0	0	0	0	0	0	0	0.0180247	0	0.0155556	0	0	0	0	0	0	0	0	0	0
PAQR9	0	0	0	0	0	0	0	0	0	0	0	0	0	0	0	0.0169708	0.120765	0.166837	0.0433201	0	0	0	0	0	0	0	0	0	0	0	0	0	0	0	0	0	0	0	0	0	0	0	0	0	0	0	0	0	0
UBE2T	0	0.0275883	0	0	0.0749205	0	0.258933	0.00939555	0.459342	0.0545021	0.121197	0.200554	0.472197	0.441634	0.380724	0.830819	1.02558	1.14333	0.77432	0.507072	0.219046	0.042865	0.0108147	0	0.030722	0	0	0	0.0432179	0.0852664	0.156971	0.0250798	0.0892787	0.0705466	0	0	0	0.018248	0	0.0074806	0.0243812	0	0	0	0.0190787	0.0163988	0.00707907	0	0.021448
TNS1	0.0780503	0.0652579	0.0431358	0.0105685	0.0157737	0.0673355	0.0189034	0.0170952	0.0108564	0.0165306	0.010677	0.0146636	0.00853965	0.0170562	0.00359212	0.030447	0.510048	0.731955	0.276347	0.0428085	0.14485	0.327925	0.00925576	0.0101815	0.0237166	0.017315	0.013881	0.0212902	0.0714285	0.0222838	0.0668405	0.056979	0.0198581	0	0.0208779	0	0	0	0	0	0	0	0	0	0	0	0	0	0
HAGH	0.0425946	0.0149307	0.0265575	0.00935014	0.0438374	0.0237958	0.0277176	0.0397223	0.10893	0.076353	0.121139	0.305816	0.353115	0.292518	0.536213	0.868027	1.24954	1.35293	0.992341	0.181367	0.43359	0.366255	0.0548449	0.0165708	0.0366221	0.0373648	0.017114	0.0353404	0.064735	0.0297045	0.00807556	0	0.00600317	0.0064155	0	0.0391913	0.0304192	0.0398689	0.0121736	0.301453	0.630492	0.0617683	0.0865035	0.0846393	0.076444	0.0436692	0	0.0374807	0.0156373
GFI1B	0.0260532	0	0.0216245	0.0489802	0.00509511	0.0125821	0.00606673	0	0.0259979	0.0557971	0.039079	0.0497246	0.0658062	0.0460698	0.095173	0.290935	0.808426	0.762709	0.441518	0.170984	0.561984	1.12104	0.0242154	0.00750487	0	0	0.0611753	0	0	0	0	0	0	0	0	0	0	0	0	0	0	0	0	0	0	0.0149833	0	0	0
DMTN	0	0.0230971	0	0	0	0	0	0	0.0209414	0.0169546	0.0109849	0.0442231	0.0764771	0.0191909	0.0745548	0.24064	0.664314	0.828284	0.49333	0.297463	0.756875	1.40179	0.0129832	0	0	0	0	0	0	0	0	0	0	0	0	0.01426	0	0	0	0.0110413	0	0.0280517	0.016343	0.0261114	0.0192227	0	0.015894	0.0407148	0.0388531
HBA2	0.0281144	0	0.0119179	0.0120156	0.00810069	0	0.0134337	0.00671059	0.0167961	0.014268	0.0159347	0.0940081	0.281433	0.14409	0.731987	5.35996	9.3505	9.79417	8.33912	0.038776	0.158095	0.119719	0.00747703	0	0.0225421	0.0329619	0	0.0415034	0	0.0252178	0	0	0.0278264	0.119093	0.0585554	0.120125	0.136535	0.213139	0.0887356	0.270067	0.1692	0.226344	0.159196	0.262584	0.293827	0.271016	0.288441	0.18987	0.391991
ALAS2	0	0	0	0	0	0	0	0	0.0026242	0	0.00628763	0.018527	0.0815008	0.100259	0.16325	1.13995	2.62846	3.03052	2.24874	0.0197733	0.00353296	0	0	0	0	0	0	0	0	0	0.0108369	0	0	0	0	0	0	0	0	0.018532	0	0	0	0.0171713	0	0.0176864	0	0	0
HBA1	0	0	0.0110139	0	0	0.0105798	0.0172863	0	0.0435212	0.0419919	0.0769066	0.376565	1.09116	0.863886	2.73516	6.21223	8.97944	9.37496	8.1689	0.0444865	0.150562	0.405483	0.0279385	0	0.0171966	0.0346755	0	0.019486	0.0286847	0.0332368	0	0.0185539	0.0246505	0.119757	0.059355	0.0857634	0.102808	0.167523	0.127414	0.218186	0.231289	0.171276	0.137601	0.241225	0.323956	0.209718	0.241497	0.141881	0.277024
HBM	0	0	0	0	0	0	0	0	0	0	0.0125875	0.00670742	0.0107405	0	0.0143509	1.17866	6.0223	6.41016	4.40725	0.00349615	0.0100075	0.00554283	0	0	0	0	0	0	0	0	0	0	0	0.0147115	0	0	0	0.0157162	0.0102707	0.0515116	0.0257777	0	0	0	0.0192227	0	0	0.0184398	0.0201319
KLF1	0	0	0	0.0186909	0.0132332	0.0107935	0.00622753	0	0.147313	0.176428	0.262054	0.520323	0.587682	0.487976	0.910417	1.34735	1.37492	1.30219	1.58741	0.0300126	0.00988983	0	0.0625456	0.0192256	0	0	0.00930581	0	0	0	0	0	0	0.00597166	0	0	0	0	0	0.00304222	0	0	0	0	0	0.0289809	0	0	0
ADD2	0	0	0	0	0	0	0.0224756	0.00688546	0.0373457	0.050952	0.171369	0.342935	0.614182	0.593319	0.707401	1.31213	1.01988	0.986898	1.40594	0.00666229	0.00758948	0	0.00555807	0	0	0	0	0.0113981	0.0175008	0.0163262	0	0	0.0207695	0.0224443	0	0	0.0523655	0	0.0154385	0	0.0121779	0.0150654	0	0	0.0151207	0.0160406	0.0184156	0	0
AHSP	0.0126114	0.0287628	0.0119807	0	0.00289239	0.0133078	0.0185566	0	0.0877783	0.103135	0.452893	1.45409	2.56679	1.86418	3.63132	4.91083	5.84012	6.0463	5.29334	0.0415339	0.0297588	0.0517329	0.0182309	0.0168783	0.0172683	0	0.0716211	0.0262449	0.0240223	0	0.059092	0.0241133	0.0176175	0.0617887	0.0234908	0	0.0177652	0.106202	0	0.0932004	0.112369	0.135467	0	0.0476909	0.181597	0.0495712	0.0437258	0.0184398	0.100833
MYL4	0	0	0	0.0378238	0.00451739	0.0127073	0.004201	0	0.0513297	0.0455184	0.153684	0.265636	0.565151	0.476618	0.781456	1.72656	2.65049	2.77267	2.11715	0.17565	0.0671202	0.0954544	0	0	0	0	0.0221235	0.00899332	0	0.00698262	0.0212974	0	0.0109988	0.0413102	0.0387539	0.0340337	0	0.0210664	0	0.0101294	0.0216138	0	0	0	0.0127492	0	0	0	0
KRT13	0	0	0	0	0	0	0	0	0	0	0	0.0114434	0.0869927	0.0375209	0.128462	0.300341	0.10034	0.117023	0.425519	0	0.000945575	0	0	0	0	0	0	0	0	0	0	0	0	0.00792493	0	0	0	0	0	0	0.0276065	0	0	0	0	0	0	0	0
TMEM56	0.0119566	0	0.0115034	0	0	0	0	0	0.00418456	0	0.044432	0.113118	0.302076	0.209554	0.420066	0.931924	1.20441	1.33248	1.2437	0.0043836	0.00419965	0.00712015	0	0	0	0	0	0	0.0105225	0	0	0	0	0	0	0	0	0.0151625	0.0821958	0.244512	0.112182	0.0172035	0	0	0	0.0407797	0.0153752	0	0
CTSE	0	0	0	0	0	0	0	0	0	0	0	0	0.0212182	0.0103675	0.0671757	0.425343	0.754521	0.87066	0.727548	0	0	0	0	0	0	0	0	0	0	0	0	0	0	0	0	0	0.0152116	0	0	0.0112512	0	0	0	0	0	0	0	0	0
RHAG	0	0	0	0	0	0	0	0	0.0025106	0.0262078	0.0496556	0.143699	0.380287	0.267893	0.629232	1.08729	1.43062	1.45809	1.28987	0.00306506	0.0147369	0	0	0	0	0	0.00666358	0	0	0	0.0134007	0.0395644	0	0	0.0218224	0	0	0	0	0	0.0216998	0	0	0	0.00938605	0	0	0	0
GYPB	0	0	0	0.019469	0.00785109	0.0130701	0	0	0.0184023	0.00813775	0.00404745	0.00655391	0.0400504	0.0065939	0.0479195	0.544694	1.97876	2.31566	1.4379	0	0	0	0	0	0	0	0	0	0	0	0	0	0	0.00443755	0	0	0	0	0	0	0	0	0	0.022786	0	0	0	0	0
GYPA	0	0	0	0	0	0	0	0	0	0	0	0.0114916	0.0561192	0.0329984	0.167601	1.45094	2.96893	3.45238	2.07567	0	0.000945575	0	0	0	0	0	0	0	0	0	0	0	0	0.00327782	0	0	0	0	0	0	0	0	0.0314155	0.0170234	0.0157636	0	0	0	0
CA1	0.0246515	0.0241901	0.0344327	0.0387928	0.0342433	0.031806	0.0317987	0	0.215408	0.308639	0.977434	1.69089	2.31281	1.61283	2.56235	3.8463	5.09699	4.64038	4.29573	0.0732953	0.0710479	0.101283	0.0571687	0.0101815	0.099874	0.0296802	0.0616326	0.0110822	0.00760977	0.0224921	0.00850312	0.0197263	0.0270245	0.0134382	0.0721782	0	0.0329059	0.0387682	0.111424	0.0384978	0.0186834	0.0322186	0.0314155	0.070501	0.0461618	0.0326028	0.0456684	0.0190033	0
HEMGN	0.109508	0.222705	0.173426	0.145788	0.111547	0.0505104	0.0760345	0.018199	0.181963	0.0423841	0.00792894	0.0109476	0.00813133	0.00527813	0.0782588	1.05206	3.20147	3.72135	2.27767	0.781568	0.74578	0.847365	0.0184301	0.0152876	0	0.111438	0	0.0237284	0.0145615	0	0.0202815	0	0.00697412	0.0184233	0	0	0	0.015927	0	0.010848	0	0.0177554	0	0	0.0402642	0	0	0	0
CA2	0.0350483	0.0582223	0.116265	0.0329407	0.0422243	0	0.0211083	0	0.0468836	0.141524	0.303892	0.466468	0.729275	0.546086	1.30745	2.25032	3.40714	3.66137	2.69114	0.128533	0.450628	0.76816	0.0175562	0	0	0.00499338	0.0637792	0.0145593	0.024313	0.0105301	0.0199904	0.0505858	0.0222878	0.124973	0.0319849	0.0854109	0.0340296	0.0339283	0.0301564	0.0879533	0.0187559	0	0	0	0.014924	0	0.0162795	0	0
HBB	0.305474	0.272509	0.286538	0.136474	0.217132	0.20281	0.287789	0.205397	1.00276	0.760256	2.76899	4.83697	6.59507	5.60614	7.80548	9.33076	11.1251	11.6842	10.2815	0.307851	0.709439	1.05191	0.296537	0.230703	0.310839	0.477634	0.428726	0.261513	0.287284	0.301917	0.271571	0.408377	0.200028	0.627958	0.495371	0.585949	0.418839	1.27955	1.14085	1.3324	1.30818	0.946856	0.323946	0.95425	1.24693	1.10069	0.838232	0.429028	0.607202
TSPAN17	0.0411931	0.04951	0.058182	0.102918	0.045702	0.0284719	0.065197	0.0837231	0.0522114	0.0639732	0.0955541	0.176771	0.30999	0.380552	0.510355	1.09796	0.993607	0.901906	1.32408	0.10852	0.0773336	0.138639	0.00878036	0.00830917	0.0154113	0.0601801	0	0.0569622	0.0203325	0.0222338	0.0296273	0.019552	0.0933839	0.0207504	0.0243334	0.0374557	0.0236178	0.019454	0.0446274	0.13568	0.0876981	0	0.0134598	0.0181408	0.013254	0	0.0272837	0	0.0406779
SPTA1	0	0	0.0119807	0.017462	0.0144282	0	0.00855764	0.0191413	0.155121	0.195872	0.32592	0.411558	0.750558	0.697108	0.931205	1.30795	1.8106	1.85957	1.60907	0.0476076	0.0419123	0.00533516	0.0191681	0	0	0.0428299	0.051098	0.0408375	0.0727718	0.0526334	0.0411711	0.230731	0.0310734	0.0218572	0.0454657	0.0282879	0	0.0195421	0.0138307	0.0074337	0.022555	0	0	0.0168453	0.0412418	0.0355982	0.0163781	0	0
HMBS	0.0242578	0.0590976	0.0481792	0.0744531	0.123433	0.0836959	0.141408	0.154448	0.307091	0.251538	0.550657	0.688072	0.878325	0.886141	1.07194	1.81314	2.61296	2.72582	2.26145	0.137685	0.0994293	0.0193903	0.211449	0.0649758	0.0139974	0.0668739	0.0816463	0.0496187	0.162115	0.0590852	0.0777357	0.0124686	0.279967	0.0780689	0.0316273	0	0	0.0195643	0.0403881	0.203818	0.187424	0.0281149	0.0138164	0.0520979	0.0509357	0.013628	0.0344844	0.0420184	0.0431421
KCNH2	0	0	0.0241484	0.00594247	0.0534666	0.0101973	0.0148649	0.00630243	0.150246	0.130359	0.397818	0.486058	1.1164	0.931981	1.36793	1.90639	0.797448	0.657332	1.56126	0.0169052	0.0119015	0	0.199236	0.102113	0.175391	0	0.0368928	0	0	0.00357459	0	0	0.0125768	0.0430774	0	0	0	0	0.0301564	0.0570215	0.0249948	0.0164425	0.0314155	0	0	0	0	0	0
TRIM10	0	0	0	0	0	0	0	0	0	0	0	0	0	0	0.0122683	0.14016	0.626894	0.608223	0.469862	0	0.0304896	0.0105863	0	0	0	0	0	0	0	0	0	0	0	0	0	0	0	0	0	0	0	0	0	0	0	0	0	0	0
ANK1	0	0	0	0.0121779	0.020756	0.0145176	0.0177205	0	0.41034	0.511385	0.867248	0.918841	1.10319	1.07994	1.096	1.47543	1.60607	1.75344	1.64951	0.225081	0.28753	0.517662	0.091921	0.0209935	0.0386982	0	0.0302079	0.0375206	0	0.00882449	0.0158658	0.0331361	0.0116557	0.0250462	0	0	0	0.04035	0	0	0	0	0	0.0169628	0.0301458	0.015093	0.0529306	0	0
SLC4A1	0	0	0	0	0	0	0	0	0	0	0	0.00408064	0.00391985	0	0.00543308	0.17748	1.42749	1.67375	0.825482	0	0	0	0	0	0	0	0	0	0	0	0	0	0	0	0	0	0	0	0	0	0	0	0	0	0	0	0	0	0
SOX6	0	0	0	0	0	0.00939301	0	0	0	0	0.00754139	0	0.0197395	0	0.0104864	0.151233	0.694094	0.83217	0.556372	0	0.00356474	0	0	0	0.0243852	0	0	0	0	0	0	0	0	0	0	0	0	0	0	0.0401291	0	0	0	0	0	0	0	0	0
KEL	0	0	0	0.0217787	0	0	0.00344721	0	0.0585384	0.135678	0.168595	0.168546	0.306999	0.257308	0.285192	0.446035	0.675741	0.697203	0.682715	0.0189982	0.0212699	0	0.0242391	0	0	0.0168145	0	0	0	0	0	0	0.00403276	0	0	0	0	0.0234057	0	0	0	0.0118712	0	0	0.0325224	0	0	0	0
SLC25A37	0.204747	0.177262	0.213009	0.207996	0.340279	0.25788	0.298496	0.212717	0.351277	0.469861	0.55194	0.527244	0.544174	0.497586	0.606499	1.69563	3.95334	3.88335	3.2346	0.3148	0.222929	0.191797	0.336239	0.317669	0.260602	0.258567	0.256964	0.190413	0.139814	0.193508	0.208036	0.176604	0.254769	0.21381	0.108525	0.181555	0.184355	0.233455	0.385238	0.102627	0.0302963	0.222541	0.178953	0.216736	0.188042	0.259833	0.135025	0.210074	0.200614
HBD	0.0143255	0.124473	0.108601	0.100732	0.0714063	0.0268631	0.062258	0.00977182	1.45914	1.22277	2.11894	2.89672	3.1109	3.06006	2.39341	3.00993	6.41471	6.9953	4.59801	0.599768	0.259706	0.164139	0.130895	0	0.0264229	0.024007	0.0875018	0.00993836	0.0379895	0.0678478	0.0199336	0.0518841	0.0328695	0.0351386	0.00845899	0.0298361	0.0210774	0.0462757	0.025494	0.0545035	0.150921	0.0454297	0.012101	0.0679513	0.167269	0.0502872	0.0595443	0.0694059	0.0375797
EPOR	0.00826076	0.0275944	0.0252663	0	0	0	0.00748099	0	0.111054	0.0792929	0.219083	0.212099	0.316518	0.281724	0.340749	0.750094	0.752831	0.915414	0.883358	0.0369671	0.115162	0.283934	0.0254756	0.0211648	0.0117354	0	0.0106099	0.0092996	0	0	0	0.0242817	0	0.0123014	0	0	0.0418436	0	0	0.0137173	0.0372102	0	0.0175285	0	0	0.0147475	0	0.0363884	0
OSBP2	0.0237008	0.0248993	0	0	0	0.0115325	0	0	0	0.0137179	0.0173776	0.0200649	0.0220872	0.0646217	0.0344278	0.180348	0.820656	0.987698	0.595912	0.00770251	0.00401998	0	0	0	0	0.0104288	0.0192167	0	0	0	0	0	0	0	0	0	0	0	0	0.00871528	0	0	0	0	0	0	0	0	0.0568221
CR1L	0	0	0	0	0	0	0	0	0.0360208	0	0.00616671	0.0226905	0.0578106	0.0629093	0.10927	0.272283	0.707742	0.598514	0.499317	0.111403	0.154214	0.0623212	0	0	0	0	0	0	0	0	0	0	0	0	0	0	0	0	0	0	0	0	0	0	0	0	0	0	0
BLVRB	0.197737	0.259703	0.180291	0.196515	0.36831	0.141546	0.372162	0.33275	1.09347	1.54419	2.56023	3.18215	3.50938	3.15456	3.9799	4.64342	4.84715	4.89679	4.75372	0.723251	0.804884	0.817688	0.297917	0.0103935	0.134735	0.0763779	0.0904955	0.0755266	0	0.0626334	0.0761736	0.0899201	0.0724656	0.0903469	0.059742	0	0.0963782	0.173481	0.212519	0.314139	0.713877	0.0802717	0.0282391	0.0726356	0.263618	0.0459658	0.0779279	0.183782	0.301958
SELENBP1	0	0.00870878	0	0	0	0	0	0	0	0.0155513	0.10765	0.237909	0.418832	0.241401	0.397219	0.548552	1.48289	1.39295	1.19491	0.00666229	0.00779913	0	0.00956043	0.0139535	0	0	0.0174495	0	0	0	0	0	0	0.00631504	0	0	0	0	0.0220276	0.0386619	0	0	0	0	0.0184452	0	0	0	0
AK1	0.0252453	0.0218667	0.0126396	0.0213892	0.0255283	0.0119461	0.0318792	0	0.0510602	0.0771431	0.152425	0.234102	0.342842	0.313537	0.544967	1.15279	1.46549	1.43005	1.51378	0.355939	0.885386	1.39968	0.00692928	0.0128534	0.017287	0.0427439	0.0383556	0.00970831	0.0946531	0.194178	0.168336	0.179655	0.0257119	0.0376133	0.0241235	0.0490512	0.0320764	0.0367922	0.0138307	0.0835157	0.191259	0.0294761	0.0131904	0.0259864	0.0337413	0.014015	0.0124469	0.0349263	0.0368757
ATP1B2	0	0	0	0	0	0	0	0	0.00451212	0	0.0270851	0.035304	0.0532316	0.0424443	0.118968	0.250296	0.67201	0.589769	0.48668	0	0.00355987	0.0128044	0	0	0.0248266	0	0	0	0	0.0118136	0	0.0179407	0	0	0.0158612	0	0	0	0	0	0	0	0	0	0	0.0168783	0	0.0191665	0
EPB42	0.0758399	0.0999307	0.0617426	0.0101198	0.0706659	0.0621378	0.0286129	0.0427578	0.0778625	0.0651982	0.0761704	0.111852	0.211627	0.18446	0.193958	0.880209	1.39862	1.7227	1.33782	0.0939194	0.0233996	0.00504351	0.0414094	0.0274094	0.0575665	0.0927223	0.0644842	0.0434194	0.0304899	0.0504244	0.0267304	0.114396	0.0216453	0.018256	0.123098	0.181816	0.131254	0.175949	0.204956	0.0582098	0.0445982	0.133678	0.115702	0.094025	0.0556913	0.104106	0.235292	0.198841	0.127313
PRDX2	0.931862	0.941128	1.04471	1.28882	1.74146	1.20525	1.67368	1.27478	1.78982	1.84055	2.39224	3.0243	3.57336	3.09656	4.31119	5.14171	5.64322	5.69129	5.18586	1.23979	0.563434	0.349405	1.40534	0.550103	0.359506	0.883296	0.858554	0.902962	0.513287	0.49138	0.853226	0.131821	1.15884	0.868428	0.110912	0.020131	0.0719554	0.134933	0.40317	1.38157	1.70062	0.503073	0.514406	0.460764	0.464611	0.340543	0.377262	0.104851	0.0581846
SPTB	0	0	0	0.0124059	0	0	0	0	0.00803816	0.0221734	0.0162091	0.0219281	0.0826104	0.0514982	0.0923745	0.397896	0.749208	0.731325	0.611308	0.194861	0.341007	0.58521	0	0	0	0	0	0	0	0	0	0	0	0	0	0	0	0	0	0	0	0	0	0	0.0164508	0	0	0	0
DLGAP5	0	0	0	0	0.026476	0	0.174542	0.0133368	0.397631	0.0104597	0.103129	0.121442	0.415486	1.13802	0.559064	1.27525	0.870085	0.916043	1.18301	0.296215	0.0822387	0.0939838	0.00723747	0.0239638	0	0.0137667	0.00542584	0	0.0588135	0.223676	0.0894937	0	0.0959437	0.0718137	0	0	0	0	0	0.017976	0.0271969	0	0	0	0	0.0168783	0	0	0
SLC25A21	0	0.0125471	0.0128071	0	0	0	0.00344721	0	0.0196725	0.0217347	0.0472345	0.142972	0.246301	0.186674	0.283396	0.561621	0.381114	0.289916	0.488802	0.00868232	0.00718048	0	0.00956602	0	0	0.0181097	0	0	0	0.00357459	0	0	0	0.0101827	0	0	0	0	0	0.0101294	0	0	0	0	0	0	0	0	0
LINC01133	0	0	0.0122858	0	0.00813257	0	0.00622753	0	0.00725904	0.0227111	0.044207	0.163117	0.177481	0.198583	0.212899	0.42087	0.322876	0.307527	0.456521	0.00460292	0	0	0	0	0	0	0	0	0	0	0	0	0.00504809	0	0	0	0	0	0	0	0	0	0	0	0	0	0	0	0
FECH	0.0684585	0.0351975	0.122094	0.0583411	0.140076	0.0969459	0.143952	0.123975	0.269382	0.264543	0.408807	0.556948	0.802642	0.624039	0.969154	1.35669	1.6572	1.74392	1.55545	0.28697	0.145445	0.0767708	0.129011	0.0116444	0.0807097	0.0835472	0.193863	0.123452	0.0416117	0.0581962	0.0111461	0	0.0603365	0.0489632	0	0	0.0255605	0	0.0133196	0.078842	0.00538121	0.0824086	0.0378217	0.0721752	0.0815991	0.0451978	0.0139171	0.1372	0.0566839
FAM210B	0.30501	0.145195	0.219226	0.225304	0.215708	0.231021	0.164279	0.28493	0.183676	0.516751	0.616012	0.660152	0.904555	0.592414	0.808343	1.27822	1.84981	2.0896	1.7175	0.37956	0.345604	0.547297	0.14001	0.0129757	0.0451986	0.117998	0.0418039	0.0557114	0.0461022	0.0581339	0.101197	0.0194662	0.107095	0.101057	0	0	0.0121021	0	0	0.0949792	0.021567	0.0484332	0.0242745	0.0746085	0.0394112	0.094718	0.109392	0.0161201	0.0160032
HBQ1	0.0154639	0	0.0267851	0.0527554	0.0346191	0.0113943	0.00500511	0.0110448	0.0923427	0.273681	0.336003	0.511361	0.745365	0.564528	1.02785	1.21313	0.914732	1.32705	1.10474	0.0277252	0.212775	1.40378	0.0471752	0.0108258	0	0	0.0239328	0	0	0	0	0	0.00337828	0.0146202	0	0	0	0	0	0.0182058	0	0.0203624	0	0	0.00938605	0	0	0	0
RFESD	0.0137709	0	0.0126314	0	0.00496595	0.0102975	0.00622835	0.0075527	0.0302457	0.046923	0.111157	0.211816	0.269714	0.205241	0.394225	0.584962	0.632946	0.907203	0.712559	0.0141634	0.0229286	0.103905	0.00869147	0.0520433	0	0.0247589	0	0	0.0119871	0.0159794	0	0	0.00607966	0.0116202	0	0.00802704	0	0.0138008	0	0.0290082	0.00992513	0.0159173	0	0.0519953	0.049464	0.0146529	0	0	0.0408914
SNCA	0.0958842	0.0936218	0.145367	0.115758	0.0670823	0.0599196	0.129881	0.171852	0.151095	0.20612	0.133152	0.183741	0.327376	0.224685	0.61603	1.12202	2.01364	2.20616	1.65518	0.645143	1.72488	2.71717	0.0516321	0.0303055	0	0.108872	0.0334368	0.0335153	0.0491923	0.0374843	0.0847434	0.0425387	0.0571174	0.0164344	0	0	0	0.0187868	0	0.0276061	0	0.0492637	0	0	0	0	0.019673	0	0
RHD	0	0	0.0213386	0	0	0	0.00557024	0	0.00532614	0	0	0.0052689	0.00748531	0.00405421	0	0.110368	0.934296	1.18312	0.55956	0.0365762	0.0598819	0.356939	0	0	0	0	0	0	0	0	0	0	0	0	0	0.0166128	0.0148152	0	0	0	0	0	0.0256198	0	0	0	0.0321155	0.016639	0
SMIM1	0.202351	0.0655835	0.0943373	0.112417	0.0212648	0.06105	0.0668092	0.0166626	0.183305	0.320923	0.665528	0.729358	1.00515	0.801758	1.06884	1.43013	1.47855	1.71477	1.47946	0.458277	1.08667	1.3447	0.0878948	0.0517208	0.021008	0.0127769	0.0254932	0	0	0.0158071	0.0142962	0	0.0115186	0.0160927	0	0.0205998	0.0471265	0.0236826	0.0147115	0.180402	0.222327	0	0.0293427	0.0884966	0.0326733	0.0242766	0.0214557	0.0137851	0
CD36	0	0	0	0.011461	0.0402077	0	0.0105632	0.00757623	0.133366	0.166827	0.514061	0.609425	1.01769	0.761048	1.22339	1.90942	1.7555	1.6652	1.91494	0.249143	1.07273	2.40949	0.015066	0.0651282	0.0254372	0.0261002	0	0	0	0	0.0318192	0.0229059	0.0145444	0.0186967	0.0208779	0	0.0121021	0.0545083	0	0.0320212	0	0.0164425	0	0.0163967	0.0164508	0	0	0	0
FAM178B	0.0211247	0.0129707	0.0132749	0.0567427	0.00850931	0.0254318	0.0346967	0.0172929	0.227572	0.366209	1.04719	1.51757	2.15515	1.67682	2.61619	2.99635	0.474604	0.224022	1.96821	0.0199944	0.0465858	0.0105643	0.295826	0.0619512	0.0103144	0.011596	0.111504	0.0266062	0.0084851	0.0343512	0.00576154	0	0.0223548	0.024872	0	0.0233748	0.0052851	0.0516141	0.0424375	0.0275687	0.0673761	0.0393954	0.060486	0	0.0617559	0	0	0.0625931	0
CPOX	0.0120924	0	0.0246231	0.0796478	0.0512257	0.0106558	0.0400084	0.0401079	0.0917497	0.058724	0.12879	0.0899172	0.158452	0.149057	0.273798	0.519171	0.940952	1.10512	0.784619	0.151273	0.0369377	0.0160246	0.0562775	0.0367422	0.0730664	0.0383461	0.0220763	0.018675	0.0295197	0.0273767	0.0687595	0	0.0304149	0.0397399	0	0	0	0.0378535	0.0337038	0.0349782	0.0230002	0.0316076	0	0	0	0.0148769	0.0552121	0	0.0150105
DNAJA4	0.0640167	0.0305402	0.0551589	0	0.0159778	0.0116296	0.0699842	0.0309054	0.0480294	0.0698462	0.0685528	0.143187	0.255718	0.232307	0.428765	0.872123	0.981195	1.04465	1.02557	0.0803205	0.0656437	0.0539348	0.088482	0.13761	0.0583326	0.0243632	0.0641866	0.0397073	0	0	0.0225061	0	0.0589383	0.0231095	0.0165074	0	0.0240266	0.0232147	0.0172497	0.0471231	0.00378285	0.0624699	0.0288948	0.0817665	0.0872668	0.048683	0.0893467	0.0662278	0.125293
SLC6A8	0	0	0	0	0	0	0	0	0	0	0	0	0.0718107	0.0115568	0.0614248	0.403926	0.599576	0.555044	0.5071	0.00397605	0.000945575	0	0	0	0	0	0	0	0	0	0	0	0	0	0	0	0	0	0	0.0159398	0	0	0	0	0.0148219	0	0	0	0
UBAC1	0.436796	0.204544	0.241762	0.338399	0.392562	0.264347	0.403574	0.422491	0.637113	0.619844	0.891433	1.09845	1.41357	1.17521	1.3993	2.07676	2.20845	2.16302	2.19677	0.556534	0.441264	0.457068	0.229536	0.171999	0.199258	0.267818	0.144983	0.325554	0.244836	0.185973	0.291986	0.0124686	0.460727	0.435095	0.0989945	0.146146	0.074321	0.0836293	0.0951071	0.148953	0.21591	0.236179	0.178152	0.110315	0.188868	0.148514	0.176366	0.36572	0.219804
TUBG1	0.0236081	0.0205556	0.0252399	0.0586708	0.0360411	0.0302317	0.166026	0.034597	0.148206	0.0711322	0.16238	0.203066	0.305576	0.297353	0.358346	0.874823	1.26649	1.43237	1.00004	0.246816	0.28757	0.238632	0.0648625	0.0271223	0.0221877	0.0354185	0	0.0247525	0.0664991	0.0663645	0.149663	0	0.131719	0.111878	0	0.0166128	0	0.0426429	0.021177	0.124767	0.138673	0.0188319	0	0.0255105	0	0.0161581	0.0348212	0	0
RHCE	0.0388645	0.0160644	0	0.0164267	0.00451739	0	0.0209172	0.0084595	0.0149428	0.0210224	0.0539073	0.0314786	0.0541802	0.0461571	0.0705807	0.247006	1.79521	2.18267	0.851037	0.10551	0.102021	0.159632	0.0130827	0.0186864	0	0.017315	0.0237482	0.0139346	0	0	0.0128023	0	0.0156245	0.0159854	0	0.03293	0	0	0	0.0112994	0.0244989	0.017657	0.00999279	0	0	0.0113962	0.0119429	0	0
AQP1	0	0	0	0	0	0	0	0	0	0	0	0	0	0	0	0	0	0	0	0	0	0	0	0	0	0	0	0	0	0	0	0	0	0	0	0	0	0	0	0	0	0	0	0	0	0	0	0	0
SLC38A5	0.0411411	0.0254849	0.0464162	0.0602997	0.107815	0.0183403	0.0997353	0.102244	0.282038	0.150116	0.203993	0.203238	0.461495	0.496552	0.465885	0.737782	1.0531	0.813569	0.907931	0.175744	0.0947211	0.131838	0.127003	0.00986417	0	0.0406553	0.0296486	0.0445895	0.0464228	0.0735771	0.109899	0.0241133	0.242946	0.0894197	0	0	0.0137766	0	0.0135031	0.332284	0.277889	0.012191	0.0142275	0	0.0587943	0.0330109	0	0	0
ALAD	0.0550583	0.0479575	0.0720328	0.122825	0.225336	0.0932815	0.251162	0.17145	0.330588	0.438508	0.58199	0.583389	0.64214	0.636934	0.660716	1.04966	1.36941	1.41734	1.30873	0.304123	0.377062	0.911712	0.0928727	0.0673372	0	0.0644738	0.0942354	0.150572	0.120514	0.0714601	0.115949	0	0.163159	0.131058	0.0243334	0.03597	0	0.00437958	0.104663	0.0757947	0.124391	0.127199	0.0360515	0.0850655	0.0282261	0.0432408	0	0.0733538	0.0577272
VWF	0.0293022	0.117755	0.0206669	0.0366502	0.0336727	0.0418054	0.0278445	0	0.0240119	0.0607105	0	0.00393696	0	0	0	0.0148121	0.00767316	0	0	1.36115	0.84569	1.63611	0	0	0	0	0	0.0139833	0.00737042	0	0	0	0.00356828	0	0	0	0	0	0	0	0	0	0	0	0.0230718	0	0	0	0
COL2A1	0	0	0	0	0	0	0	0	0	0	0	0.0057231	0	0	0	0.00216872	0	0	0	0.295342	0.0478121	0.0105643	0	0	0	0	0	0	0	0	0	0	0	0.00973689	0	0	0	0	0	0	0	0	0	0	0	0	0	0	0
PBX1	0.451571	0.534435	0.59071	0.536942	0.217042	0.354397	0.198403	0.113515	0.530596	0.492416	0.171417	0.141093	0.15249	0.227686	0.106716	0.111505	0.0790304	0.0396481	0.0562448	1.68089	1.09296	1.67531	0.365425	0.235281	0.381456	0.236184	0.214287	0.0722228	0.0105225	0.00946066	0.00804874	0.0197263	0.0282102	0.00443755	0.0273746	0	0.0186973	0.0100581	0	0.037642	0.00662651	0.0157788	0	0.0364619	0.0256996	0.030537	0	0	0
PDIA5	0.105457	0.024163	0.041535	0.110159	0.151317	0.129516	0.121605	0.0995889	0.0874445	0.134668	0.140704	0.184029	0.156778	0.143668	0.107999	0.113215	0.0236669	0.0100523	0.0530104	1.14919	1.10215	1.15596	0.211173	0.129854	0.0374228	0.0573029	0.029635	0.02625	0.0347373	0.0356253	0.0232316	0	0.066742	0.0286316	0.06823	0	0	0.0359885	0	0.251322	0.0596793	0.0159173	0	0	0.0296607	0	0	0	0
ST6GAL2	0.126001	0.0981097	0.108552	0.0577005	0.00581141	0.0111961	0.00871393	0	0.0483739	0.06304	0.0735912	0.0315488	0.0372387	0.0744701	0.0253969	0.0129856	0.00729409	0	0	0.469212	0.123698	0.0669813	0.00555807	0	0	0	0.00748337	0	0	0	0	0	0	0	0	0	0	0.0100581	0	0	0.0236875	0	0	0	0.019673	0	0	0	0
PRTFDC1	0.105166	0.0806267	0.0670139	0.0606163	0.179634	0.0914567	0.185288	0.0910779	0.18199	0.0717934	0.0467595	0.10574	0.0207834	0.0387303	0.0145276	0.0198635	0.00410319	0	0.0185663	0.853508	0.773325	0.676374	0	0	0	0.0531905	0.00542584	0.0029985	0.0137257	0.00357459	0	0	0.00641753	0.00937027	0	0	0	0	0	0.017555	0	0	0.0136781	0	0.0103036	0.0157276	0	0	0
TMSB15A	0	0.0103763	0	0.0212692	0.064885	0.0113943	0.0455059	0.0162759	0.124335	0.0129986	0.0247539	0.016153	0	0.00563412	0	0.00810515	0	0	0	0.433302	0.451324	0.117605	0	0	0	0	0	0	0	0.0323291	0.0613016	0	0.0122446	0.0396444	0	0	0	0	0	0.0137624	0	0	0	0	0.0164508	0	0	0	0
GMPR	0.013621	0.0226179	0.054534	0.0826228	0.062418	0.0540469	0.104549	0	0.294091	0.347598	0.188529	0.331702	0.242144	0.257617	0.210443	0.255319	0.347872	0.481356	0.416508	0.847699	0.783886	1.10556	0.0336629	0.00830917	0.0380063	0	0.0342338	0	0.010186	0.0120818	0	0	0	0.00893637	0	0	0	0.0311974	0	0.0275678	0.0482354	0	0	0	0	0	0	0	0
DAD1	0.702813	0.539055	0.561407	0.683766	0.696846	0.688708	0.972961	0.752278	1.54717	1.3148	1.23638	1.36268	1.33026	1.50312	1.3184	1.15235	0.488802	0.319278	0.765418	3.10227	2.61071	2.38143	0.993569	0.50612	0.470083	0.446244	0.52817	0.404932	0.61901	0.85776	0.50363	0.246032	1.0056	0.675878	0.138056	0.169987	0.176016	0.0881644	0.258178	1.95337	2.4592	0.347702	0.399408	0.343476	0.298521	0.194637	0.249088	0.192356	0.136569
MED12L	0.491174	0.530976	0.442611	0.512018	0.315215	0.410786	0.317025	0.13816	0.599481	0.616503	0.26966	0.154982	0.103986	0.206527	0.0872011	0.0758283	0.071458	0.0119009	0.0504656	1.29432	1.0064	1.09362	0.421258	0.313111	0.438954	0.215707	0.534183	0.119426	0.117907	0.103576	0.0582567	0.0691731	0.0688259	0.0851094	0.0496444	0	0.0121867	0.0484796	0	0.0175737	0	0.0118712	0	0	0.0363984	0	0	0	0
DNM3	0.257509	0.166699	0.0425639	0.103184	0.00829837	0.0512555	0.0197533	0.0117254	0.0236489	0.0311158	0.0171275	0	0	0.00328968	0.0119018	0.0065368	0.00330893	0	0	0.585389	0.653778	1.2566	0	0.0274094	0	0.00778812	0	0.0412538	0	0.010693	0.00671059	0	0.00356828	0.0251076	0	0	0.0052851	0.018628	0	0.00946452	0	0.0129907	0	0.0615629	0.0256996	0.0308742	0	0	0.021448
DTD1	0.474229	0.431566	0.547791	0.789406	0.509758	0.574608	0.697538	0.495463	1.09606	1.05012	0.772487	0.753953	0.778693	0.791412	0.835244	0.660624	0.231926	0.0561352	0.407	1.87567	1.84593	1.38372	0.649893	0.21971	0.130043	0.375462	0.468299	0.225102	0.0975489	0.0882832	0.126112	0	0.349557	0.143858	0.0100639	0.217072	0.21149	0.134119	0.161408	0.334298	0.223889	0.16601	0.164689	0.223122	0.163317	0.224655	0.355573	0.193989	0.226239
NES	0	0	0	0	0	0	0	0	0	0	0	0	0	0	0	0	0	0	0.00461321	0.0649707	0.012097	0.0373718	0	0	0	0	0	0	0	0	0	0	0	0	0	0	0	0	0	0.00920809	0	0	0	0	0	0	0	0	0
TPM1	0.228748	0.367974	0.472274	0.358463	0.264187	0.23996	0.259854	0.0864708	0.986808	1.40962	1.23777	1.25204	1.31143	1.4179	1.29249	1.4068	0.787242	0.721046	0.905578	2.49226	3.24912	4.11307	0.119246	0.0491934	0.081145	0.143247	0.185578	0.0400132	0	0.0204392	0.0210063	0.0416278	0.0766223	0.049603	0	0.0376645	0.0474791	0.015927	0.113587	0.28106	0.100867	0.0648176	0.0736097	0.161917	0.099823	0.0499444	0.0260134	0.0750456	0.105909
PTGS1	0.239	0.279287	0.0837416	0.104211	0.0108449	0.0479293	0.0349957	0.0159062	0.202288	0.191189	0.125062	0.146771	0.140939	0.115985	0.076088	0.0452914	0.0432741	0.0807241	0.0516814	0.688047	0.916119	1.62401	0.0442504	0.0613544	0.104344	0.0115199	0.0755127	0.0084118	0	0	0	0	0.0146039	0.00937027	0.0100639	0	0	0	0	0.0164282	0	0	0	0.0131568	0	0	0	0	0
TLN1	0.894764	1.13972	1.08316	1.35115	1.1207	1.01818	1.29815	1.12657	1.8252	1.88287	1.65324	1.38012	1.68227	1.75189	1.72997	1.67444	1.81533	1.75016	1.69575	3.33127	3.79908	4.64717	1.01906	0.478192	0.827487	0.975763	0.778749	0.862817	0.809312	1.22524	0.933657	0.355402	1.19208	0.764786	0.265674	0.172163	0.25007	0.283569	0.643703	0.444952	0.31028	0.17444	0.208461	0.383472	0.3795	0.366272	0.386748	0.333918	0.447882
TRPC6	0	0	0	0.00594247	0	0	0	0	0.00811801	0.0324598	0.00374983	0	0	0.0092812	0.00543391	0	0	0	0	0.258037	0.202504	0.432725	0	0	0	0	0	0	0	0	0	0	0	0	0	0	0	0	0	0	0	0	0	0	0	0	0	0	0
VASP	0.195818	0.177143	0.115207	0.251357	0.272309	0.228842	0.342611	0.335894	0.711203	0.869215	0.598274	0.574836	0.460688	0.529989	0.335164	0.259483	0.115185	0.0987466	0.0971458	1.93219	2.54359	3.39835	0.289565	0.418111	0.236191	0.214222	0.229637	0.169939	0.121609	0.100798	0.0870018	0	0.405365	0.401806	0.0449995	0.244383	0.125426	0.0809322	0.148251	0.497067	0.105923	0.0703037	0.0289768	0.0470068	0.074864	0.137892	0.2315	0.103107	0.173747
PLXDC2	0.522335	0.672803	0.652594	0.570552	0.306267	0.293812	0.309917	0.250703	0.755038	0.611145	0.422336	0.203724	0.287569	0.339991	0.215463	0.0914497	0.0508257	0.0576163	0.0549173	1.56897	1.25126	1.78572	0.293776	0.224413	0.0596106	0.13532	0.218835	0.0544177	0.0808998	0.0953358	0.046418	0.190398	0.0447927	0.0953126	0.0245637	0	0.0121867	0.020087	0	0.0723942	0.0658731	0.016773	0	0	0.0545266	0	0.0154421	0	0.0194662
PSTPIP2	0.136263	0.213321	0.148757	0.312752	0.22775	0.162751	0.265772	0.136436	0.752706	0.774754	0.721551	0.718942	0.688926	0.776314	0.524853	0.620049	0.323045	0.24768	0.49959	1.24105	1.36412	1.92482	0.335417	0.302502	0.304641	0.0487468	0.255285	0.0761398	0.0104922	0.0259695	0.0174849	0.0218383	0.0729322	0.0384444	0.0317784	0	0	0.0215518	0	0.013176	0.0478281	0.0418034	0.0150225	0.0478473	0.0733255	0.00637144	0.0486309	0.0216333	0.0553277
SOS1	0.186575	0.0690768	0.12149	0.133419	0.134215	0.0754649	0.0982427	0.0929174	0.153455	0.169733	0.141889	0.0952885	0.201587	0.227468	0.148509	0.122651	0.0327479	0.050105	0.0906873	0.72209	0.223187	0.139214	0.0512705	0.0282377	0.034107	0.0219457	0.0680305	0.0598349	0.105976	0.10639	0.0540775	0.109251	0.0417398	0.0354705	0.0501997	0	0.0519959	0.0294544	0.0915293	0.123569	0.0784375	0.0129907	0.102008	0.0784347	0.047558	0.0419935	0.0252764	0.0601776	0.109588
PRKAR2B	0.218051	0.111821	0.157583	0.188284	0.187918	0.114447	0.326952	0.15146	1.0293	1.31997	1.43616	1.08458	1.30741	1.43231	1.43692	0.99327	0.660805	0.59048	0.914081	1.81381	2.39086	2.87151	0.127567	0.0588224	0.0122448	0.0822753	0.0354429	0.0439942	0.0259336	0.0626439	0.129277	0.0455843	0.156455	0.0713069	0.0141384	0.0150924	0	0.0828353	0.0220276	0.10998	0	0.0161161	0	0.014101	0.0484407	0.0168783	0.033936	0.019818	0
ABCC4	0.0553964	0.0875941	0.0298765	0.105224	0.0801797	0.0612586	0.11066	0.0638443	0.436762	0.371532	0.477661	0.363695	0.358472	0.367627	0.317531	0.305502	0.13193	0.0968466	0.19063	0.732704	0.495111	0.794911	0.194307	0.0400661	0.0553157	0.0323573	0.103365	0.0594471	0.0280354	0.022485	0.0168014	0	0.159991	0.0288172	0	0	0.0121867	0.00437958	0.0303748	0.131075	0.0335857	0	0	0.0168167	0.0522074	0	0.0403855	0	0.0218583
FADS2	0.0764395	0.0772229	0.127346	0.183496	0.170041	0.108447	0.262545	0.164452	0.531286	0.411168	0.419286	0.531461	0.628799	0.747025	0.560458	0.517234	0.133573	0.0540938	0.288127	0.886242	0.763605	1.0064	0.218974	0.121959	0.0630516	0.0732589	0.0833879	0.124356	0.100954	0.221375	0.159363	0.0101494	0.118634	0.131732	0	0.0253841	0	0	0.030497	0.00896046	0	0	0	0	0	0	0.0194753	0	0
LSMD1	0.47181	0.374416	0.542607	0.841802	1.02926	0.596066	1.27739	0.932853	2.0383	1.88886	1.96581	1.93408	1.8149	2.04607	1.56578	1.16375	0.587894	0.440442	0.836876	2.74096	3.63536	3.61084	1.05942	0.597729	0.472017	0.211041	0.561655	0.673212	0.815426	1.18696	1.18573	0.338325	1.4377	0.892027	0.159481	0.350094	0.166801	0.0495173	0.357467	0.647177	0.945523	0.164591	0.195248	0.241462	0.226517	0.0919655	0.192024	0.133655	0.0815256
2023-09-05	0	0.0250419	0.0252747	0.0275782	0.0105588	0	0.016625	0	0.0291873	0	0.00718412	0.0115573	0	0.00361083	0	0.00405363	0	0	0.00296126	0.237069	0.276221	0.62547	0	0	0	0	0	0.0113981	0	0.0185484	0	0	0	0.00814058	0	0	0	0.0100581	0	0	0	0	0	0	0	0	0	0	0
OLFM3	0	0	0	0	0	0	0	0	0	0	0	0	0	0	0	0	0	0	0	0.0428297	0.0196914	0.0286701	0	0	0	0	0	0	0	0	0	0	0	0	0	0	0	0	0	0	0	0	0	0	0	0	0	0	0
CD9	0.120649	0.115085	0.0823757	0.0646887	0.116194	0.0593061	0.0634216	0.0538817	0.0518666	0.0474309	0.0578087	0.0247421	0.0310415	0.0387251	0.0308947	0.0258567	0.0102415	0	0.0500902	1.39711	3.00908	4.14058	0.0997786	0.101491	0.119011	0.0265859	0.149386	0.0632448	0.456838	0.41705	0.404528	0.761499	0.650684	1.05497	0.702017	0.296504	0.257643	0.0790712	0.0144643	0.991912	1.06677	0.0172963	0.0142275	0	0.0147393	0.0210262	0	0	0
PDLIM1	0.212356	0.204928	0.23796	0.390186	0.2916	0.284349	0.468263	0.175941	1.0952	1.14902	0.952568	1.05228	0.913852	0.96619	0.567205	0.328867	0.138583	0.0868774	0.122886	2.93964	3.9049	4.24973	0.43503	0.106622	0.125695	0.098121	0.342022	0.151379	0.567263	0.571321	0.571976	0.213507	0.970322	1.19607	0.113848	0.347811	0.403889	0.383896	0.910569	0.602823	0.356714	0.0182942	0	0	0.129351	0.0158785	0.0393276	0.041587	0.0886697
FERMT3	0.184061	0.249018	0.342831	0.327242	0.310724	0.400422	0.527225	0.435454	0.712437	0.864186	0.505276	0.633173	0.602479	0.429137	0.376977	0.47219	0.485752	0.310493	0.392328	2.59805	3.5201	4.37998	0.254931	0.214423	0.121422	0.362579	0.229339	0.284407	0.221165	0.0832377	0.277413	0.0935363	0.249441	0.247893	0.0950074	0.0205956	0.0246599	0.12132	0.136035	0.227667	0.195588	0.0856591	0.0399513	0.0768029	0.0758728	0.11159	0.072749	0.0351977	0.0348717
ANXA3	0.0991742	0	0	0	0	0	0	0	0.00803816	0.0674904	0.00938605	0	0	0.00348825	0	0.00226119	0.00567272	0	0.00463458	0.123602	0.622533	0.782437	0.00816186	0.0137723	0	0	0	0.01339	0	0	0	0.0287601	0	0	0	0	0	0.0235337	0	0	0	0	0	0	0	0	0	0	0
RAB27B	0.211969	0.1918	0.142576	0.136046	0.110417	0.0370387	0.117364	0.134977	0.0861884	0.080692	0.00338784	0	0.00297621	0.013614	0.0170632	0.0398216	0.0237156	0.0139101	0.00923883	0.841071	1.44911	2.04457	0.0590832	0.182549	0.166243	0.142085	0.0776155	0.145226	0	0.0479765	0.00698469	0	0.0136259	0.00515881	0	0	0.0448221	0	0	0.0100189	0	0.0379911	0	0.0366106	0.0297616	0.0176827	0	0	0.0342957
RP11-354E11.2	0.0532619	0.0440673	0.0306272	0.385202	0.0739062	0.0894854	0.0501912	0	0.730896	0.653499	0.549935	0.50407	0.183054	0.300128	0.10486	0.0699974	0.0437872	0.0125728	0.0226215	1.65152	1.67563	1.53402	0.340859	0.123382	0.174124	0	0.17915	0.0329578	0.0428341	0.028492	0.00576154	0	0.0213132	0.0317961	0.0283415	0.039984	0	0.0100581	0	0.054386	0.0121779	0.0157788	0	0	0	0	0	0	0
ZGLP1	0	0.0106624	0.0171862	0	0	0	0.00743659	0	0.0179311	0.0187606	0.0053736	0.0116034	0.00522128	0.00808818	0.0114449	0.00647405	0	0	0.00873461	0.122072	0.567033	0.741964	0	0	0	0.0280693	0.00839368	0	0	0	0	0	0	0	0	0	0	0.0100581	0	0.00873759	0	0	0.0122283	0	0.00938605	0	0.0136641	0	0
RSU1	0.242283	0.278169	0.267241	0.278074	0.43545	0.384451	0.436048	0.343523	0.649946	0.684394	0.484067	0.493351	0.527089	0.511894	0.443701	0.524472	0.508831	0.616423	0.415989	1.93462	2.61363	3.52978	0.245735	0.0832593	0.123687	0.186529	0.144509	0.14851	0.219634	0.298586	0.141365	0.0532755	0.339622	0.133941	0.10317	0.0408281	0.0482079	0.0516992	0.100289	0.289546	0.11953	0.104852	0.0819132	0.134157	0.138707	0.0962263	0.0827248	0.0535327	0
ITGA2B	0.0329035	0.0505426	0.0114783	0.0794221	0.0857575	0.0590571	0.105161	0.00745766	0.83937	1.16681	1.32546	1.10659	0.742808	1.03907	0.304445	0.0881619	0.0467909	0.0193913	0.0643813	3.08273	2.61111	3.97058	0.341017	0.982434	1.12974	0	0.120162	0	0.0237649	0.0328499	0.0397563	0.0150517	0.0186351	0.0062289	0.0255242	0	0	0	0	0.055033	0	0.0290424	0	0	0.0506503	0	0.018628	0	0
WFDC1	0.0122053	0.0236937	0	0.00920444	0.0248046	0.00630999	0	0.0256737	0.0514598	0.108048	0.0234399	0	0	0.0036852	0.008972	0.00226119	0	0	0	0.607422	0.640476	1.01111	0.00583045	0	0	0	0	0	0	0	0.00696921	0	0.0126423	0	0	0	0	0	0	0	0	0	0	0	0	0	0	0	0
LTBP1	0	0.0160644	0	0.0363598	0.0167318	0.0115735	0.0278351	0	0.134094	0.0838418	0.00991662	0.0627365	0.167783	0.0877244	0.231482	0.545604	0.354486	0.234038	0.428119	1.9132	1.79464	2.4763	0.479194	0.54436	0.862824	0	0.0328327	0	0.00763243	0.00861765	0.00807556	0	0.0180128	0.0298596	0	0	0	0	0	0.0617999	0.0279751	0	0	0	0	0	0	0	0
ADRA2A	0	0.0253987	0	0.0597281	0.0161752	0.0251832	0	0.00993196	0.0157313	0.0386923	0	0.0029659	0	0	0	0	0.010363	0	0	0.307205	0.496204	0.552359	0	0	0	0.0135687	0.0265955	0	0	0	0	0	0	0	0	0	0	0	0	0.00696372	0	0	0	0	0	0	0	0	0
RYR2	0	0	0	0	0	0	0	0	0	0	0	0	0	0	0	0	0	0	0	0.0349016	0.270416	0.294519	0	0	0	0	0	0	0	0	0	0	0	0	0	0	0	0	0	0	0	0	0	0	0	0	0	0	0
PLEK	0.0780812	0.161919	0.0872925	0.219361	0.502442	0.405939	0.768334	0.715296	0.268284	0.236255	0.0843217	0.0857553	0.0632553	0.0395381	0.0589197	0.0700046	0.182178	0.104839	0.11515	2.50477	4.05407	5.08667	1.32863	1.57537	1.65009	0.235416	0.37676	0.117486	0.215055	0.0969901	0.101857	0.0781083	0.162808	0.0666967	0.0463148	0.0606548	0.103568	0.0812284	0.335154	1.16106	0.380573	0.0172035	0	0	0.109685	0.0866895	0.04285	0.163302	0.311398
PPP1R14A	0.0248699	0.024412	0	0.010139	0.0163616	0.0289864	0.0347052	0	0.32848	0.523176	0.829007	0.982313	0.828003	0.859724	0.541066	0.297703	0.0430554	0.0649809	0.111687	0.941442	2.30699	3.03752	0.022426	0.0129757	0	0	0.0709066	0.0126965	0.0120592	0.0257873	0.0214325	0	0.069699	0.131869	0.160975	0.156824	0.123778	0.148767	0.241509	0.419355	0.681248	0.0194266	0.0129683	0	0.0356028	0.0254112	0.0831339	0	0
ITGA6	0.12267	0.0623278	0.171315	0.0791021	0.14275	0.144283	0.185923	0.128442	0.133217	0.10409	0.053267	0.0290179	0.0190056	0.0209696	0.0112019	0.00669517	0.00806421	0	0.00376367	0.762352	1.44261	2.07313	0.0101383	0	0	0.0486797	0.0826294	0.162256	0.333639	0.290081	0.204499	0.204482	0.0901841	0.159189	0.0284485	0.0207558	0	0	0	0.387262	0.1514	0.0810436	0.14026	0.249971	0.121209	0.180404	0.0974697	0	0.0206268
FKBP1B	0	0	0	0.0231475	0.0181647	0.0109839	0	0	0.0160909	0.0115744	0.0356094	0.0236276	0.024923	0.0204698	0.0565603	0.0283227	0.0397566	0.0198719	0.0708612	0.235978	0.649373	0.903059	0.0559393	0.127378	0.165518	0.0164697	0.0182323	0	0	0	0	0	0.00978625	0.00669189	0	0	0.00911127	0	0.0135031	0.0457943	0.0313893	0	0	0	0.0151207	0	0	0.0172289	0
PARVB	0.266981	0.246795	0.137276	0.282954	0.322691	0.219888	0.407178	0.32548	0.543356	0.483531	0.628438	0.723384	0.873697	0.905213	0.855786	1.10029	0.751062	0.638689	1.00324	1.52809	2.32403	3.34679	0.322768	0.193954	0.137498	0.143861	0.123707	0.0613326	0.0611091	0.0297841	0.0650864	0.0435363	0.154414	0.0493899	0	0	0.147642	0.173878	0.296553	0.383858	0.291615	0.02765	0	0	0.0635894	0	0.019673	0.0327657	0.0367774
ITPKA	0	0	0	0.010139	0	0	0	0	0.0162563	0	0	0.00619495	0	0	0	0.00638425	0	0	0	0.243629	0.367776	0.617885	0	0	0	0	0	0	0	0	0	0	0	0	0.0241083	0.0282196	0.00962761	0	0	0	0	0	0	0	0	0	0	0	0
PF4V1	0	0	0	0	0.00509511	0	0	0	0	0	0	0	0	0	0	0	0	0	0	0.028406	0.289069	1.4928	0	0	0	0	0	0	0	0	0	0	0	0	0	0	0	0	0	0	0	0	0	0	0	0	0	0	0
SAMD14	0	0.0128315	0	0	0	0	0	0	0	0	0	0	0	0	0.00389123	0	0	0.0130901	0	0.0865183	0.260214	1.07123	0	0	0	0	0	0	0	0.0111642	0	0	0	0	0	0	0	0	0	0	0.0127372	0	0	0	0	0	0	0	0
ITGB3	0	0	0	0	0	0	0	0	0	0	0	0	0	0	0	0	0	0	0	0	0	0	0	0	0	0	0	0	0	0	0	0	0	0	0	0	0	0	0	0	0	0	0	0	0	0	0	0	0
CMTM2	0	0.00996335	0	0	0.00834277	0.00865333	0	0.0100123	0	0	0	0	0	0	0	0	0	0	0	0.011692	0.406161	1.40666	0	0	0	0	0.00542584	0.0197766	0.0564575	0.0505609	0	0	0	0	0	0	0	0	0	0	0	0	0	0	0	0	0	0	0
LCN2	0	0	0	0.00594247	0	0	0	0	0.0127475	0.0337764	0.0541202	0.0699436	0.0521691	0.0782576	0.046107	0.0286097	0.0667121	0.0395484	0.0691534	0.266179	1.23051	2.11004	0	0	0	0	0.00930581	0	0	0	0	0	0	0	0	0	0	0	0	0.0137624	0	0	0	0	0	0.0191577	0	0	0
TREML1	0	0	0	0	0	0	0.00569267	0	0	0	0	0	0	0	0	0	0.0055648	0	0.00357912	0.378771	2.47351	3.55631	0	0	0	0.012736	0	0.00535856	0	0	0	0.0244636	0	0	0	0	0	0	0	0	0.0219305	0	0	0.0170936	0	0	0.0214633	0	0
ESAM	0.0641881	0.025689	0	0.0107733	0.0169345	0.0105839	0.0276129	0.00529884	0.0125386	0	0	0	0.00200307	0.00420285	0	0	0	0	0	0.19483	1.04582	2.07231	0	0	0	0	0	0	0	0	0	0	0.00433686	0.0179607	0	0	0.0273875	0	0.0249744	0.0115015	0	0	0	0	0	0	0	0	0.0209536
MRVI1	0.0137993	0	0	0	0.00700683	0.00939301	0.00832817	0	0	0	0	0	0	0	0.00630326	0	0	0	0	0.00404608	0.105859	0.794388	0	0	0	0	0	0	0	0.0167992	0.0199493	0	0	0.00312552	0	0	0	0.0220175	0	0	0	0	0	0	0.014924	0	0	0	0
ALOX12	0	0	0	0.00624231	0	0	0	0	0	0.0175556	0	0	0	0	0.00543391	0	0	0	0.00526557	0.440391	0.937287	1.75001	0	0	0	0	0	0.00886383	0	0	0	0	0	0	0	0	0	0	0	0.0137624	0	0	0	0	0	0	0	0	0
LGALSL	0.0194855	0.0275465	0.0224576	0.010139	0	0	0.009602	0	0	0.0332323	0	0.0104715	0	0	0	0	0	0	0	0.287025	1.29623	2.53511	0.0212014	0.0143969	0	0	0.0119566	0	0	0	0.0141881	0.0471401	0.0140821	0.0196971	0	0.0274036	0.0124801	0	0	0.183835	0.0207226	0	0.0171255	0	0.0188773	0	0.0251638	0	0.0182718
LY6G6F	0	0	0	0	0	0	0	0	0	0	0	0	0	0	0	0	0	0	0	0.0474555	0.419384	0.803354	0	0	0	0	0	0	0	0	0	0	0	0	0	0	0	0	0	0	0	0	0	0	0	0	0	0	0
C19orf33	0.01178	0.0147459	0.0119179	0	0	0	0	0	0.015288	0.0172703	0.0325433	0.00508658	0.00435904	0.00777576	0.00589128	0	0	0.0117393	0	0.0168215	0.131697	1.10902	0	0	0	0	0	0	0	0	0	0	0	0	0	0	0	0	0	0	0.0218577	0	0	0.0187615	0	0	0.0167752	0	0
GP1BA	0.014046	0.0106419	0	0	0	0	0.00470366	0	0.00545846	0.0246445	0.0191383	0.00619495	0	0	0	0.010566	0.00410319	0	0	0.627159	1.33261	2.24904	0	0	0.0169987	0.00925085	0	0	0	0	0	0	0	0.00371603	0	0	0.0205643	0	0	0.0109429	0	0.0159816	0	0	0.0197169	0	0	0	0
HPSE	0	0.0114802	0	0	0.00289239	0	0.0385651	0.00853574	0.0102996	0	0	0.0104715	0	0	0	0	0.00302347	0	0	0.172051	0.642645	1.54584	0	0	0	0	0	0	0.0100094	0	0.0128023	0	0.0154935	0.0118088	0	0	0	0	0	0	0	0	0.026575	0.0119367	0	0.0113971	0.0158612	0.0190525	0
CMTM5	0	0.0339032	0	0.0305696	0	0.0108139	0.015726	0	0.0448072	0.0916022	0.0375663	0.0430839	0.0207903	0.0348338	0.0112169	0.0041329	0.014539	0	0.00441699	1.56613	3.68994	4.35705	0	0.0103398	0	0	0	0	0	0	0	0	0	0.017567	0	0	0	0.0437521	0	0.0521079	0.0214175	0	0	0	0.0153036	0.0251413	0.0226851	0	0
GNAZ	0	0	0	0	0	0	0	0	0	0	0	0	0	0	0	0	0.011042	0.01123	0.0141937	0.218047	0.743122	1.37558	0	0	0	0	0	0	0	0	0	0	0.0172651	0.0133548	0.0165496	0	0	0	0.0473719	0	0	0	0.014104	0	0.0190787	0	0	0	0
C12orf39	0	0	0	0	0.00785109	0	0	0	0	0.0195256	0	0	0	0.00439167	0	0.00216872	0	0	0	0.345392	1.21129	1.64444	0	0	0	0	0	0	0	0	0	0	0	0	0	0	0	0	0	0	0.0121779	0	0	0	0	0	0	0	0
SELP	0.0387722	0.0476956	0.0362716	0.00687409	0.00786205	0	0	0	0.0235062	0.0217331	0	0	0	0	0	0.00631483	0	0	0.00489156	0.768255	0.958967	1.73633	0	0	0	0	0.0174495	0	0.0117749	0.0108668	0	0	0	0.0104914	0	0	0	0	0	0.0145372	0	0	0	0.0260254	0	0	0	0	0
PROS1	0.0145388	0.0238118	0.0249172	0	0.0206142	0	0.00470366	0	0.0220187	0.0491095	0	0	0.0110428	0.00408949	0	0.0137005	0.00767316	0.0166167	0.0165293	0.813799	1.17723	2.14764	0.00816186	0.0092288	0	0	0	0	0	0	0	0	0	0	0	0	0	0	0	0.00302717	0	0	0	0	0	0	0	0	0
MEGT1	0.0139085	0	0	0.00594247	0	0	0.00548555	0	0	0.0174343	0.00667645	0	0.00334655	0	0	0	0	0.0117172	0	0.26049	0.731176	1.15722	0	0	0	0	0	0	0.0113078	0	0	0	0	0	0	0	0	0	0	0	0	0	0	0	0.0147393	0	0	0	0
TGFB1I1	0.0432888	0.0456056	0.0121086	0.00935014	0.0123685	0.0103935	0.0259418	0.00984318	0.013611	0.0064385	0.0145211	0.0373898	0.0197838	0	0.0190596	0.0180832	0.0678469	0.0386978	0.0370346	0.450605	1.54106	2.39762	0	0	0.0254257	0	0	0	0	0	0.00841231	0.023913	0	0.0151799	0.0257064	0	0	0	0.0131069	0.010848	0.00604553	0.0141084	0	0	0	0	0	0	0
GUCY1B3	0.0931275	0.0955387	0.103942	0.071042	0.0369883	0.0543559	0.041374	0.0298719	0.115767	0.0654559	0.0592618	0.0622211	0.0399437	0.0681195	0.0467112	0.0442016	0.00790364	0.0110661	0.0269736	0.521389	1.31778	2.09464	0.0117465	0	0.0154294	0	0.0239527	0.0102532	0	0	0.00850312	0	0.012822	0	0	0	0	0	0	0.00302717	0	0	0	0	0.0149884	0	0	0	0
SLC35D3	0	0	0	0	0	0	0	0	0	0	0	0	0	0	0	0	0	0	0	0.0423269	0.545566	0.879357	0.0141099	0.0551658	0	0	0	0	0	0	0	0	0	0	0	0	0	0	0	0	0	0	0	0	0	0	0	0	0
MYL9	0.0677319	0.097267	0.0566129	0.0287771	0.00810069	0	0.0205037	0.0131044	0.00811801	0	0	0.00393696	0	0.00394032	0	0.00674333	0.00410319	0.0104005	0.00671822	0.125023	1.68876	3.34356	0.00754139	0	0	0	0	0	0	0	0	0	0	0	0	0	0	0	0	0.0702516	0	0	0.0314155	0	0.0262167	0.0221732	0	0	0.0220358
RAB6B	0	0.0246463	0.0138709	0	0.00785109	0.00865333	0.00470366	0.00877155	0.00811801	0.015156	0.0222038	0.034782	0.110719	0.0205833	0.0394853	0.050867	0.225932	0.270012	0.0754795	0.107013	0.413249	1.10902	0	0	0	0	0	0	0	0.00357459	0	0	0	0.016916	0	0	0	0	0	0	0	0	0	0	0	0	0	0.0200434	0.0166476
SLC24A3	0	0	0.0098761	0.00594247	0	0.0139871	0.00453946	0	0.0176187	0.0266128	0.0113788	0.0164367	0	0.00768575	0.0233782	0.0158937	0.00731532	0	0	0.0944963	0.256035	0.950158	0.0580402	0.0446707	0.0772517	0	0	0	0	0	0	0	0	0	0	0	0	0	0	0	0	0	0	0	0	0	0	0	0
GP6	0.0129471	0	0	0.0195613	0	0	0.00423316	0	0.0135411	0.00907455	0	0.0052689	0	0	0.0053926	0	0	0.00841369	0	0.255184	0.62623	1.13759	0.00869741	0	0.0154113	0	0	0.0310411	0.0337036	0	0.0107919	0	0.0111732	0	0	0	0	0.00437958	0	0	0	0	0	0.0158247	0	0	0.0176155	0	0
GJA4	0	0	0	0.00594247	0	0	0	0	0	0.00724824	0	0	0	0	0	0	0	0	0	0.107899	0.581553	0.88198	0	0	0	0	0	0	0	0	0	0	0.00457839	0	0	0	0	0	0	0	0	0	0	0	0	0	0	0	0
ILK	0.013378	0.0236332	0.0576738	0.023878	0.126981	0.0793002	0.218795	0.131275	0.177788	0.232454	0.149413	0.234696	0.213668	0.262203	0.236387	0.286413	0.369831	0.280078	0.274974	0.87318	2.35245	3.4896	0.0778735	0.0261224	0.0298645	0.0676848	0.0854519	0.0494184	0.0431306	0.0839836	0.125331	0.0788425	0.0488709	0.0825903	0	0.0234092	0.0130993	0.00437958	0.0274037	0.158051	0.0542315	0.0375575	0	0	0.0151207	0.0154913	0.0318135	0.0360485	0.0184398
TUBA8	0	0	0	0	0	0	0.00548555	0	0.00553025	0	0	0	0	0	0	0	0	0	0	0.0243033	0.126392	0.420166	0	0	0	0	0	0	0	0.00666514	0	0.023913	0	0	0	0	0	0	0	0	0	0	0	0	0	0	0	0	0
TNNI3	0	0.0115744	0	0.00687409	0	0	0	0	0.00886221	0.0127999	0.0109848	0.0264815	0.0176665	0.0284645	0.0381197	0.0148856	0	0	0.0133799	0.00884368	0.326275	0.835938	0.0390761	0	0	0	0	0	0	0	0	0	0	0	0	0	0	0	0	0.0137624	0	0	0	0	0	0	0	0	0
ARHGAP6	0.0289448	0.0275465	0.0110139	0	0	0	0.00863732	0	0.0534645	0.064725	0	0.0279544	0.00926061	0.00641898	0.00474297	0.0107026	0	0.00915962	0.00791036	0.815601	1.25407	1.93125	0.0356023	0.0166433	0.0375237	0	0	0	0.00744075	0	0	0	0	0	0	0	0	0.0186225	0	0	0	0	0	0	0.0262167	0	0	0	0
LAT	0	0	0	0.00594247	0.0141129	0	0.0317727	0	0.0275507	0.0495866	0.135908	0.207407	0.172925	0.135615	0.0821901	0.0278748	0.01479	0.0048649	0.0140364	1.15188	2.91458	3.563	0.0486421	0.0371211	0.0866831	0.0185511	0.00748337	0.0280186	0	0.00357459	0.00671059	0	0.00565245	0.0247316	0	0.062446	0.0204616	0	0.0349491	0.0505603	0.0514667	0.222649	0.367122	0.282952	0.213841	0.183629	0.330652	0.0980538	0.0986353
RTDR1	0	0	0	0	0	0	0	0.0114161	0	0	0	0	0	0	0.00453687	0	0	0	0	0.0133038	0.146537	0.466072	0	0	0	0	0	0	0	0.00817564	0	0	0.00648618	0	0	0	0	0	0	0	0	0	0	0	0	0	0	0.017635	0
ABCC3	0.0109857	0	0	0.00594247	0	0	0	0	0	0	0	0	0	0	0	0	0	0	0	0.047792	0.274407	0.915973	0	0	0	0	0	0	0	0	0	0	0	0	0	0	0	0	0	0	0	0	0	0	0	0	0	0	0
CAMK1	0	0	0	0	0	0.0101973	0	0	0.0200659	0.0616492	0.0363506	0.0285367	0.0136251	0	0.0120756	0.00523027	0.00986643	0	0.00343763	0.734331	1.40054	1.84488	0.0143384	0	0.0187896	0	0.00788894	0	0	0.0069555	0.0102715	0	0.0245675	0	0	0	0	0	0.0146935	0.0207965	0.0279751	0	0	0	0	0	0.0212142	0	0
ASAP2	0.0109533	0	0.0119976	0	0.0156923	0.0226241	0.0146703	0.00770673	0	0	0.00456801	0.0245319	0	0.0127531	0	0.00442991	0	0	0.00303167	0.270305	0.631372	1.12812	0	0	0	0.0109971	0	0	0.0451708	0	0	0	0	0	0	0	0	0	0	0	0	0	0	0	0.0196138	0	0	0	0
RP11-401P9.5	0	0	0	0	0	0.0213469	0	0	0	0	0	0	0	0	0	0	0	0	0	0.0150351	0.135415	0.434606	0	0	0	0	0	0	0	0	0	0	0	0	0	0	0	0	0.0138236	0	0	0	0	0	0	0	0	0	0
RBPMS2	0	0.0119335	0	0.00594247	0.00581141	0	0	0	0.0739938	0.152485	0.123971	0.172228	0.16946	0.165603	0.102288	0.0706705	0.00599873	0.0048649	0.00680852	0.758756	1.34357	1.79236	0	0	0.0117043	0	0	0.00970831	0	0.0108724	0	0	0	0	0	0	0	0	0.0171575	0.021243	0	0	0	0	0.00938605	0.0231824	0	0	0
SEC14L5	0	0	0	0	0	0	0	0	0	0	0	0	0	0	0	0	0	0	0	0	0.0445985	0.295793	0	0	0	0	0	0	0	0	0	0	0	0	0	0	0	0	0	0	0	0	0	0	0	0	0	0	0
CLEC2L	0	0	0	0	0	0	0	0	0	0	0	0	0	0	0	0	0	0	0	0.126527	0.233359	0.524851	0	0	0	0	0	0	0	0	0	0	0	0	0	0	0	0	0	0	0	0	0	0	0	0	0	0	0
BDNF	0	0	0	0	0	0	0	0	0	0	0	0	0	0	0	0	0	0	0	0.0430429	0.245013	0.578333	0	0	0	0	0	0	0	0	0	0	0	0	0	0	0	0	0	0.00656727	0	0	0	0	0.0322777	0	0	0	0
ADCY6	0.0254946	0.0156629	0.0613878	0.010139	0.0240279	0.0278049	0.0170598	0.0150104	0.0191383	0.0142728	0.0129839	0.0167952	0.00401638	0.00720041	0	0.00424081	0.00330893	0	0	0.405832	0.584624	1.14758	0.023202	0.0192256	0	0.0461063	0.0507246	0	0.0129807	0.0104201	0.0102715	0.0197263	0.00641753	0.0152447	0	0	0	0	0	0	0	0	0	0	0	0	0	0	0
MMRN1	0.642911	0.399073	0.330338	0.250529	0.274418	0.302372	0.261195	0.216015	0.270515	0.110047	0.0463621	0.0404903	0.0151344	0.0227594	0.0160349	0.00631483	0.027658	0.0249992	0.00303167	1.38065	1.80444	2.89983	0	0	0.0183995	0.265248	0.0549444	0.116176	0.0270182	0.079369	0.0116434	0.0218383	0.0104503	0.0064155	0	0	0	0	0	0.0193211	0	0	0	0	0.00662094	0	0	0	0
LINC00504	0.012997	0	0.0253974	0.0249218	0.0186479	0	0.00548429	0.0122086	0.00789602	0.0271598	0.0125693	0	0	0.00891746	0	0.00420594	0	0.0128434	0	0.100128	0.233765	0.77132	0	0	0	0	0	0	0.0123259	0	0	0	0	0	0	0	0.0389903	0.0214213	0	0.0101294	0	0.0323494	0	0	0	0.0311767	0	0.017706	0.02095
PDE3A	0.0154639	0.013971	0.00593627	0	0	0	0	0	0.0123258	0.0129273	0	0	0	0	0	0	0.00767316	0	0	0.238961	0.418792	0.750049	0.0120241	0.0196981	0.0131414	0	0.00748337	0	0	0	0	0	0.00478056	0	0	0	0	0	0	0.0074337	0	0	0	0	0	0	0	0	0
CTTN	0	0	0	0.00594247	0	0	0.00566392	0	0.00964302	0.00907455	0.0218917	0.093258	0.156899	0.0826386	0.251574	0.389101	0.335202	0.186177	0.381253	0.428577	0.982579	2.00157	0	0	0.0202081	0	0.0201122	0	0	0	0.0131787	0.0175357	0.00928499	0.00694969	0	0	0	0	0	0.253675	0.039017	0	0	0.0199881	0	0.0315435	0	0	0
DTWD2	0.0358054	0	0.057298	0.0287852	0.0338986	0.0415108	0.0058847	0.016922	0.05995	0.0600515	0.0884468	0.0378714	0.0808828	0.115284	0.0865203	0.0540533	0.00814797	0.0195163	0.0328453	0.0559596	0.0318108	0.0436736	0.589665	0.321668	0.375767	0.0291483	0.0326078	0.0229353	0.0119241	0	0	0	0.0176357	0.0271916	0	0.00802704	0	0.00437958	0.023634	0.013367	0	0.058547	0.0125436	0.0339203	0	0.0340577	0	0	0
RP11-704M14.1	0	0	0	0.0104937	0	0.0262469	0.00375582	0	0.0142961	0	0.00631729	0	0	0.00289617	0	0	0	0	0	0	0.000949884	0	0.245995	0.14343	0.102693	0	0	0	0.00922636	0	0	0	0	0	0	0	0	0	0	0	0	0	0	0	0	0	0	0	0
AFF2	0	0	0	0	0.00975672	0	0.0253574	0.00803724	0.0419704	0.0561783	0.00966366	0.0120485	0.00937222	0.0230085	0	0	0.0101185	0	0.00340984	0.00349283	0.00599458	0	0.321802	0.210889	0.304244	0	0.0910197	0	0	0.0116197	0.0112438	0	0.00478056	0.00631504	0	0	0	0	0	0.0174152	0	0.0130397	0.0113124	0	0.0169494	0	0	0	0
ADCYAP1	0	0	0	0	0	0	0	0	0.0251568	0.00674092	0.0144501	0.00812611	0.00714056	0	0	0	0	0	0	0	0	0	0.11945	0.0713636	0.0550762	0	0.00788894	0	0	0	0	0	0	0	0	0	0	0	0	0	0	0	0	0	0	0	0	0	0
IL5RA	0	0	0	0	0	0	0	0	0.00881535	0.0105644	0	0	0.00401638	0	0	0	0.00713858	0	0	0	0	0	0.222322	0.194994	0.174962	0	0	0	0	0	0	0	0	0.00312552	0	0	0	0	0	0.14018	0.154684	0	0	0	0	0	0	0	0
SLC45A3	0	0	0	0.0194243	0.0372508	0.0106558	0.0319896	0.0110448	0.0144976	0.0142207	0.00976408	0	0	0	0	0.0017374	0.0033332	0	0	0	0.0127554	0.00554283	0.176769	0.0865536	0.204617	0.0108599	0.0552607	0	0	0	0	0	0	0	0	0	0	0	0	0	0	0	0	0	0	0	0	0	0
RNF130	0.694338	0.795802	1.04941	1.47069	1.11971	1.25239	1.3122	1.43238	1.85525	2.03766	1.68996	1.49382	1.48529	1.61943	1.34285	0.82669	0.269843	0.0986342	0.419604	1.92404	0.752955	0.600899	2.22072	1.66802	1.94895	0.860217	1.13741	0.673561	0.301182	0.229927	0.214775	0.18876	0.222634	0.11364	0.139747	0.020131	0.113582	0.113327	0.105199	0.240582	0.0554375	0.411766	0.265205	0.193214	0.221998	0.192207	0.148577	0.0726278	0.147385
TPSG1	0	0	0	0	0	0	0	0	0	0	0	0	0	0	0	0	0	0	0	0	0	0	0.027713	0	0	0	0	0	0	0	0	0	0	0	0	0	0	0	0	0	0	0	0	0	0	0	0	0	0
PHTF1	0.812725	1.1988	0.748907	0.754247	0.401866	0.581623	0.402407	0.247772	0.868656	1.15431	1.02048	0.728166	0.685906	0.530604	0.473395	0.194948	0.0776463	0.0476285	0.0892745	0.531389	0.349163	0.746799	1.08597	1.02947	0.925314	0.144031	0.703483	0.0944541	0.0801933	0.119344	0.114579	0.059124	0.264207	0.215536	0.0769157	0.0559109	0.0350908	0	0.0636866	0.176948	0.118633	0.022723	0	0.0129223	0.0452993	0.0437234	0.0571892	0.0192286	0.0425242
EMID1	0.216341	0.189298	0.418998	0.558842	0.454587	0.361222	0.328478	0.227774	0.685718	0.778327	0.703312	0.584278	0.505005	0.586483	0.229959	0.155705	0.145456	0.0355293	0.132217	0.497157	0.0779153	0.00722662	0.684331	0.503251	0.319552	0.191569	0.405693	0.155523	0	0.00643704	0.0624718	0.0333001	0.0227877	0.0293967	0.0107927	0	0	0	0.0308248	0.0294114	0	0.0157788	0	0	0.0224094	0	0	0	0
LMAN1	0.803671	0.75949	0.869276	0.664486	0.700086	0.832182	0.969519	1.03231	0.951193	1.07802	1.2066	1.19207	1.16625	1.06615	1.23096	0.956082	0.513635	0.262745	0.526647	1.44172	1.17352	0.984446	1.79222	1.19654	1.16324	0.446093	0.594429	0.628938	0.554982	0.60558	0.497177	0.425836	0.822026	0.479305	0.37277	0.0520019	0.0666796	0.203333	0.286187	1.9193	2.41254	0.382462	0.278537	0.332468	0.348285	0.300374	0.393256	0.36924	0.566917
PRG3	0	0	0	0	0	0.0102975	0	0	0	0	0	0	0	0	0	0	0	0	0	0	0	0	0.0429232	0.0108258	0	0	0	0	0	0	0	0	0	0	0	0	0	0	0	0	0	0	0	0	0	0	0	0	0
WT1	0	0	0	0.0100712	0	0.0306963	0.00750128	0.00730182	0.00992887	0.0109892	0	0	0	0	0	0.00121877	0	0	0	0.0123762	0.00435877	0	0.0752687	0.0362625	0.0103144	0	0.015261	0	0	0.014232	0	0	0.0103696	0.00631504	0	0	0	0	0	0	0	0	0	0	0	0	0	0	0
LPCAT2	0.498287	0.544761	0.388134	0.404137	0.312823	0.294747	0.489476	0.205944	0.275164	0.180545	0.125684	0.131351	0.098024	0.0910419	0.052767	0.0279708	0.0423526	0.0123813	0.0294271	0.163662	0.0381503	0.00712015	0.714872	0.472774	0.928696	0.278033	0.266471	0.123342	0.101686	0.110728	0.103961	0.150203	0.211524	0.150935	0.095365	0	0.0052851	0.0100581	0.0299636	0.0250062	0.0213454	0.0231343	0	0	0.0483973	0	0	0	0
ALB	0	0	0	0	0	0	0	0	0	0	0	0	0	0	0	0	0	0	0	0	0	0	0.0376566	0.0157389	0	0	0	0	0	0	0	0	0	0	0	0	0	0	0	0	0	0	0	0	0	0	0	0	0
ABCC5	0.0488039	0.0554287	0.0824186	0.255469	0.0968285	0.125476	0.0805861	0.110315	0.336817	0.363816	0.306449	0.326785	0.367393	0.35089	0.338406	0.445248	0.27727	0.344517	0.341545	0.352837	0.176283	0.131253	0.447231	0.201588	0.335747	0.0479072	0.260391	0.0971214	0.0617341	0.0460028	0.0687028	0.0770011	0.0650193	0.0477123	0.0662108	0.0415351	0	0.0176423	0	0.0489434	0.0285024	0.0498554	0.0394648	0.0168167	0.029937	0	0	0	0.0222793
FKBP14	0.155454	0.12312	0.216529	0.246645	0.247831	0.306855	0.284174	0.219606	0.389217	0.30132	0.318549	0.27093	0.254662	0.32086	0.211648	0.124971	0.0688412	0.0393911	0.073572	0.328125	0.330809	0.378046	0.708546	0.845294	0.500034	0.18978	0.139177	0.198897	0.0557188	0.0606136	0.0300448	0.0396353	0.111181	0.0554282	0	0.0384672	0.0424977	0.0704408	0.0784862	0.441128	0.140406	0.0606666	0.0134598	0.019143	0.145983	0.0245101	0.0183808	0.0645365	0.0180068
OSBPL6	0	0	0.0262957	0	0	0.00885373	0.00475385	0	0.0120349	0	0.0123439	0.0213688	0.00874586	0.00790063	0.00969011	0.0184881	0	0.0118629	0.00590588	0.014052	0.000986465	0.0103787	0.0907625	0.058039	0.0792724	0	0.0191366	0	0	0	0.00986767	0	0	0	0	0	0	0	0	0	0	0	0	0	0.0215905	0	0	0	0
SMOX	0.171094	0.082234	0.0841778	0.169744	0.0891527	0.100827	0.150989	0.108386	0.110201	0.190825	0.0813284	0.0966601	0.0630876	0.00972361	0.00370031	0.02899	0.364602	0.295048	0.118854	0.0233229	0.0947543	0.438649	0.832898	2.12733	0.76556	0.0580075	0.22688	0.0706858	0.0371357	0.0326873	0.0198011	0.0240931	0.0496396	0.0591559	0	0.0194529	0	0	0.0171209	0.119201	0.141957	0.0619208	0	0	0.0158151	0.0121638	0.00707907	0	0
EPX	0	0	0	0	0	0	0	0	0	0	0	0	0.022519	0	0	0	0	0	0	0	0	0	0.525785	0.786819	0.172749	0	0	0	0	0	0	0	0.00836515	0	0	0	0	0	0	0	0	0	0	0	0	0	0	0	0
PTGER3	0	0	0	0	0	0	0	0.00730182	0	0.00907455	0.0568864	0.0366942	0.0340445	0.0386424	0.00988469	0	0	0	0.00415731	0.233446	0.222774	0.387258	0.0426234	0.410235	0.100512	0	0.00748337	0	0	0	0	0	0	0	0	0	0	0	0	0.00900027	0	0	0	0	0	0	0	0	0
RASD2	0	0	0	0	0	0	0	0	0	0	0	0	0	0.00286222	0	0	0	0	0	0	0	0	0.089635	0.539013	0.362302	0	0.0160776	0	0	0	0	0	0	0.00937027	0	0	0	0	0	0.0134692	0	0	0.0110697	0	0.0638395	0.0331816	0.0163781	0.0175381	0.0690815
IGLON5	0	0.0357061	0.0123686	0	0.00834773	0.00955814	0.0160776	0	0.00560751	0.00643383	0.00338784	0.00456859	0	0.00261068	0	0	0	0	0	0.00424319	0	0	0.12105	0.324041	0.072556	0.0104288	0.0235964	0	0.0181877	0	0	0	0.00541143	0.0167431	0	0	0	0	0	0	0	0	0	0	0.0179915	0	0	0	0
CCND1	0.0140091	0	0	0	0	0	0.00682867	0	0.0152975	0.00714165	0	0.0316648	0.0412553	0.0249839	0.0285742	0.0181025	0.0149162	0.0299614	0.00590102	0.127109	0.263755	0.750461	0.0546743	0.810491	0.501113	0	0	0.00535856	0	0	0	0	0	0	0	0	0	0.027126	0.125417	0	0.022555	0	0	0.0164738	0.0151207	0.0566876	0.0207074	0.161712	0.0348817
LIF	0	0	0	0.0197956	0	0	0	0	0	0	0	0	0	0	0	0	0	0	0	0	0	0	0.062648	0.430882	0.236491	0	0	0	0	0	0	0	0	0	0	0	0	0	0	0	0	0	0	0	0	0	0	0	0
FAM83F	0	0	0.0099512	0.0186967	0	0.0102975	0	0.00897483	0.0159688	0.019572	0.0564426	0.0460681	0.0568395	0.0216189	0.0858664	0.111074	0.0100829	0	0.0666366	0	0.0295501	0.00533516	0.216066	0.395868	0.30739	0	0.076172	0	0	0	0.00576154	0	0.0145796	0.00937027	0	0	0	0	0	0.0100579	0	0.0299322	0.0240664	0.083101	0.0529802	0.0454727	0	0	0
NAB2	0	0.0152486	0.0116982	0.0114822	0.0119762	0.0101973	0.0480939	0.0114987	0.0173836	0	0.00668117	0.0171745	0.0137945	0.0054729	0.00429112	0.0191539	0.0107015	0.027576	0.0182746	0.0242662	0.0147987	0.037667	0.0139923	0.302593	0.051667	0	0.0104115	0.0200095	0	0.0191857	0.0212378	0	0.0318372	0.0159662	0	0	0	0	0.014526	0.0275171	0	0	0	0	0	0.0254275	0	0	0
IKZF2	0.0379979	0.0245811	0.0376609	0.067409	0.103983	0.0442736	0.0658026	0	0.110421	0.0719011	0.0689223	0.0574033	0.0278902	0.0245557	0.00967509	0.00839582	0.0143127	0.00767267	0.00668183	0.00595669	0.0130332	0	0.320912	0.591205	0.401759	0.0518852	0.125634	0.0179929	0.124668	0.139513	0.120354	0.0991883	0.241403	0.248554	0.216791	0.263675	0.11172	0.0251021	0.0138307	0.00760977	0	0.0137441	0	0.0349359	0	0.0241253	0	0.2097	0.181509
STARD4	0.111388	0.218689	0.103206	0.0760671	0.165548	0.0993519	0.176984	0.1335	0.13311	0.0666879	0.105748	0.0718586	0.0711596	0.0816255	0.042991	0.0432455	0.0334275	0.0312171	0.0395712	0.206908	0.119134	0.23197	0.0906038	0.846934	0.199768	0.192678	0.0824486	0.169181	0.159758	0.157448	0.199611	0.0597846	0.238182	0.159051	0.0877822	0.173434	0.163254	0.253199	0.177244	0.174191	0.0929954	0.0906103	0.0427846	0.115694	0.179934	0.117296	0.1162	0.19126	0.11849
PLIN2	0.0859305	0.085405	0.0988822	0.279658	0.2751	0.253801	0.542784	0.193391	0.87273	1.19676	1.69357	1.86127	1.88112	1.83569	1.80215	1.70913	0.951758	0.917869	1.33479	0.326943	0.218172	0.205959	2.07599	2.29137	2.03527	0.154129	0.701849	0.199331	0.401598	0.389859	0.291798	0.165195	0.511759	0.440639	0.041216	0.112382	0.0856646	0.211847	0.239884	0.484908	0.172563	0.211967	0.183796	0.277547	0.403229	0.302529	0.286006	0.480532	0.361598
ABHD12B	0	0	0	0	0	0	0.00623683	0.00529884	0.00342436	0	0.016118	0	0.00200307	0	0	0	0.00372374	0	0	0.00554014	0.00198998	0	0.0113782	0.181345	0.0201583	0	0.023927	0	0	0	0	0	0	0.0121399	0	0	0	0	0	0	0	0.0172035	0	0	0	0	0	0	0
SYAP1	0.589894	0.82763	0.796925	0.757882	0.646319	0.736126	0.786955	0.698263	1.05079	0.903632	0.863794	0.913776	0.931279	0.779267	0.801773	0.782948	0.504026	0.406377	0.717848	0.437045	0.638171	1.10556	1.50626	2.51144	1.41225	0.669139	0.990582	0.810804	0.615271	0.761526	0.763253	0.409812	0.932247	1.09506	0.470392	0.708456	1.25766	0.972773	1.02213	0.910884	0.45264	1.10881	0.802107	0.981698	0.824635	1.35146	1.27249	1.91605	2.04026
AC079354.3	0	0	0	0	0	0	0	0	0	0	0	0	0	0	0	0	0	0	0	0	0	0	0	0.0433978	0	0	0	0	0	0	0	0	0	0	0	0	0	0	0	0	0	0	0	0	0	0	0	0	0
TPSAB1	0	0	0	0.0426724	0.0421743	0.0109839	0.0462909	0.00897483	0.197768	0.121451	0.153414	0.180513	0.0615915	0.0892618	0.044801	0.0225806	0.0667485	0.0130901	0	0	0.0199812	0	1.26814	2.04274	4.86892	0	0.0572045	0	0	0	0	0.0253854	0.0238901	0	0.0284178	0	0	0	0	0.0648956	0	0.130507	0	0	0	0.0161581	0	0	0
HDC	0.0429443	0.0381318	0	0.0183563	0	0.0139871	0.0239748	0.018028	0.0594874	0.19657	0.0444818	0	0.00506385	0.028164	0.017459	0.0195942	0.0533213	0.0455118	0	0.00554014	0.0261125	0	1.79904	3.53701	4.37461	0.0121856	0.087938	0.0110822	0	0.0150982	0	0.0384636	0.0438315	0.0190448	0	0	0	0.0175501	0	0.0521233	0.0563338	0.0760686	0	0	0.0619351	0	0.015894	0	0.0230863
CLC	0.0123137	0.026318	0.0135536	0	0.0296468	0.0319133	0.0192359	0.0647893	0.0138477	0.0326378	0.0216572	0.0445072	0.0462867	0.0426358	0.0114024	0.0432189	0.0914431	0	0	0.0344896	0.0891695	0.0244585	4.08392	6.33314	6.7841	0.0279637	0.0984443	0.0123517	0.0384683	0.0107414	0.00956668	0.0204508	0.0857486	0.055473	0	0	0	0.0187868	0.0310322	0.101134	0.0558794	0	0	0	0.0413855	0.0307607	0	0	0
NDFIP2	0	0	0	0	0	0	0	0	0	0.00766689	0.0237938	0.0607488	0.112023	0.0593353	0.0729357	0.0824205	0.0344721	0.0227338	0.0798268	0	0.0117475	0.00954347	0.123674	0.692652	1.25635	0	0.00750687	0	0	0	0	0	0	0.0179854	0	0.0438872	0.0052851	0	0	0.124798	0.10507	0.0329823	0	0	0.0196138	0.0636534	0	0	0.0169338
GATA2	0.215955	0.185986	0.280034	0.446495	0.197835	0.212039	0.298767	0.0244961	0.929224	0.473404	0.407549	0.36553	0.320391	0.49112	0.147823	0.0891208	0.0544134	0	0.046127	1.06428	0.473293	0.29768	1.28024	2.28198	2.46418	0.0423244	0.319136	0.0029985	0	0.0128144	0.0156729	0.0203997	0.0174726	0.00694969	0.019457	0	0	0	0.0116494	0.064314	0.0327023	0.058632	0	0	0.0321064	0	0	0	0
HPGD	0	0.0383828	0.0561043	0.0445147	0.120557	0.111388	0.0641357	0.0386662	0.0666781	0.0531007	0.00725084	0.0246642	0.0239781	0.00702723	0.0158491	0	0.0126905	0	0.0041214	0.0388333	0.111947	0.0528672	0.485211	1.07872	1.56856	0.0452999	0.0732304	0.0123279	0.0126668	0.0390872	0.0281127	0.0449662	0.0690085	0.0493755	0.0514705	0	0	0	0	0.0594161	0.0542905	0.163314	0.169249	0.10336	0.111958	0.0674868	0.125252	0	0.0193031
SLC18A2	0.0219247	0.0123686	0.0811619	0.0528897	0.168764	0.101043	0.047346	0.0175568	0.0938508	0.0584728	0.0101243	0.0151522	0.00617775	0.00261068	0	0.0128415	0.0118927	0	0	0.510146	0.396218	0.631818	0.372633	0.739426	1.23298	0.01839	0.0432091	0	0	0.00757176	0	0	0.0246559	0	0	0	0	0	0	0.005528	0	0.0172035	0.014887	0	0.0286812	0	0.018146	0	0
GALC	0.10649	0.0786022	0.0419092	0.0803115	0.0828268	0.0313664	0.136057	0.0659687	0.223412	0.213452	0.182926	0.170025	0.231789	0.192637	0.246218	0.190419	0.134988	0.142095	0.171614	0.14721	0.0975733	0.0886053	1.05131	2.22791	2.30926	0.0705166	0.134623	0.133409	0.0525694	0.0699965	0.0457136	0.0114918	0.125533	0.15418	0.0559587	0.0803654	0.0712485	0.108669	0.0378784	0.0590668	0.0259981	0.136983	0.0811377	0.125605	0.107462	0.118181	0.161199	0.13438	0.173749
BACE2	0.0504831	0.0389546	0.0299442	0.032545	0.0506136	0.00575828	0.0407244	0.0140845	0.0411052	0.0526949	0.0425411	0.0552774	0.0890197	0.0742864	0.0412461	0.0453519	0.0936369	0.0614523	0.0431488	0.0172685	0.0166187	0	0.649333	0.812489	1.21461	0	0.0159005	0	0	0.00923981	0	0	0.011234	0	0	0	0.0843946	0.0434553	0.128027	0.0136555	0.0427703	0	0	0	0	0	0	0	0
GLUL	0.607229	0.551142	0.62625	0.893066	1.09282	1.03203	1.26041	1.53582	1.64845	1.86661	1.88713	1.79013	1.86669	1.77032	1.49328	1.44854	0.85677	0.76533	1.23607	1.36127	1.01249	1.5133	3.3709	4.57914	5.30829	0.829541	1.75004	0.917856	0.530293	0.457869	0.4176	0.583583	0.525339	0.814828	0.963809	0.710039	0.132903	0.326714	0.264754	0.576272	0.292083	0.221716	0	0.156211	0.486189	0.384247	0.392136	0.130639	0.23079
EXD3	0.0337749	0.150478	0.0668455	0.193309	0.126108	0.116601	0.135957	0.0470482	0.185167	0.116905	0.114917	0.0854647	0.0543439	0.0374444	0.0875119	0.0968729	0.0144433	0.0219634	0.0470759	0.11866	0.0937932	0.066741	0.943318	1.59505	1.40075	0.213986	0.139416	0.0659185	0.0464737	0.00926868	0.0109359	0.0748834	0.0207098	0.0207607	0.0265925	0.0189249	0.0430419	0.0138969	0.0337367	0.0727186	0.0614076	0.0551805	0.0268206	0.0625932	0.0212415	0	0.0515101	0.0318409	0.0337209
SCG2	0	0	0	0	0	0	0	0	0	0	0	0	0	0	0	0	0	0	0	0	0.00323983	0	0.0117465	0.120578	0.383657	0	0	0	0	0	0	0	0	0	0	0	0	0	0	0	0	0	0	0	0	0	0	0	0
ATP10D	0.0338994	0.0607442	0.0422948	0.0998446	0.0663929	0.0677492	0.0463743	0.0690585	0.0834922	0.0381533	0.0163222	0.0157246	0.0106631	0.00900152	0.0197908	0.0177527	0.00713858	0.0130901	0.012088	0.0386998	0.0261144	0.0244585	0.113933	0.408169	0.878317	0.0638361	0.0301044	0.01339	0	0.025896	0	0.0243696	0.0242219	0.0379159	0.0241235	0.01426	0	0.0460715	0.0616406	0.090227	0.0384329	0	0	0	0.00662094	0	0.019673	0.0343795	0.0315514
TCN1	0	0	0	0	0	0	0	0	0	0	0	0	0	0	0	0	0	0	0	0	0	0	0	0.177565	0.453774	0	0	0	0	0	0	0	0	0	0	0	0	0	0	0	0	0	0	0	0	0	0	0	0
GCSAML	0.225487	0.295968	0.0652056	0.212711	0.0752073	0.0893822	0.0370402	0.0664768	0.153139	0.190397	0.0548026	0.111119	0.0370825	0.0586179	0.0335389	0.0190725	0.0143028	0.0528187	0	0.842591	0.901145	1.24895	0.247626	1.51508	1.22489	0.143632	0.15843	0.0133257	0	0	0.00576154	0	0.01024	0.0139558	0	0	0	0.0215518	0	0.0365887	0.0195705	0.0907381	0	0	0.0190787	0	0.018146	0	0
PRG2	0.0111353	0	0	0	0	0	0	0	0.0279658	0.00661692	0	0	0.0245587	0.00381079	0	0	0.0137608	0.0102285	0.00356639	0	0	0	0.782794	0.778214	0.765691	0	0.0386565	0	0	0	0	0	0.011234	0.0170261	0	0	0	0	0	0.0111046	0	0	0	0	0	0	0	0	0
AKR1B1	0.200795	0.213503	0.281559	0.290666	0.538439	0.322665	0.616435	0.467408	0.386109	0.377519	0.2792	0.26104	0.29876	0.271186	0.204154	0.0784677	0.0788399	0.0243173	0.0446918	0.589336	0.401933	0.19219	1.00814	2.31827	2.18599	0.168983	0.155032	0.313689	0.504556	0.357174	0.431553	0.0838776	0.921342	0.473497	0.0520614	0.0932493	0.0566934	0	0.119756	0.237445	0.24312	0.13232	0.13208	0.123685	0.143392	0.0776663	0.0821734	0.0584793	0.0980996
RHBDD2	0.18066	0.0570142	0.0865059	0.115688	0.14555	0.106183	0.192061	0.0847979	0.111744	0.122459	0.11076	0.120175	0.110877	0.134555	0.155706	0.183523	0.100592	0.162303	0.209556	0.112542	0.0754331	0.0620209	0.862636	1.53247	1.57015	0.132331	0.219709	0.145695	0.130837	0.208769	0.173521	0.0574326	0.198542	0.170124	0.0453577	0.163418	0.0602677	0.0836836	0.134055	0.161371	0.157857	0.281783	0.131439	0.28399	0.317755	0.578132	0.34835	0.334868	0.322302
ACSL4	0.112034	0.139956	0.157966	0.1111	0.236356	0.21115	0.240156	0.222637	0.321689	0.294545	0.268941	0.267984	0.253263	0.401033	0.320598	0.270035	0.140341	0.0891092	0.157534	0.307562	0.318047	0.641737	0.808663	1.48473	1.61018	0.174086	0.137072	0.0517476	0.0649984	0.0904989	0.0633379	0	0.131725	0.0831799	0.0512117	0.0760533	0.0345129	0.117628	0.202332	0.204043	0.0531744	0.125453	0.0314155	0.095512	0.139474	0.0493621	0.0357615	0.0161201	0.0459786
LMO4	0.377517	0.404278	0.427512	0.472562	0.375657	0.503756	0.505543	0.47784	0.586605	0.613141	0.580288	0.495702	0.501451	0.591893	0.624187	0.323531	0.228163	0.13067	0.328557	0.590927	0.545083	0.346125	1.85001	1.89071	2.57403	0.952588	0.508521	0.330019	0.45104	0.497415	0.399368	0.607404	0.52933	0.454056	0.652257	0.239878	0.313723	0.170874	0.266214	0.724636	0.709046	0.237216	0.168946	0.0886259	0.142088	0.145186	0.29214	0.406608	0.533725
LTC4S	0.183936	0.153929	0.0661364	0.0694545	0.158611	0.110481	0.141934	0.116798	0.0964991	0.04034	0.0759724	0.0653813	0.0487068	0.032915	0.0139263	0.00638425	0.00733958	0	0.0176176	0.918769	0.57882	0.345591	0.39983	0.697497	1.04058	0.205107	0.0986061	0.0242589	0.0110068	0.018067	0	0	0.0303124	0.0205019	0.053283	0	0.0052851	0	0	0.102056	0.0409351	0	0.0138796	0	0.0289596	0	0.0274744	0	0
CLU	1.07493	0.873032	0.577918	0.320548	0.212914	0.118	0.127056	0.0198191	0.476828	0.330131	0.197869	0.191372	0.088065	0.148776	0.0333995	0.0222523	0.075406	0.013772	0.0391142	1.40659	1.85192	3.43641	0.627398	1.43803	1.88283	0.0283863	0.116926	0.00993836	0.0231784	0.0181743	0.018006	0	0.00478056	0.00782643	0	0	0	0.0100581	0	0.0573553	0	0.0555528	0	0	0.0515687	0.0422661	0.0191342	0	0
MCTP2	0.482572	0.453664	0.425503	0.469102	0.403353	0.574109	0.355591	0.424	0.235148	0.215327	0.347089	0.122305	0.153245	0.225575	0.107419	0.115518	0.0880455	0.0753785	0.077187	0.24416	0.106423	0.16955	0.888525	1.05708	1.45359	0.238316	0.36321	0.101914	0.0844357	0.0656754	0.0649708	0.213704	0.0554406	0.118266	0.286555	0.280489	0.192648	0.166101	0.0621129	0.245609	0.0317316	0.0172035	0.0302481	0.0334641	0.0319732	0.0235157	0.0667434	0.175528	0.181941
ITM2A	0.576324	0.845012	0.675045	0.770342	0.986057	0.954925	0.821996	0.515168	1.13143	1.11852	1.14743	1.12649	1.01706	1.01132	0.756318	0.423877	0.241994	0.184163	0.353011	0.858228	0.984856	0.805947	1.69299	2.09136	2.23446	0.532159	0.986676	0.305317	0.118673	0.137908	0.113912	0.0124686	0.22737	0.162242	0.0218224	0.0476988	0.013529	0.0413197	0.0874894	0.468557	0.382901	0.361123	0.475182	0.508764	0.466045	0.879729	0.613624	1.15796	0.722711
FAM46A	0.459482	0.244256	0.337459	0.534809	0.547751	0.504556	0.852355	0.68339	0.739139	0.645002	0.544917	0.308951	0.441227	0.519288	0.300656	0.201626	0.265109	0.162709	0.154503	0.387963	0.394403	0.321822	2.28947	1.70998	2.45548	0.557517	1.03265	0.290869	0.0563762	0.149572	0.116819	0.119911	0.161472	0.22276	0.108139	0.488925	0.457477	0.330206	0.291201	0.173498	0.107195	0.277549	0.198619	0.116024	0.284586	0.252456	0.173111	0.347035	0.105489
RP11-485G4.2	0.0805976	0.0949938	0.11219	0.143621	0.146462	0.107809	0.115747	0.125131	0.161457	0.134431	0.111212	0.140595	0.116784	0.13326	0.157159	0.0942506	0.111592	0.0621208	0.110991	0.135219	0.0776315	0.017848	0.495514	0.900303	1.18396	0.137964	0.211977	0.131058	0.10072	0.0832491	0.0655306	0.0214671	0.13213	0.078122	0.0168872	0	0.0516362	0.0575108	0.0780383	0.111928	0.0353787	0.0644712	0.0866375	0.0311492	0.022555	0.0176864	0.0704229	0.037042	0.105383
MS4A2	0	0	0	0.0206653	0	0	0	0	0.03884	0.0454188	0.00391878	0	0	0	0	0	0.0130438	0	0	0.0112179	0	0	0.352059	0.188048	0.304489	0	0.0256275	0	0	0	0	0	0.0156771	0	0	0	0	0	0	0	0	0	0	0	0	0	0	0	0
SWAP70	0.732579	0.873857	0.510012	0.301644	0.376248	0.446023	0.442079	0.249722	0.317745	0.240218	0.207731	0.124494	0.137479	0.152152	0.124286	0.115034	0.0617894	0.0608023	0.088465	0.108354	0.048756	0.0377005	0.916438	1.78414	1.69949	0.268609	0.254892	0.51624	0.372776	0.5278	0.447434	0.32585	0.263089	0.314961	0.189883	0.383821	0.570282	1.02271	0.887835	0.158455	0.0884545	0.0148686	0.0372382	0.0179255	0.0477354	0.00824427	0.0358855	0.0279237	0.0365587
FOSL2	0.474979	0.907438	0.421978	0.200516	0.272712	0.404442	0.334749	0.240881	0.137212	0.153554	0.0445623	0.0415086	0.0661135	0.0153497	0.0300544	0.0245313	0.0818024	0.0243202	0.0668952	0.070347	0.157242	0.0825465	0.956292	2.31009	2.17689	0.333628	0.453049	0.239717	0.164864	0.112716	0.0422946	0.0101494	0.312146	0.343375	0.0749435	0.282211	0.26265	0.144282	0.0993584	0.25755	0.00879748	0.362758	0.0918996	0.0684262	0.417852	0.396483	0.37786	0.300008	0.320159
ENPP3	0.015261	0	0	0	0	0	0	0	0	0	0	0	0	0.00408984	0.00440749	0	0.00713858	0	0	0	0	0	0.188538	0.302043	0.275712	0	0	0	0	0	0	0	0.00962676	0	0	0	0	0	0	0	0	0	0	0	0	0	0	0	0
ANGPT2	0.0628579	0.015261	0.0315302	0.0101198	0.0219163	0.0104604	0.00273293	0.00560883	0.025618	0	0.00363774	0	0.00491961	0.0068072	0.00472308	0.015336	0.0131752	0.0300664	0.00644019	0.0111969	0.00139721	0.0427093	0.0912303	0.185374	0.421899	0	0.0195274	0.00796712	0.0181877	0	0.0320371	0.0203929	0.0336704	0.0499946	0.0492505	0.0145251	0.0286982	0.0776957	0.0307862	0.00302717	0.0352066	0.0328559	0.0286424	0.029379	0.0330863	0.0502705	0.018421	0.0171506	0.0343466
RYR3	0.0372044	0.0737035	0.0103344	0.00624231	0.00530061	0	0.0212243	0	0.125646	0.151746	0.181382	0.123424	0.120549	0.227336	0.0820703	0.0473857	0.00400639	0.0254715	0.0400692	0.0177745	0.00679248	0	0.0869818	0.415197	0.409676	0	0.0112043	0	0	0.00882449	0.0133672	0	0.0104262	0	0.0158612	0.0298361	0.0052851	0	0	0.00776621	0.0195705	0.0164425	0	0	0	0	0	0	0
MYH11	0.0313579	0.0251996	0.0286853	0.021494	0.0422748	0.0325678	0.019133	0.0220349	0.0488356	0	0.0148167	0.017024	0.00631797	0.0123458	0.00418236	0.00848398	0.0045897	0	0	0.0058938	0.00686565	0.00919614	0.169468	0.226442	0.446031	0.0367707	0.0499817	0.0381517	0.0104731	0.0238578	0.0137837	0	0.00938144	0.0162597	0.0159173	0.0102892	0	0.0487939	0.0628541	0.00593329	0	0.0583248	0.0125332	0.053109	0.0471052	0.032914	0.0303322	0	0.0171163
OSM	0.0210413	0.0382371	0.0254451	0.0516891	0.0636283	0.0411827	0.0967111	0.0752625	0.0218809	0.0184048	0.0330828	0.0546361	0.0415	0.0190804	0.0663685	0.0438191	0.00965745	0.00897013	0.0280472	0.0031517	0.022173	0.0290326	0.0223497	0.529532	0.582335	0.0192492	0.0142412	0.0180852	0.0210814	0	0	0.0256414	0.0176305	0	0	0	0	0	0	0.0167305	0	0	0.0270769	0	0.0166798	0.00637144	0	0.054828	0
SATB1	0.317826	0.27203	0.322966	0.47541	0.415786	0.648821	0.795152	0.893307	0.487839	0.528685	0.379828	0.24651	0.243511	0.30161	0.221927	0.174603	0.155097	0.0238245	0.110786	0.365938	0.38645	0.266646	0.999603	2.08339	1.96278	0.920528	1.00315	0.936412	0.439977	0.59839	0.484036	0.667924	0.278906	0.159654	0.513154	0.13156	0.146623	0.209724	0.0342406	0.0960192	0.060775	0.895798	0.783003	0.902319	0.800201	0.653724	0.337606	0.426537	0.149999
ADAM8	0.225669	0.132884	0.102557	0.119323	0.0928332	0.0629738	0.0597098	0.0223307	0.0323893	0.0651766	0.0961032	0.105809	0.0802858	0.0616171	0.10177	0.0306778	0.011587	0.0274072	0.0302905	0.00349283	0.0142644	0.0284874	0.178703	0.686542	0.87245	0.200067	0.103298	0.0201255	0	0.0206664	0.0101643	0	0.0358527	0.0199836	0.0158612	0.0384367	0.0887371	0.0974387	0.198602	0.131578	0.0214891	0.0147805	0	0	0.052782	0.0985206	0.0295553	0.0190787	0.0725885
IL1RL1	0	0	0	0	0	0	0.00499897	0	0.0174545	0	0	0	0	0	0.00418236	0	0	0	0	0	0	0	0.156223	0.487223	0.418682	0	0	0	0	0	0.00576154	0	0	0	0	0	0	0	0	0	0	0.0462767	0	0	0	0	0	0	0
PRKX	0.276738	0.19089	0.308194	0.508351	0.284381	0.428181	0.423212	0.251273	0.305167	0.287881	0.260227	0.246005	0.267883	0.245983	0.172559	0.136202	0.0855406	0.0351866	0.0513309	0.183931	0.122042	0.0888284	0.679775	1.21938	1.54316	0.152788	0.571014	0.414655	0.47692	0.422476	0.21916	0.43231	0.550107	0.325751	0.29263	0.119563	0.294021	0.23483	0.750197	0.0978335	0.08064	0.204962	0.258108	0.236604	0.237826	0.486301	0.358473	0.543536	0.544082
ANKRD13D	0.26686	0.250587	0.118823	0.114038	0.294622	0.247255	0.36972	0.318204	0.220478	0.120766	0.086721	0.115797	0.0743588	0.0823911	0.0701452	0.075955	0.0876795	0.042305	0.0451277	0.165209	0.180622	0.158035	0.659932	1.56814	1.60268	0.329611	0.474488	0.526758	0.563918	0.593489	0.541118	0.146165	0.441118	0.506723	0.268739	0.248781	0.211096	0.0326688	0.111309	0.132152	0.166668	0.117788	0.0866177	0.207627	0.148809	0.253124	0.2765	0.264721	0.434386
HOXA5	0.15086	0.189989	0.200748	0.162723	0.194782	0.167184	0.307213	0.247573	0.126034	0.0568561	0.0515813	0.0393036	0.0656932	0.0512779	0.0477485	0.0420514	0.0183589	0.0130901	0.0147023	0.0446347	0.0196343	0	0.429113	0.465578	0.754545	0.423355	0.137402	0.0816471	0.00688044	0.0256953	0	0.0191372	0.0120793	0.00756307	0	0	0.0052851	0	0	0.0235054	0	0	0	0	0	0	0.0167752	0	0.0408258
KIT	0.345039	0.45632	0.318411	0.595413	0.412311	0.477629	0.447747	0.269538	0.570956	0.944755	1.23842	0.850695	1.0215	0.691468	0.867242	0.27974	0.0283414	0	0.0835924	0.0953738	0.0750502	0.0172631	1.50387	1.02755	1.25907	0.144503	0.465784	0.167879	0.0957777	0.0661013	0.116393	0.0285255	0.056808	0.0910367	0.0420905	0	0	0.0312683	0	0.0323663	0.0205505	0.0316047	0	0.0174829	0.0617802	0.0162024	0.0173572	0	0
AGPAT6	0.0454416	0.0657766	0.08422	0.102619	0.1163	0.071336	0.272165	0.165865	0.231826	0.150148	0.186057	0.119307	0.158975	0.169342	0.117399	0.152906	0.111673	0.0768841	0.12238	0.156475	0.285119	0.326102	0.344993	0.623337	1.03699	0.11127	0.140048	0.162845	0.197242	0.241591	0.23709	0.0479697	0.127419	0.0863975	0.089023	0.222067	0.152333	0.145319	0.26449	0.146565	0.0635803	0.0159173	0.119874	0.140908	0.174218	0.271629	0.108181	0.144304	0.209128
GS1-421I3.2	0	0	0	0	0	0	0	0	0	0	0	0	0	0	0	0	0	0.0130901	0	0	0	0	0	0.00843355	0.0774054	0	0	0	0	0	0	0	0	0	0	0	0	0	0	0	0	0	0	0	0	0	0	0	0
CD63	1.53975	1.30163	1.19876	1.28457	1.5129	1.35752	1.51599	1.27166	1.77611	1.77917	1.887	1.96611	1.80154	1.95435	1.81382	1.2664	0.348707	0.134817	0.58668	3.50482	4.09063	4.52267	3.10608	3.78398	4.10533	1.23722	1.66952	0.916593	0.721974	0.931383	0.589859	0.267325	1.07169	0.993582	0.342826	0.298621	0.0786363	0.321473	0.565059	3.00459	3.24291	0.34326	0.235253	0.152685	0.334199	0.16155	0.455032	0.389542	0.406348
THSD7A	0.027312	0.0241147	0	0.0169541	0.00813257	0	0.00591824	0.015159	0.00582354	0.00456305	0	0	0	0	0	0	0	0	0	0	0.000949884	0	0.0499085	0.0518744	0.189969	0	0	0	0	0	0	0	0	0.00515881	0	0	0	0	0	0.00834872	0	0	0	0	0	0	0	0	0
P2RY1	0.0620056	0.0270421	0.0198273	0.0435944	0.0696342	0.0570608	0.0123786	0.136021	0.159207	0.36958	0.281146	0.164108	0.18259	0.221764	0.168161	0.0997545	0.122819	0.0419477	0.0544577	0.249052	0.182999	0.244006	0.29256	0.412631	0.563183	0.0457193	0.0840565	0.0396685	0.0320342	0.0165306	0.0393651	0.0591726	0.067999	0.0487875	0	0	0	0.0234057	0	0.0194643	0	0.022723	0	0	0	0	0	0	0
SEMA4D	0.114497	0.0154858	0.113364	0.139195	0.13533	0.103018	0.210047	0.209443	0.304489	0.342275	0.245636	0.207767	0.278143	0.264214	0.251671	0.230371	0.0701815	0.035623	0.173073	0.283802	0.3466	0.519327	1.10265	1.76626	1.52203	0.179089	0.61092	0.281364	0.105945	0.106431	0.113836	0.170022	0.28864	0.271947	0.34652	0.0747611	0.236119	0.0911873	0.129334	0.10476	0.0286641	0.624618	0.649892	0.815237	0.576759	1.15582	0.961143	0.969302	0.897589
KIAA0087	0.0135181	0.0121172	0.0283857	0.00819711	0.00924042	0	0.00375582	0	0	0	0	0	0	0	0	0	0	0	0	0	0	0	0	0	0	0.789331	0	0	0	0	0	0	0	0	0	0	0	0	0	0	0	0	0	0	0	0	0	0	0
KIAA0125	1.54664	1.25863	1.76698	1.36706	1.83447	1.63524	1.36626	1.79442	0.982657	0.891644	0.893953	0.790541	0.772143	0.914914	0.666509	0.213619	0.10159	0.0434359	0.0786854	1.28297	1.78775	2.04185	0.182882	0.110493	0.0864981	3.077	0.776165	1.27902	0.734861	0.726258	0.798703	0.562179	0.193447	0.178186	0.130482	0.213728	0.191463	0.199212	0.315391	0.712723	1.11376	0.0286442	0	0.0160624	0.0903422	0	0.0299844	0.016304	0
HOPX	1.45894	1.31776	1.67446	0.88178	1.21695	1.1194	0.601287	0.884708	0.231768	0.0308555	0.0357406	0.0304272	0.0335016	0.0298924	0.0558491	0.0118581	0.011622	0	0	0.0861605	0.0291477	0.00712015	0.0178177	0	0.0248756	2.02838	0.215232	0.337007	0.0321477	0.0806991	0.0509079	0.0283345	0.10338	0.0310522	0.0821008	0.0217994	0.0391383	0.0386107	0.0182226	0.0232046	0.0631895	0.0439401	0	0.0407112	0.0235994	0.073013	0.189304	0.380223	0.122785
HOXA6	0.117916	0.207895	0.244142	0.180516	0.171273	0.187793	0.223076	0.17228	0.0882055	0.0374106	0.0623723	0.0208893	0	0.00699988	0.0091626	0.0026027	0	0	0.00790029	0.0185319	0.00513626	0	0.062214	0.121083	0.0800038	0.621196	0.110741	0.0914414	0.0282621	0.0292952	0.0114457	0.0179407	0.00846046	0	0	0	0	0	0	0	0	0	0	0	0.0169245	0	0	0	0
S100Z	0.00762582	0.0267532	0.0301168	0.0464012	0.0414003	0.0754145	0.109899	0.219862	0.0354886	0.00446023	0.00462143	0	0.00200307	0	0.00283223	0	0	0	0	0	0.0021949	0	0	0	0.0187896	0.427346	0.0426974	0.128225	0.0357857	0.00674767	0.0203175	0.0213303	0.008427	0.00965258	0	0	0	0	0	0.00536602	0.0544511	0	0	0	0.0103036	0	0	0	0
KCNK17	0.0918505	0.0443272	0.08823	0.0645157	0.11652	0.0731246	0.121017	0.122162	0.048387	0.0161827	0	0	0	0	0.00841977	0.00695336	0.00948934	0	0.0128995	0.0518328	0.0509848	0.0649639	0.0454839	0.1106	0.0488952	0.770874	0.120166	0.133685	0	0	0	0.0755344	0.00340584	0.0399359	0.04809	0	0.0052851	0	0	0.0255857	0	0	0	0	0.0158151	0	0	0	0.0166476
TARBP1	0.708981	0.524427	0.519708	0.357924	0.652958	0.466157	0.543782	0.59051	0.405334	0.341967	0.471334	0.230171	0.259511	0.338473	0.278882	0.213762	0.075991	0.0276719	0.154525	0.325878	0.141977	0.0569881	0.347585	0.314647	0.292199	1.07733	0.419344	0.723315	0.274093	0.266637	0.235867	0.385212	0.239429	0.152281	0.162397	0.0785995	0.143768	0.0760197	0.113005	0.0771009	0.114751	0.0722976	0.115702	0.0674717	0.112451	0.0682591	0.0627426	0.129288	0.116759
TSC22D1	1.51721	1.69814	1.07134	0.780964	0.832555	0.902271	0.869316	0.880447	0.710929	0.623437	0.622435	0.652758	0.682384	0.669065	0.684582	0.593795	0.43724	0.323186	0.551899	0.392834	0.444722	0.935654	0.331485	0.402557	0.339498	1.91101	0.705761	1.03255	0.328307	0.448759	0.238186	0.253105	0.426249	0.493539	0.106945	0.267815	0.0933323	0.132973	0.10835	0.178773	0.0726011	0.143115	0.107734	0.0947358	0.213976	0.140573	0.0472215	0.0786639	0.0745746
STARD9	0.158739	0.182523	0.136658	0.10427	0.167563	0.196088	0.159846	0.159468	0.0635674	0.0204747	0.0445729	0.0120865	0.0110729	0.0232812	0.00821714	0.00216872	0	0.0112545	0.00775574	0.0756189	0.00373844	0	0	0.0129757	0.0144344	0.441892	0.142687	0.153693	0.419503	0.137525	0.199378	0.103227	0.132372	0.123176	0.0625333	0.0248775	0.0052851	0.0210664	0.0131594	0.0215	0.0335234	0.0217787	0.0182639	0	0.0467846	0.0154457	0.019673	0	0
AC021860.1	0.0130372	0.024843	0.050419	0.0594926	0.0116055	0.0317572	0.0327678	0.0437256	0.0026242	0.0147281	0.0212505	0.00822431	0.011102	0.00618658	0.0131857	0	0	0	0	0	0.00329519	0	0	0	0	0.180234	0.0402682	0.0104186	0.0187485	0	0	0.0243645	0	0.00694969	0.0258076	0	0.0167209	0	0	0	0	0	0.0169383	0	0.0325921	0.0191577	0	0	0
AC004540.4	0.0569467	0.0734209	0.0972201	0.0413148	0.0527949	0.0706028	0.00923826	0.0372661	0.0271128	0.0441722	0.0381682	0.00855489	0.0128831	0.0101159	0.0133793	0.00819138	0.00420396	0	0.0183481	0.0140585	0.000949884	0	0	0	0	0.167146	0	0.0116514	0.00845287	0	0	0	0	0	0	0	0	0	0	0	0	0	0	0	0	0	0	0	0
PRSS3	0	0	0.0298907	0.0348944	0.0203667	0.0204799	0.0258895	0.025693	0	0	0	0	0.00200307	0	0	0	0.00400639	0	0.00343763	0	0	0	0.00933198	0.0349162	0.0154113	0.147091	0.0897433	0	0	0	0	0	0	0	0	0	0	0	0	0	0	0	0	0	0	0	0	0	0
MTURN	0.845935	0.805115	1.09002	0.757706	0.750459	0.906321	0.648149	0.542508	0.623337	0.576212	0.571017	0.598976	0.623001	0.630219	0.725563	0.885205	0.703812	0.559059	0.873633	0.935908	1.18947	1.85929	0.518289	0.347278	0.477635	1.29539	0.531587	0.520991	0.117308	0.0598716	0.116116	0.0751665	0.0851637	0.0685199	0.106542	0.127659	0.118536	0.232339	0.20688	0.167537	0.109549	0.0969691	0.126751	0.163587	0.0984238	0.169545	0.0854558	0.34532	0.469743
HOXA9	0.233125	0.252319	0.394747	0.271713	0.456563	0.553926	0.572365	0.486524	0.453736	0.314579	0.398183	0.36175	0.302723	0.344875	0.22978	0.198891	0.0452589	0.0234112	0.0683429	0.182682	0.0776566	0.0105643	0.434109	0.743631	0.629104	0.85851	0.272236	0.273439	0.0923605	0.168106	0.125848	0.211594	0.10328	0.0548718	0.0246114	0	0.0139901	0	0.0145932	0.028512	0.022555	0.0457182	0	0	0.0427807	0	0	0.019869	0
RP4-728D4.2	0.215227	0.125902	0.10733	0.0551252	0.0666054	0.160461	0.126413	0.171535	0.0996313	0.0719209	0.0434863	0.0219865	0.0066214	0.0221165	0.00496423	0.00226119	0	0	0.0136209	0.163726	0.222078	0.107536	0	0.023187	0.0543766	0.404112	0.046404	0.132995	0.063066	0.113008	0.0429967	0.0366579	0.0605303	0.0194042	0	0.0213233	0	0.0187391	0.02717	0.0162732	0.0267045	0.0172963	0.0146302	0.0524105	0.0163533	0.0267169	0.0280744	0.0133673	0.0383062
RET	0	0.0221371	0.0161036	0.0128939	0.00581141	0	0	0	0	0.00909228	0	0	0	0	0.00429112	0	0	0	0	0.0293891	0.043109	0.113648	0	0	0	0.10203	0	0.00970831	0	0	0	0	0	0	0	0	0	0	0	0.00873759	0	0	0	0	0	0	0	0	0
SNHG7	1.9017	1.93829	1.99052	1.70613	1.09603	1.72593	1.08728	1.19451	1.12752	1.21317	0.951464	0.917244	0.65399	0.863996	0.440843	0.39391	0.293369	0.138935	0.48969	1.43622	1.01052	0.540242	0.952866	0.72077	0.552689	2.23839	1.17637	1.46416	1.24269	1.66655	1.22578	1.44322	1.69296	2.14266	1.90544	1.02999	1.5055	0.73218	0.620108	0.462546	0.545588	0.684164	0.976009	0.905728	0.818035	0.827528	0.634872	1.13304	0.929413
RP1-92O14.6	0	0	0	0	0	0	0	0	0	0	0	0	0	0	0	0	0	0	0	0	0	0	0	0	0	0.0275344	0	0	0	0	0	0	0	0	0	0	0	0	0	0	0	0	0	0	0	0	0	0	0
LPIN1	0.282299	0.334483	0.313979	0.296515	0.332751	0.359374	0.409989	0.604246	0.212299	0.136192	0.187815	0.179218	0.185668	0.141878	0.142245	0.113294	0.0816175	0.0121437	0.0554663	0.144962	0.0922472	0.124089	0.202471	0.133881	0.135338	0.99592	0.41838	0.82415	0.366102	0.32323	0.29453	0.184131	0.580819	0.423896	0.242316	0.134954	0.11989	0.0554217	0.211679	0.328671	0.0545181	0.157604	0.150399	0.194531	0.268138	0.172026	0.117766	0.0879619	0.224213
DAPK1	0.38656	0.336262	0.419411	0.217594	0.310022	0.397611	0.285989	0.190849	0.306987	0.221074	0.100435	0.109241	0.0896746	0.074833	0.0680402	0.0117065	0.0249092	0	0.0211187	0.120301	0.0291436	0.0303617	0.117258	0.0503508	0.144757	0.558814	0.148726	0.145785	0.053893	0.0258295	0.0236743	0.0555273	0.0178228	0.015266	0.0257777	0.0456148	0	0.00773465	0	0.0909009	0.0110349	0	0	0	0	0	0	0	0
IL18	1.07889	1.08355	1.07466	0.919862	0.658509	0.831275	0.527609	0.69891	0.666131	0.648479	0.343717	0.405463	0.355401	0.437211	0.285844	0.194921	0.105481	0.115957	0.11195	0.662572	0.451121	0.264631	0.517029	0.317696	0.0982453	1.0702	0.579606	0.252566	0.207264	0.165678	0.183476	0.0359616	0.153445	0.0776821	0.0400651	0	0.0052851	0.045245	0.0116633	0.0587667	0	0	0	0	0.0786768	0	0.0167752	0	0
RP4-764O22.1	0	0	0	0	0	0	0	0	0	0	0	0	0	0	0	0	0	0	0	0	0	0	0	0	0	0.0520506	0	0.0162918	0	0	0	0	0	0	0	0	0	0	0	0	0	0	0	0	0	0	0	0	0
CDCP1	0.107172	0.0531843	0.0489305	0.0178864	0.0988674	0.0758865	0.115198	0.111474	0.0294748	0	0.00838122	0.0155261	0	0.00348825	0.00824706	0.00684545	0.00643412	0	0	0.0409083	0.00340486	0	0.0394242	0.025681	0	0.211496	0.0254872	0.0325113	0.0254592	0.00643616	0.0243298	0	0.0150361	0.00908814	0	0	0	0	0	0	0	0.0157788	0	0	0	0	0	0	0
DYRK2	0.179736	0.102131	0.192724	0.19338	0.264216	0.292399	0.295185	0.445886	0.231296	0.237167	0.198709	0.206134	0.13557	0.124192	0.158018	0.0730539	0.1106	0.0738519	0.0908462	0.221252	0.145987	0.188995	0.0991295	0.0976415	0.0835828	1.06577	0.396839	0.601731	0.601447	0.885196	0.583604	0.522574	0.488395	0.506636	0.724724	0.453679	0.124304	0.493947	0.24739	0.148084	0.10622	0.619149	0.602664	0.761428	0.467284	0.418384	0.407778	0.321865	0.487945
MEIS1	0.706717	0.661335	0.652427	0.460058	0.295433	0.362351	0.340261	0.19031	0.284841	0.167457	0.092992	0.0808296	0.0466434	0.0838603	0.0785021	0.0177512	0.00808797	0	0	0.456547	0.328023	0.589978	0.109521	0.151932	0.0839829	0.515878	0.128154	0.238835	0.0237294	0.0279403	0.0284443	0	0.0116168	0.0200077	0.0218583	0	0	0.0296595	0	0.00302717	0	0	0	0	0	0	0	0	0
GFOD1	0.245325	0.292491	0.194796	0.114657	0.109529	0.150601	0.0943968	0.0656977	0.112072	0.0570757	0.0542371	0.0817493	0.019246	0.0325966	0.0460469	0.121619	0.174556	0.201231	0.158869	0.14848	0.173363	0.322785	0.0601809	0.0155538	0.0225421	0.53964	0.359835	0.346328	0.214658	0.141263	0.0282381	0.243005	0.123058	0.0686697	0.285252	0.216747	0.279929	0.194134	0.222279	0.0769485	0.0625153	0.0328115	0	0.0224864	0	0.0428469	0	0.0600312	0.0748709
PCMTD1	0.683417	0.534586	0.46352	0.521657	0.521708	0.499849	0.416849	0.538814	0.325985	0.358025	0.388468	0.35832	0.293418	0.318151	0.274858	0.27284	0.180371	0.172793	0.280297	0.294202	0.205841	0.428493	0.225378	0.102692	0.12046	0.879725	0.379171	0.587513	0.1713	0.320641	0.13024	0.59294	0.125438	0.117736	0.376803	0.0945043	0.218294	0.227468	0.233314	0.425948	0.611082	0.270861	0.183248	0.235736	0.216647	0.109908	0.134933	0.0605909	0.116336
PROM1	0.310451	0.201426	0.374316	0.264417	0.445115	0.416478	0.309256	0.384662	0.0910683	0.0655711	0.0390671	0.0409771	0.0102289	0.00615946	0.0209301	0.00442991	0.0199149	0	0	0.0561703	0.0134198	0	0.0730365	0.0277041	0	0.369449	0.0787273	0.258877	0.0344253	0.00723228	0.0390313	0.0737177	0.0226492	0	0.0229912	0	0	0	0.019333	0	0	0.0139696	0	0.0157902	0.022874	0	0	0	0
RBPMS	0.548247	0.463809	0.506481	0.131996	0.236307	0.202159	0.0995759	0.0870748	0.0528561	0.0158417	0.0383246	0.0133058	0.00487971	0	0.0138975	0.0026027	0.0082293	0	0.00671822	0.0232037	0.00622427	0	0	0	0	0.36752	0.0200352	0.0161842	0.00737042	0.0194059	0	0	0.0190851	0	0	0	0	0	0.0218863	0.00302717	0	0	0	0	0	0	0	0	0
OSBPL3	0.025573	0.0124048	0.0626272	0.0610899	0.0625454	0.0833206	0.0930075	0.120032	0.105576	0.0595143	0.0782565	0.0495328	0.061624	0.0586411	0.0563095	0.0873713	0.0241984	0.0226999	0.0925955	0.0884703	0.0580026	0.0842775	0.155149	0.0272503	0.0903788	0.417482	0.248404	0.21619	0.15545	0.0946118	0.175277	0.0243645	0.121128	0.12032	0	0	0.0453916	0.0852592	0.0780457	0.193699	0.0769882	0.0183834	0	0.0412168	0.101582	0.103265	0.0402583	0.0727911	0.0735806
ITGA4	0.564716	0.610021	0.758294	0.863159	0.908191	1.03268	1.12134	0.988507	1.34389	0.968185	0.868051	0.834682	0.993424	1.13623	0.899706	1.08102	0.890444	0.891488	1.09296	0.609066	0.0913804	0.0458494	1.30442	1.3352	1.5029	0.823048	2.03743	1.20851	0.740837	0.865922	0.359317	0.733873	0.433829	0.332172	0.631554	0.131463	0.247026	0.434546	0.277093	0.846431	0.560611	0.142735	0.174325	0.341868	0.319657	0.231441	0.241349	0.694374	0.639973
PRSS1	0.0131235	0.0226727	0.102615	0.0614845	0.14699	0.245529	0.0855362	0.100406	0.0349619	0.00446023	0.00965579	0	0	0.00354878	0	0	0	0	0	0.00424319	0	0	0	0	0	0.946966	0.380026	0.0208318	0	0	0	0	0	0	0	0	0	0	0	0	0	0	0	0	0	0	0	0	0
TRH	0	0.0118382	0	0	0.0844965	0.0302936	0.0883279	0.0820928	0.0196198	0.0196027	0.0105604	0.0133878	0	0.00305659	0	0	0.00297991	0.0123813	0.00296126	0.00161377	0.0185701	0	0.00983342	0	0	0.0695988	0.30163	0.161062	0	0	0.015397	0	0.17996	0.131773	0.0169182	0	0.0152769	0	0	0.00987025	0.0121779	0.0130397	0	0.0173855	0	0	0	0	0
CASC15	0.124453	0.157804	0.161917	0.0949069	0.0655655	0.168543	0.0806865	0.0679203	0.0772107	0.0437084	0.0174784	0.015621	0.0105846	0.00688646	0.00362204	0.00345202	0.00475528	0.0139575	0.00376367	0.0391671	0.0152488	0.0228424	0.0808162	0.0114333	0.122178	0.134359	0.320341	0.208279	0.0540515	0.0256152	0	0.094441	0.0407342	0.0478062	0.0898369	0	0.0052851	0.0100581	0	0.0110085	0.00662651	0	0	0	0.00662094	0.0150534	0	0	0
GPC2	0.0178912	0.0255179	0.0589766	0.0381499	0.0679506	0.0505584	0.0794214	0.0308551	0.0573424	0.0643274	0.0547631	0.0241834	0	0	0.0173713	0.00623546	0.00318305	0	0.0139773	0.0463349	0.0171617	0.0280843	0.0865063	0	0	0.0611515	0.265732	0.0545502	0.10773	0.11613	0.0138451	0.0665019	0.0372277	0.0226273	0.100143	0.0592852	0.0171804	0.0196263	0	0	0.0530209	0	0.0450593	0.0130739	0	0	0.0142336	0.0215789	0
ZNF711	0.400681	0.323548	0.39321	0.497231	0.598807	0.679815	0.536536	0.335639	0.586657	0.5936	0.511207	0.441368	0.462658	0.317323	0.285394	0.136098	0.0697285	0.0108973	0.112006	0.563957	0.213149	0.102379	0.473236	0.530314	0.175456	0.366251	0.881733	0.669001	0.421761	0.480518	0.369753	0.4114	0.334432	0.35222	0.392345	0.229966	0.0699347	0.100988	0.0175165	0.11116	0.0872508	0.0331946	0.0414513	0.0179992	0.13582	0.0299534	0.0769433	0.0453138	0
EPHB6	0.0837379	0.0969307	0.129112	0.107387	0.182954	0.217566	0.318284	0.280416	0.115252	0.0764645	0.159355	0.119238	0.130935	0.118567	0.0761947	0.0662281	0.0392963	0.00868824	0.127917	0.0228161	0.0194757	0.0367563	0.107301	0.108953	0.0511546	0.75107	0.575603	0.280037	0.0675956	0.174615	0.148806	0.123387	0.127892	0.177899	0.0515698	0.0815291	0.0741932	0.123823	0.234754	0.0493074	0.00950411	0.0728079	0.154828	0.155459	0.09465	0.135437	0.101234	0.0693044	0.083313
IGSF10	0.415502	0.37565	0.297121	0.353966	0.254306	0.173953	0.232261	0.118109	0.365051	0.347049	0.0815923	0.0935483	0.0363782	0.0889506	0.0186262	0.0231873	0.0453467	0.0181741	0.00959143	0.723528	0.276061	0.458846	0.0901797	0.0650604	0.0509847	0.0684265	0.440598	0.10795	0.0291942	0.0342843	0.0446354	0.0274794	0.0428017	0.0123014	0.0206793	0	0.0052851	0.0100581	0	0.0195294	0	0.0292502	0	0	0.0369592	0	0	0	0
SYNPO2L	0	0	0	0	0	0	0	0	0	0	0	0	0	0	0	0	0	0	0	0	0	0	0	0	0	0	0.0395919	0	0	0	0	0	0	0	0	0	0	0	0	0	0	0	0	0	0	0	0	0	0
MIR142	0.47355	0.245881	0.416368	0.555112	0.531229	0.707321	0.486628	0.722088	0.143624	0.517522	0.497976	0.391692	0.328412	0.310641	0.353767	0.29915	0.33054	0.21448	0.343824	0.21994	0.269784	0.217993	0.436302	0.565481	0.827323	0.550853	1.34866	1.07929	0.510387	0.38689	0.37042	0.271998	0.874395	0.511031	0.571333	0.886669	0.876285	0.453764	1.45665	0.256086	0.101716	0.16521	0.164475	0.186613	0.154633	0.120337	0.3757	0.48966	0.38183
MALAT1	8.83002	9.08966	8.98501	8.80908	8.32065	8.94703	8.35087	8.38742	8.21941	8.48343	8.2208	7.80371	7.67062	7.67972	6.80798	6.26579	6.17308	5.99926	6.58092	7.30026	5.51272	5.59976	8.58693	9.25829	9.66105	9.2978	9.83932	9.17885	8.1182	8.71807	8.38976	9.27408	8.67466	8.83088	9.64305	10.0628	9.67746	9.69691	9.58783	9.85838	4.99136	9.34553	9.04423	9.62717	9.25145	9.58653	9.14585	9.59418	9.70167
GOLGA8A	0.25469	0.242442	0.275348	0.160266	0.312343	0.238249	0.312012	0.150795	0.167207	0.12512	0.134854	0.0862901	0.098118	0.149636	0.0717661	0.0260113	0.073151	0	0.0183021	0.127549	0.0228539	0.0228424	0.147442	0.0405774	0.0666046	0.393661	0.621526	0.248712	0.11104	0.192529	0.12998	0.0885702	0.246506	0.187168	0.0851715	0.107759	0.206854	0.281995	0.247183	0.216386	0.080123	0.217365	0.137518	0.312265	0.187605	0.33537	0.127397	0.117639	0.24009
PTPRK	0.0125193	0	0	0	0	0	0	0	0	0	0	0	0	0	0	0	0.00410319	0	0.00775574	0	0	0	0	0	0	0	0.193706	0.0121692	0	0	0	0	0.0138286	0.0114502	0	0.035125	0.0435921	0	0.0739719	0.0190637	0	0.0708569	0.0567741	0	0	0.00881078	0.026296	0.0382825	0
TOX	0.185989	0.251509	0.284023	0.0967296	0.16638	0.237233	0.100499	0.125937	0.135225	0.124749	0.107004	0.0966311	0.0692229	0.0829855	0.0621068	0.0229054	0.00890322	0	0.0147136	0.0174412	0	0	0.0981541	0.051606	0.144756	0.252154	0.343599	0.134493	0.0108634	0.0306126	0.0151277	0.0190904	0.0661757	0.0354057	0.0157998	0	0	0.0177381	0	0.105475	0.00635746	0.016773	0	0.0332336	0.0366136	0.0233728	0.0214633	0.148762	0.222635
PNN	2.25468	2.16155	2.47792	2.52234	2.53741	2.74503	2.54009	2.49417	2.31077	2.28359	2.32399	1.99866	2.00269	1.98905	1.91997	1.63514	1.02424	0.721078	1.33295	2.13792	1.05742	0.975739	1.99116	1.84684	1.97684	2.80717	2.93553	3.03085	2.47645	2.46048	2.0887	2.95786	2.15543	2.27255	2.73767	1.81016	1.43433	1.49607	1.96253	1.32527	0.828806	1.26695	0.894395	1.18795	1.38822	1.31767	0.938135	1.11964	1.27537
KDM5B	0.283307	0.317787	0.397193	0.466695	0.277135	0.431341	0.226931	0.355532	0.27536	0.383723	0.462628	0.403187	0.310869	0.432441	0.310873	0.273946	0.0984862	0.0254009	0.164785	0.282526	0.203932	0.520348	0.480368	0.559464	0.394899	0.402994	0.761433	0.16393	0.0981391	0.0833945	0.0194344	0.309262	0.133262	0.106339	0.317487	0.254686	0.169489	0.173832	0.17641	0.290303	0.0580874	0.103665	0.0615081	0.184364	0.126911	0.0584583	0.0684531	0.160647	0.0879532
MEX3B	0.0250836	0.0246439	0.0173367	0.0783175	0.059172	0.144622	0.117304	0.130112	0.187963	0.165804	0.148519	0.103875	0.0437858	0.132766	0.0659639	0.0377539	0.00616956	0.0189116	0.0215781	0.138656	0.0564692	0.0556802	0.124025	0.208955	0.14038	0.17696	0.297396	0.128052	0.0498745	0.0357787	0	0.0470025	0.0957658	0.0594309	0.0411078	0	0	0	0	0.00696372	0	0.034073	0	0	0.0103036	0	0	0	0
H3F3B	4.8121	5.14198	4.66551	4.50227	4.26185	4.79156	4.4034	4.54214	4.26165	4.28604	4.07556	3.97548	3.70393	3.75749	3.46217	3.21042	2.85072	2.7294	3.14585	3.65331	3.51113	3.39497	4.94275	5.21483	5.6456	5.42368	5.63396	4.58623	3.64196	3.97072	4.18026	4.98202	4.50038	4.77685	5.18479	5.53815	5.18732	4.75786	4.10967	4.67284	2.3901	4.13094	4.02959	4.39165	4.60565	4.92599	4.58619	5.91236	5.89026
ATAT1	0.108236	0.113058	0.0904875	0.131166	0.125671	0.067895	0.122187	0.0895709	0.0959221	0.0706416	0.0577698	0.0683971	0.0558846	0.0565472	0.0605746	0.0494229	0.0128828	0.0123813	0.018316	0.0554482	0.0341091	0.0146826	0.071308	0.0587557	0.0608681	0.124846	0.286464	0.103495	0.0692508	0.0969446	0.0439745	0.0394612	0.0473031	0.0836908	0.0543704	0.0423538	0	0.0331762	0.0368679	0.0419226	0.0153682	0	0.0112272	0.0170936	0	0.0149833	0	0	0
RP11-554E23.4	0.0143255	0	0	0.0115598	0	0.00820765	0	0	0.00342436	0	0	0	0	0	0.00468716	0	0	0	0	0	0	0	0	0	0	0	0.0462184	0	0	0	0	0	0	0	0	0	0	0.0194357	0	0	0.0219144	0	0	0	0	0	0	0	0
ZNF385D	0.353599	0.393552	0.371114	0.346508	0.128285	0.19472	0.119063	0.00671059	0.49872	0.523537	0.406158	0.1898	0.15952	0.292353	0.0765442	0.0123324	0.00895924	0.0048649	0.02292	0.0842906	0.0184537	0.0337865	0.161733	0.0219441	0.0647439	0.0153909	0.312755	0	0	0	0	0	0.0104595	0.00312552	0	0	0	0	0	0.0133695	0	0	0	0	0.0217417	0	0	0	0
ZBTB8A	0.242956	0.316263	0.421894	0.601374	0.507981	0.672328	0.467869	0.442694	0.371973	0.368217	0.24232	0.194816	0.154063	0.219648	0.16478	0.07639	0.0299739	0.00938964	0.0665763	0.105043	0.0269751	0.00712015	0.317188	0.153029	0.120049	0.540434	0.511702	0.219279	0.138994	0.09161	0.0366935	0.0851064	0.0918185	0.0643634	0	0.0123838	0.0153357	0.0100581	0.0171323	0.0970822	0.0049066	0.0316566	0	0	0.0261187	0	0	0	0
COL4A6	0	0	0	0	0	0	0	0	0	0	0	0	0	0	0	0	0	0	0	0	0	0	0	0	0	0	0.0199042	0	0	0	0	0	0	0	0	0	0	0	0	0	0	0	0	0	0	0	0	0	0
CTC-499B15.7	0	0	0	0	0	0	0	0	0	0	0	0	0	0	0	0	0	0	0	0	0	0	0	0	0	0	0.0192167	0	0	0	0	0	0	0	0	0	0	0	0	0	0	0	0	0	0	0	0	0	0
CTC-457E21.9	0	0	0	0	0	0	0	0	0	0	0	0	0	0	0	0	0	0	0	0	0	0	0	0	0	0	0.00542584	0	0	0	0	0	0	0	0	0	0	0	0	0	0	0	0	0	0	0	0	0	0
CLN3	0.0599192	0.0880283	0.0342646	0.0701982	0.0499606	0.0385696	0.134011	0.087148	0.15017	0.100468	0.111768	0.141083	0.149903	0.215857	0.130058	0.148852	0.0792344	0.0583276	0.1184	0.115275	0.160011	0.0680476	0.0812251	0.0819931	0.088926	0.082488	0.0919353	0.0760651	0.0394474	0.0502715	0.115274	0.0967252	0.11089	0.0942734	0.0107927	0.0364652	0.0742836	0.0236826	0	0.154339	0.192957	0.0129907	0.0270785	0.0305379	0	0.0319266	0.129483	0.0617214	0.0941481
RP11-661C8.3	0	0	0	0	0	0	0	0	0	0	0	0	0	0	0	0	0	0	0	0	0	0	0	0	0	0	0.00930581	0	0	0	0	0	0	0	0	0	0	0	0	0	0	0	0	0	0	0	0	0	0
AC100802.3	0	0	0	0	0	0	0	0	0	0	0	0	0	0	0	0	0	0	0	0	0	0	0	0	0	0	0.00963161	0	0	0	0	0	0	0	0	0	0	0	0	0	0	0	0	0	0	0	0	0	0
TMPRSS11D	0	0	0	0	0	0	0	0	0	0	0	0	0	0	0	0	0	0	0	0	0	0	0	0	0	0	0.0156523	0	0	0	0	0	0	0	0	0	0	0	0	0	0	0	0	0	0	0	0	0	0
SOX3	0	0	0	0	0	0	0	0	0	0	0	0	0	0	0	0	0	0	0	0	0	0	0	0	0	0	0.0157068	0	0	0	0	0	0	0	0	0	0	0	0	0	0	0	0	0	0	0	0	0	0
RP11-958F21.3	0	0	0	0	0	0	0	0	0	0	0	0	0	0	0	0	0	0	0	0	0	0	0	0	0	0	0.011068	0	0	0	0	0	0	0	0	0	0	0	0	0	0	0	0	0	0	0	0	0	0
MOG	0	0	0	0	0	0	0	0	0	0	0	0	0	0	0	0	0	0	0	0	0	0	0	0	0	0	0.0156523	0	0	0	0	0	0	0	0	0	0	0	0	0	0	0	0	0	0	0	0	0	0
LINGO4	0	0	0	0	0	0	0	0	0	0	0	0	0	0	0	0	0	0	0	0	0	0	0	0	0	0	0.0183834	0	0	0	0	0	0	0	0	0	0	0	0	0	0	0	0	0	0	0	0	0	0
GS1-72M22.1	0	0	0	0	0	0	0	0	0	0	0	0	0	0	0	0	0	0	0	0	0	0	0	0	0	0	0.0157068	0	0	0	0	0	0	0	0	0	0	0	0	0	0	0	0	0	0	0	0	0	0
AC005780.1	0	0	0	0	0	0	0	0	0	0	0	0	0	0	0	0	0	0	0	0	0	0	0	0	0	0	0.0201122	0	0	0	0	0	0	0	0	0	0	0	0	0	0	0	0	0	0	0	0	0	0
TRHR	0	0	0	0	0	0	0	0	0	0	0	0	0	0	0	0	0	0	0	0	0	0	0	0	0	0	0.0153644	0	0	0	0	0	0	0	0	0	0	0	0	0	0	0	0	0	0	0	0	0	0
RP11-513G19.1	0	0	0	0	0	0	0	0	0	0	0	0	0	0	0	0	0	0	0	0	0	0	0	0	0	0	0.0119566	0	0	0	0	0	0	0	0	0	0	0	0	0	0	0	0	0	0	0	0	0	0
LINC00473	0	0	0	0	0	0	0	0	0	0	0	0	0	0	0	0	0	0	0	0	0	0	0	0	0	0	0.017266	0	0	0	0	0	0	0	0	0	0	0	0	0	0	0	0	0	0	0	0	0	0
RP11-258B16.1	0	0	0	0	0	0	0	0	0	0	0	0	0	0	0	0	0	0	0	0	0	0	0	0	0	0	0.00750088	0	0	0	0	0	0	0	0	0	0	0	0	0	0	0	0	0	0	0	0	0	0
FXYD6-FXYD2	0	0	0	0	0	0	0	0	0	0	0	0	0	0	0	0	0	0	0	0	0	0	0	0	0	0	0.0239328	0	0	0	0	0	0	0	0	0	0	0	0	0	0	0	0	0	0	0	0	0	0
RP11-18J9.3	0	0	0	0	0	0	0	0	0	0	0	0	0	0	0	0	0	0	0	0	0	0	0	0	0	0	0.0185402	0	0	0	0	0	0	0	0	0	0	0	0	0	0	0	0	0	0	0	0	0	0
RP11-495K9.5	0	0	0	0	0.00289239	0	0	0	0	0	0	0	0	0	0	0	0	0	0	0	0	0	0	0	0	0	0.0141971	0	0	0	0	0	0	0	0	0	0	0	0	0	0	0	0	0	0	0	0	0	0
TRIM24	0.409696	0.573361	0.893717	0.831486	0.804999	0.914355	0.780496	0.796669	0.852239	0.653946	0.733278	0.657795	0.482295	0.706464	0.44045	0.491843	0.265024	0.331255	0.357051	1.06749	0.736364	0.856394	0.520129	0.28079	0.138301	0.681749	0.967148	0.946096	0.680312	0.571402	0.571791	0.208086	0.747754	0.758789	0.44979	0.0728454	0.0753562	0.0144376	0.174059	0.231893	0.0685363	0.155083	0.0635389	0.065476	0.115199	0.212474	0.0565458	0.119808	0.161813
C3orf65	0	0	0	0	0	0.0109839	0	0.0140444	0.00315475	0	0	0	0	0.00471793	0	0	0.00594073	0	0	0	0	0	0	0	0	0.0109324	0.0481703	0	0	0.0125262	0	0	0	0	0	0	0	0	0	0	0	0	0	0	0	0	0	0	0
TRAF5	0.302765	0.309117	0.328854	0.242251	0.285171	0.47588	0.372421	0.43789	0.135526	0.252166	0.274589	0.194997	0.0991993	0.0565684	0.0956504	0.0733634	0.0399689	0	0.0290789	0.090477	0.0291139	0.054376	0.249387	0.182472	0.219544	0.621577	0.681916	0.471879	0.239441	0.29115	0.230765	0.194765	0.125439	0.143065	0.228214	0.255262	0.268968	0.515814	0.592998	0.0266893	0.00540159	0.14362	0.0698598	0.0857485	0.0880882	0.158675	0.176259	0.19581	0.174921
UMODL1	0	0	0	0.0104937	0.00985856	0	0.0128124	0.0169799	0.00582735	0	0.00338784	0	0	0	0	0.00259748	0	0	0.00829671	0	0	0	0	0	0	0.0214642	0.0396682	0.248961	0	0	0.0155262	0.0259463	0	0	0	0	0	0	0	0.00408564	0	0	0	0	0	0	0	0	0
MTUS1	0.0389952	0	0.0139462	0.0130751	0.00810069	0	0	0.016885	0.00570864	0	0.0231089	0	0.00297621	0.00692528	0.00406329	0	0.00878146	0	0	0.00554014	0.00297781	0	0.0178877	0.0156579	0.0231	0.0361084	0.024935	0.451654	0.158579	0.246887	0.141379	0.0993432	0.0187266	0.0692011	0.0576628	0.0177042	0	0.00437958	0	0.240646	0	0.110699	0	0.0687494	0.019336	0.0161581	0.00707907	0.0243852	0
SCN3A	0	0	0	0	0.0111502	0	0.0144366	0	0.0025106	0.0063921	0.00347836	0.00563011	0	0	0	0	0	0	0	0	0	0	0.00881022	0	0	0.162213	0.0547824	0.317311	0.157998	0.146739	0.0337825	0.0372566	0.0113189	0	0.0533953	0	0.035462	0.0241946	0	0.0102203	0.044762	0	0	0	0	0	0	0	0
MFAP4	0.0355916	0.0228908	0	0	0.0247411	0.0294029	0.0593034	0.0144957	0.0147331	0	0.00338784	0	0	0.00482054	0	0	0.00504881	0	0	0	0	0	0.0107876	0	0	0.0342317	0.0143348	0.197909	0.0332397	0	0.0167542	0.0185539	0.0195887	0	0	0	0	0	0	0	0	0	0	0	0	0	0	0	0
SCAI	0.278165	0.370367	0.557058	0.423142	0.528639	0.522176	0.470344	0.602215	0.232978	0.26222	0.291695	0.234902	0.286562	0.244133	0.365187	0.255121	0.136719	0.0472437	0.120746	0.22671	0.160258	0.198661	0.164268	0.0225026	0.0299345	0.679246	0.607641	1.12437	0.556629	0.358605	0.284141	0.303765	0.216638	0.36572	0.461996	0.0955881	0	0.0795891	0.0453164	0.113994	0.0732845	0.0324617	0.0872075	0.069786	0.0791572	0.0341312	0.0273507	0.0385235	0.073659
CD99	1.20111	0.939787	1.42224	1.38959	1.96589	2.05648	2.10503	2.51089	1.2251	1.00212	1.34095	1.23175	1.2554	1.12664	1.16762	0.791326	0.668552	0.549363	0.646614	0.747741	1.25027	1.55041	1.05987	1.05734	0.609998	3.02982	2.32855	3.42635	2.24701	2.21582	1.68747	2.1541	1.20087	1.06465	0.398965	0.0511143	0.287214	0.213146	0.86972	0.81913	0.890385	0.394714	0.354118	0.611663	0.621809	1.16605	1.35833	1.07393	1.37064
ETS2	0.65437	0.584678	0.802015	0.542724	0.665701	0.777951	0.95705	0.73699	0.845631	0.55813	0.583088	0.552657	0.474475	0.520934	0.426377	0.318171	0.0974327	0.0646388	0.16006	0.442721	0.266281	0.296957	0.337934	0.39138	0.167712	0.519092	0.716306	1.74847	1.09448	1.0918	0.921444	0.547597	1.30576	0.862956	0.430256	0.0771681	0.0479376	0.0452042	0.0206184	0.11522	0.164732	0	0.0422047	0	0.179907	0.111716	0.0560341	0.0464577	0.0545669
AFF1	0.526272	0.425468	0.482467	0.559139	0.412351	0.507088	0.643326	0.655812	0.509548	0.642158	0.729154	0.602886	0.659387	0.62465	0.716947	0.574359	0.382411	0.436682	0.550865	0.571738	0.292891	0.535319	0.879498	0.577188	0.795489	0.841926	0.741766	1.59723	0.733704	0.917244	0.667708	0.709371	0.389347	0.508318	0.59976	0.496966	0.254007	0.346075	0.198655	0.299502	0.316944	0.0956944	0.0856136	0.0930229	0.220751	0.221926	0.103151	0.0742316	0.0561396
RP11-1055B8.7	0.0288317	0.0215437	0.0280849	0.069604	0.0771227	0.0589553	0.345711	0.324969	0.0731161	0.0174059	0.00818357	0.0156629	0.00727703	0	0.00712335	0.00243232	0.0278349	0.00817409	0.0374861	0.0256168	0.0186678	0.0102905	0.0224408	0.0518738	0	0.276069	0.319449	0.633646	0.394051	0.291264	0.263908	0.309747	0.221946	0.30739	0.130232	0.0135296	0	0	0	0.0130461	0.052456	0	0.0146302	0	0.0223845	0.0146286	0.0097485	0	0
SLC8A1-AS1	0	0	0	0	0.00289239	0	0.00464409	0.0116603	0	0	0.00347836	0	0	0	0	0	0	0.0248592	0	0.00424319	0	0	0.0135331	0	0	0.0296695	0	0.192102	0.106929	0.0354732	0.0295908	0	0.0103596	0.00312552	0.0883592	0	0	0	0	0.00760977	0.00572126	0	0	0	0	0	0	0	0
GLRX	0.266177	0.206754	0.242371	0.350618	0.374898	0.303856	0.3511	0.483858	0.40999	0.397809	0.65033	0.752492	1.08546	1.02877	1.45457	1.83616	0.368462	0.20572	0.955832	0.332418	0.459494	0.571435	0.183166	0.063417	0.106462	0.450013	0.371442	1.62666	1.27057	1.10634	0.747494	1.06445	0.590294	0.385409	0.403038	0.0506315	0.0149038	0.141392	0.088805	1.45099	1.14649	0.140678	0.133045	0.282047	0.230617	0.354711	0.244028	0.107188	0.106207
KIAA1257	0	0.0631724	0.0467174	0.0226661	0.043272	0.0301643	0.0359953	0.0264	0.00545846	0.0079899	0	0.00857387	0	0	0	0	0	0.00868824	0.00882439	0	0.00385857	0.0139796	0	0	0	0.0992442	0.0193601	0.217346	0.0834542	0.10368	0.0606489	0.0383937	0.0204652	0.00427357	0	0	0	0	0	0	0	0	0	0	0.0130422	0	0	0	0
LAT2	0.261722	0.157858	0.164482	0.363627	0.378783	0.430799	0.718338	0.80799	0.373996	0.241656	0.107468	0.0772127	0.028284	0.0425842	0.0230038	0.0145476	0.0627572	0.024525	0.0493814	0.793227	0.555987	0.457175	0.206232	0.130053	0.169484	0.353793	0.379989	1.12546	0.619627	0.892477	0.810088	0.274647	0.854607	0.695077	0.123394	0.228056	0.130933	0.10635	0.155756	0.159459	0.220196	0.0172963	0	0.0168453	0.125512	0	0.0307638	0.0633413	0.0409605
LRRC26	0.0119765	0	0	0.0244677	0.0520152	0.0273638	0.106371	0.1165	0.0284301	0	0	0.00967118	0.024687	0	0.030526	0.00998301	0.0124316	0	0.01359	0.00462995	0.00362086	0	0	0	0	0.161976	0.0321563	0.264625	0.0332622	0.00991704	0	0.0653008	0.0538555	0.0352221	0	0	0	0	0	0	0.0272777	0	0	0	0.0263522	0	0	0	0
RGL4	0.381873	0.25446	0.281689	0.14414	0.262845	0.170581	0.307642	0.27188	0.0510126	0.0524229	0.0293012	0.0190474	0.0120729	0.00713988	0.0112097	0.00623546	0.0234162	0	0.0184963	0.00689882	0.0171181	0	0.0698093	0.065877	0	0.196161	0.104098	0.706919	0.126448	0.104715	0.138944	0.0208314	0.408697	0.408732	0.116204	0.0134019	0.051213	0.0260754	0.0947722	0.0138123	0.0374491	0.262137	0.460122	0.336328	0.380517	0.324281	0.184173	0.185861	0.442658
P2RY14	0.0736673	0.0300875	0.0584461	0.0211004	0.00289239	0.0358345	0.0896669	0.113278	0.0312705	0	0.0150689	0.00440098	0.0135724	0.00748204	0.00440749	0	0.00552179	0	0	0.0304634	0.00773373	0.0416166	0.0268184	0	0	0.0984065	0.0413707	0.397378	0.00737042	0.126439	0.0548559	0.374162	0.0246707	0.0112457	0.144039	0.0153798	0.00914471	0	0	0	0.0497682	0	0	0	0	0.031647	0.0154476	0	0
CBFA2T3	0.176751	0.267942	0.197159	0.149995	0.355703	0.306714	0.433583	0.392409	0.194212	0.175391	0.258641	0.187424	0.176927	0.185204	0.105725	0.104767	0.0631905	0.0190571	0.0463632	0.198895	0.15224	0.334209	0.101336	0.0893288	0	0.354453	0.550098	0.716743	0.349483	0.408783	0.30441	0.0933047	0.199332	0.266572	0.252848	0.105268	0.24856	0.254662	0.210762	0.0626778	0.0367644	0	0	0	0	0	0	0	0
SLC43A2	0.150539	0.16693	0.284443	0.213592	0.3902	0.24712	0.452331	0.505299	0.161758	0.167652	0.196708	0.105193	0.0555205	0.0573988	0.100005	0.053567	0.143701	0.0277257	0.12814	0.0779009	0.0981666	0.0845259	0.0685505	0.068135	0.161409	1.03035	0.471911	1.21166	0.491956	0.606685	0.243822	0.236936	0.683641	0.73803	0.585344	0.608609	0.67295	0.51082	0.46808	0.273163	0.0726233	0.0900069	0.118164	0.176789	0.0733792	0.0691755	0.150523	0.201703	0.159855
UBASH3B	0.022377	0.0212947	0	0.0400009	0.0498327	0.0914499	0.17952	0.205527	0.00935975	0.0294946	0.0357407	0.0202846	0.00739409	0.0129509	0.0139738	0.00557117	0	0	0.0111934	0.263732	0.456809	1.16249	0.0113782	0	0.0154131	0.109823	0.0626745	0.55892	0.361708	0.38949	0.374722	0.192829	0.219688	0.27128	0.18847	0.119664	0.0709417	0.0133527	0.0131594	0.0717131	0.0321338	0.0479571	0.038352	0.0395449	0.0691262	0.0445965	0.0461164	0	0
C5orf56	0.193064	0.201204	0.140513	0.0526457	0.11367	0.109836	0.193756	0.26988	0.0707243	0.0546016	0.0762157	0.0475517	0.0408105	0.0770147	0.078262	0.0355713	0.0363318	0.0139575	0.0271912	0.110371	0.0552363	0.0804479	0.0468074	0.021979	0.0849105	0.166592	0.184732	0.683431	0.425292	0.450316	0.302365	0.352171	0.102012	0.151488	0.287737	0.0212524	0.0914506	0.140559	0.168361	0.13839	0.257476	0.116178	0.0300457	0.236286	0.149337	0.143572	0.173952	0.160375	0.167212
MMP28	0.0831226	0.0707574	0.0822495	0.0524767	0.103577	0.100808	0.0156438	0.152488	0.00987996	0.00897022	0.00347836	0.0112414	0.00464137	0.00354878	0.00950109	0.00200335	0	0.0139575	0	0.00311252	0	0.00712015	0	0	0	0.343021	0.0225563	0.31881	0.112204	0.0942138	0.125656	0.107006	0.0188023	0.00312552	0.108963	0	0	0.00437958	0	0.0116954	0.0121779	0.0679641	0.0155464	0	0.00662094	0	0	0	0
AGPS	0.245272	0.340101	0.253247	0.207622	0.24542	0.305353	0.303579	0.365144	0.330383	0.386244	0.352122	0.333236	0.448915	0.398669	0.375131	0.427609	0.175269	0.240267	0.271876	0.282255	0.234944	0.206865	0.160208	0.144841	0.148113	0.129977	0.223644	0.804107	0.752116	0.523054	0.424736	0.243546	0.46131	0.339598	0.193628	0.0253841	0.0134422	0.0454276	0.0866572	0.150713	0.0760209	0.11546	0.0381965	0.0173643	0.105989	0.0777775	0.180707	0.0731771	0.16956
GAS7	0	0.0593923	0.00541883	0.0217594	0.103056	0.125846	0.30846	0.294431	0.0343855	0.00456305	0.0230072	0.00776857	0.0142931	0.00930648	0.013067	0.00778399	0.0479038	0.0324563	0.0323708	0.0364192	0.0308674	0.0468449	0.0141099	0.0293734	0.0140047	0.247989	0.217481	0.87365	0.480527	0.450283	0.375613	0.198308	0.47455	0.727958	0.408612	0.214533	0.0719595	0.0245876	0.0191754	0.0221956	0.108715	0.0146205	0.0163533	0.027552	0.0340034	0.0171346	0	0.0183141	0
QPRT	0.309798	0.254497	0.252657	0.22571	0.384216	0.298931	0.286811	0.302516	0.231819	0.126185	0.119512	0.124721	0.127421	0.122001	0.184178	0.173017	0.0680293	0.0117172	0.156949	0.175879	0.121552	0.246803	0.140183	0.101338	0.0285545	0.579302	0.226365	0.623635	0.196586	0.153423	0.138034	0.058956	0.424526	0.289355	0.0900671	0	0	0.0270056	0	0.426544	0.333656	0	0	0	0.0169245	0	0	0.0133673	0
EFCC1	0.0520882	0.0224773	0.0438733	0.00594247	0.0626646	0.0324165	0.0110169	0.0272713	0	0.00872452	0.0180266	0.00687543	0	0.00338409	0.00390565	0	0	0	0	0.0335976	0.0277648	0.00722662	0	0	0	0.00589592	0.0181809	0.118308	0.0320214	0.00882412	0.0220063	0	0.0102445	0	0	0	0	0	0	0	0	0	0	0	0	0	0	0	0
MAP1A	0.0849764	0.0802682	0.175485	0.176612	0.274627	0.264336	0.389886	0.443869	0.0957472	0.0706312	0.0589805	0.0155832	0.0244414	0.00289617	0.0396802	0.00666813	0.0705531	0.0104005	0.0276512	0.127105	0.203864	0.384336	0.0646634	0.0368084	0.0144344	0.565985	0.167163	0.542978	0.0638791	0.140244	0.044092	0.0827786	0.0896946	0.135741	0.0222043	0	0	0	0	0.0420381	0.00378285	0.0287011	0	0	0.0388998	0	0.0097925	0	0
E2F1	0.0246881	0.0532398	0.0290977	0.0120871	0.180063	0.0394628	0.577241	0.108075	0.228634	0.122188	0.20651	0.253057	0.336956	0.068217	0.26886	0.255599	0.439844	0.230556	0.334826	0.349544	0.101449	0.00386098	0.0777386	0.305538	0.12693	0.0411864	0.0728197	0.175682	1.30482	0.331243	1.02522	0.170483	0.760476	0.8176	0.0897959	0.0853518	0.0274292	0.0127426	0.0299552	0.0074806	0.0444639	0.0177876	0.0302171	0.0511882	0.042633	0.0451961	0.0237371	0.0190033	0.0231778
CDCA7	0.0266566	0.0231151	0.159785	0.227599	0.614386	0.277629	1.04025	0.465692	0.536922	0.497454	0.534233	0.455577	0.314961	0.20737	0.199073	0.115489	0.0851694	0.00899076	0.0697015	0.403509	0.0734702	0.0195267	0.289395	0.215526	0.052701	0.261861	0.136194	0.474349	1.29339	0.679284	1.18362	0.129986	0.681064	0.496114	0.130277	0	0	0.0164529	0.0313054	0.031713	0.0417793	0	0	0.0166369	0.096435	0.0121692	0	0.0261732	0.0170527
CCND3	0.279052	0.246261	0.123145	0.127231	0.147941	0.136458	0.405551	0.242739	0.147627	0.12917	0.13151	0.12971	0.119735	0.114338	0.104518	0.345487	1.37613	1.48688	0.704424	1.04755	2.25252	3.33416	0.101079	0.306899	0.139329	0.328678	0.144522	0.564162	1.91221	1.04433	1.14862	0.518335	0.564821	0.577245	0.328018	0.0912723	0.156999	0.161408	0.0706284	0.239844	0.071902	0.825797	0.911927	0.827901	0.648432	0.540272	0.373617	0.155982	0.0910161
DTL	0.00746358	0.0499556	0.00541883	0.0451218	0.234589	0.0671406	0.472278	0.0345221	0.347776	0.131586	0.265269	0.316206	0.519548	0.296822	0.338766	0.427326	0.634305	0.537512	0.526682	0.40199	0.186976	0.0497322	0.0915354	0.235123	0.0872033	0.0275475	0.0393885	0.0310643	0.83455	0.215981	0.625055	0.0177504	0.494919	0.571124	0	0.013056	0	0.00437958	0	0.0151393	0	0	0	0.0313162	0.10819	0	0.0189029	0	0
MDM2	0.315908	0.338853	0.370546	0.278553	0.235943	0.255942	0.456711	0.329208	0.369268	0.416121	0.365618	0.327695	0.479236	0.35806	0.325552	0.390482	0.367479	0.338869	0.315302	0.511318	0.330048	0.409876	0.623745	0.541327	0.783245	0.416902	0.324301	0.496612	1.67202	1.18186	1.06039	1.35715	0.531263	0.479609	0.759027	0.420962	0.303738	0.294855	0.634913	0.49058	0.302455	0.268853	0.232753	0.304296	0.201567	0.458526	0.298101	0.414951	0.449956
CENPH	0.244617	0.228504	0.192887	0.248117	0.826707	0.215055	1.22328	0.514872	1.01037	0.59111	0.827708	1.04988	1.14939	0.958883	0.998219	1.22686	1.09885	0.912916	1.18653	1.15346	0.494892	0.0880162	0.362587	0.242345	0.180375	0.274754	0.170942	0.592734	1.41953	0.723403	1.16836	0.0549835	0.986898	0.895591	0.0602607	0.030348	0.056878	0.11203	0.0291656	0.0596976	0.0274305	0.030777	0.0577326	0.0323748	0.103305	0.0704447	0.0429655	0.107864	0.0339807
CDCA7L	0.289382	0.317787	0.439376	0.416711	0.780873	0.47264	0.595486	0.622429	0.562421	0.475438	0.485786	0.509039	0.570781	0.322895	0.591394	0.601185	0.270361	0.164151	0.450017	0.762139	0.521847	0.278269	0.337858	0.0673052	0.0630907	0.310474	0.135637	0.552073	1.24325	1.16142	1.40502	0.704216	0.81114	0.644166	0.421212	0.316032	0.188163	0.311296	0.256866	0.115785	0.195155	0.0554626	0.0421531	0.0922489	0.150595	0.00637144	0.035759	0	0.0150105
EBF1	0.0226162	0.0122969	0	0	0.0137888	0.0226288	0.0209527	0.0227612	0.0025106	0.0208376	0.0189549	0.0144084	0.0141324	0.00407739	0.00540917	0.00540545	0.0295883	0	0.0229199	0	0.00899345	0.00386098	0.00767942	0.0102967	0	0.090713	0.0756006	0.689627	0.945776	0.83107	0.758885	0.639228	0.385627	0.333516	0.630673	0.44512	0.700688	0.648375	0.55707	0.0685001	0.0182875	0	0	0.0148853	0.016007	0	0	0.0215094	0
ZNF704	0.0312128	0.0698148	0.0856086	0.190669	0.185069	0.207443	0.330885	0.109602	0.255254	0.252488	0.152383	0.0888246	0.0503842	0.0783381	0.0558488	0.0140006	0.0109714	0	0.0185144	0.122097	0.023173	0.0139796	0.479842	0.298599	0.413928	0.0539413	0.332976	0.12986	0.69924	0.301966	0.511258	0.32251	0.17257	0.358552	0.362879	0.0804091	0.0305591	0.0265384	0.0273885	0.0244539	0.075448	0.0504742	0	0	0	0.0341717	0.0226851	0	0
CHAF1A	0.0619943	0.0565171	0.0745743	0.0953834	0.394129	0.117998	0.708823	0.236436	0.538363	0.204321	0.359505	0.478349	0.687933	0.353673	0.567956	0.696449	0.689092	0.52324	0.727435	0.644799	0.128537	0.137602	0.195131	0.183178	0.21927	0.131082	0.186301	0.187991	1.02307	0.463129	0.951504	0.0904186	0.769647	0.669456	0.130484	0.0453171	0.105734	0.0977684	0.0951933	0.0647347	0.0339981	0.0471951	0	0.131219	0.065692	0.090657	0.0824901	0.0674962	0.101395
MSH6	0.299309	0.399435	0.374939	0.370552	0.610369	0.521285	0.761866	0.316473	0.730013	0.482228	0.650172	0.686842	0.813429	0.614208	0.834916	0.842197	0.913721	0.631053	0.679714	0.844584	0.287792	0.250637	0.213407	0.249984	0.290966	0.427826	0.386209	0.447699	1.32987	0.607765	1.32158	0.407576	0.866176	0.830315	0.304687	0.194358	0.20054	0.319399	0.236658	0.232555	0.091089	0.185694	0.152005	0.25269	0.258228	0.334612	0.158839	0.0895789	0.185034
CCNE2	0.0274386	0.0217581	0.0232282	0.0128939	0.0363281	0.0204384	0.248971	0.0653943	0.0660883	0.0287251	0.024764	0.0505553	0.0346167	0.0107931	0.0296826	0.103196	0.480492	0.453455	0.180423	0.253032	0.0657313	0.0426971	0.111082	0.123333	0.0529762	0.0189544	0.0427331	0.0244169	0.49195	0.0286957	0.425277	0.0236972	0.288166	0.27793	0.0542319	0.0196646	0	0.0301514	0.0144643	0.0659796	0.0181647	0.0112975	0	0.0584082	0.0497274	0	0	0.0191489	0.0554477
CRMP1	0	0	0	0	0	0.00955879	0	0	0.00371218	0.00615523	0.00972424	0.0124795	0	0.00381079	0	0	0	0	0	0	0.00139721	0	0	0	0	0	0	0.0427849	0.113029	0.324075	0.173708	0.0799752	0.0171732	0.0433772	0.0219749	0	0	0	0	0.0074337	0.0263421	0	0	0	0	0	0	0	0
CKAP2L	0.0257283	0.0295798	0.0100595	0.0143456	0.0874166	0.0102975	0.383649	0.0286918	0.898033	0.0657453	0.126271	0.130672	0.419911	0.958335	0.150824	0.543296	0.689544	0.880332	0.658279	0.826348	0.22226	0.253514	0.018066	0.0937655	0.0629219	0	0.0285058	0.0338806	0.351637	0.977476	0.786723	0	0.307191	0.642743	0.0543031	0	0	0.0579489	0	0.00304222	0.0164536	0.0129932	0	0	0.0342815	0	0	0	0
BAALC	0.812429	0.913176	0.94632	0.728768	0.818164	0.933236	1.0187	0.78214	0.284284	0.110501	0.073756	0.0933388	0.0232235	0.0264155	0.0396217	0.0180466	0.0407234	0	0.0229962	0.221844	0.164143	0.0206329	0.0305775	0.00750487	0.0516421	1.19297	0.66655	1.73362	1.11655	1.48199	1.33638	0.404825	0.211762	0.291815	0.337352	0.0398955	0	0	0	0.0688038	0.130038	0	0	0.0189105	0.0429603	0.0161581	0	0	0.0200957
MYB	0.315527	0.31131	0.326094	0.563895	0.358371	0.538302	0.623175	0.348252	0.809384	0.761258	0.967546	0.851062	0.980154	1.16311	0.944335	0.909268	0.108829	0.0626007	0.38088	0.271982	0.0847642	0.0158785	0.611279	0.560184	0.496186	0.164141	0.420502	0.531446	1.73922	1.61804	1.32444	1.02026	0.616233	0.855018	0.761913	0.082067	0	0.0386406	0	0.15028	0.108495	0.0130397	0	0.0195643	0.0355806	0	0	0	0
CYGB	0.0342652	0.0056995	0.0224713	0	0.00848819	0.0222089	0.0769378	0.0539279	0.0343087	0.0159778	0.0440637	0.0101553	0.00476082	0.00606407	0.00697608	0.00443397	0.0204027	0	0.0367153	0.00823358	0.0406204	0	0.00747703	0.0127049	0	0.0970546	0.104823	1.68963	1.16738	0.948013	0.793206	0.51674	0.602372	0.489227	0.32312	0	0	0.0325828	0.0134463	0.00746554	0.0340874	0.0171713	0.0477631	0.0220541	0.0281775	0.0124105	0.0230228	0	0
AURKB	0	0	0.0119179	0	0.0824249	0.0114371	0.361961	0.0366794	0.639853	0.0735407	0.164263	0.137423	0.333358	0.799691	0.21171	0.503596	0.286558	0.485097	0.34472	0.361005	0.0601877	0.0440479	0.0612655	0.081691	0.064145	0.0116078	0.0405346	0.00759623	0.102401	0.676615	0.756975	0	0.166364	0.363341	0	0	0	0	0.0247595	0.00555331	0.0270667	0	0	0	0.0671797	0	0	0	0
RAG2	0	0	0	0	0	0	0	0	0	0.00968193	0.00579272	0	0	0	0	0	0	0.0139575	0.0162506	0	0.00759623	0	0	0	0	0	0.0255884	0.113846	0.0695143	0.221897	0.0808338	0.103273	0	0.0601967	0.113729	0	0	0.00437958	0	0	0.0419498	0	0	0	0	0	0	0	0
AP000783.1	0.0543646	0.0614258	0.0536604	0.0680093	0.0943092	0.0466177	0.113354	0.128449	0.00903287	0.0613486	0.0211678	0.0164878	0	0.00405421	0.00389123	0.00503083	0.0309596	0	0.0158786	0.016293	0.00996391	0	0.0551518	0.00843355	0.0174115	0.0138264	0.245523	0.204774	0.431005	0.875269	0.781469	0.259941	0.311512	0.49362	0.0428868	0.205813	0.0179082	0.0591401	0.00896907	0.063055	0.0587149	0.0947644	0.0606018	0.127797	0.129995	0.28437	0.202421	0.144764	0.118341
FHIT	0.290199	0.129129	0.260277	0.226028	0.254322	0.142089	0.150702	0.248005	0.221463	0.287494	0.411766	0.46115	0.350477	0.467195	0.276974	0.174234	0.0829073	0.0602088	0.163863	0.231493	0.060762	0.15231	0.137372	0.074595	0.0843244	0.206344	0.248946	0.438655	0.712757	0.931886	0.588259	0.674025	0.189981	0.217717	0.164434	0.0761648	0.0336573	0.0444146	0.120505	0.07841	0.178821	0.176585	0.238203	0.411919	0.490947	0.284729	0.107224	0	0.0176204
SLC2A5	0.0882829	0.0231736	0.0935678	0.0623327	0.104176	0.0716236	0.17072	0.136971	0.0629332	0.0113726	0.0130706	0.0269123	0	0.0187645	0.00927526	0.00445481	0.0139175	0.0139575	0.0116145	0.0175136	0.0137795	0.00386098	0	0	0	0.659689	0.0265373	0.453947	0.519738	0.600771	0.257034	0.327797	0.126872	0.0688834	0.070154	0.0354961	0.0317813	0.0570112	0.0306168	0.123661	0.161705	0	0	0	0.0266556	0	0	0	0
STAG3	0.0277477	0.027603	0.023679	0.0318157	0.0550451	0.0234865	0.0378777	0.0336665	0.0385794	0.0319105	0.0168047	0.0147721	0.0218574	0.0250874	0.0140955	0.0267166	0.0033332	0.0108973	0.0137856	0.0238334	0.0291997	0.0171582	0	0.068489	0	0.0485933	0.0958189	0.121471	0.232876	0.451799	0.338218	0.16576	0.0380543	0.133561	0.19691	0.0269316	0.0470918	0.200586	0.0281099	0.0074337	0.0187559	0.0776191	0.0571803	0.0171713	0	0	0	0.0352164	0.0402859
RP4-668G5.1	0	0	0	0	0	0	0	0	0	0	0	0	0	0	0	0	0	0	0	0	0	0	0	0	0	0	0	0	0	0.0908756	0	0.0517375	0.0139559	0	0	0	0	0	0	0	0	0	0	0	0	0	0	0	0
ZCCHC7	0.388039	0.343373	0.247653	0.239493	0.192327	0.295599	0.22505	0.170312	0.354974	0.222716	0.315271	0.172834	0.183134	0.219288	0.270732	0.294836	0.1797	0.165573	0.258377	0.241224	0.203848	0.264309	0.142993	0.12837	0.143023	0.274695	0.250381	1.62973	1.17579	1.12074	0.630274	0.691715	0.557774	0.31771	0.36139	0.204847	0.195188	0.387595	0.228729	0.394088	0.201794	0.175799	0.160724	0.349119	0.174342	0.200242	0.127468	0.213659	0.164218
PAG1	0.0182244	0.0350712	0	0.105472	0.171684	0.18841	0.776852	0.675424	0.191089	0.198433	0.168259	0.101462	0.0940836	0.0177093	0.0900962	0.0335162	0.0989301	0.0268622	0.0921648	0.0716316	0.119113	0.26807	0.929673	1.48433	1.90178	0.573626	0.950642	2.15246	2.39477	1.76798	1.36476	1.19704	1.20591	1.10822	0.808018	0.319291	0.286268	0.0881479	0.395753	0.181956	0.207397	0.660453	0.521536	0.839547	0.651935	0.82829	0.626012	0.145029	0.197099
COL5A1	0.101851	0.156851	0.0914493	0.127309	0.137015	0.0607043	0.0691403	0.0523534	0.0590679	0.0202326	0.0308423	0.00896625	0.0110623	0.00889543	0.00979693	0.00200335	0.00743639	0	0.0186348	0.0366726	0.0130845	0	0.0525874	0.0884501	0.0571212	0.0934684	0.0369162	0.167329	0.526389	0.578593	0.671218	0.110296	0.127485	0.224027	0.134417	0	0	0	0	0.010652	0.0335954	0	0	0.00928288	0	0	0	0	0
CMTM7	0.161593	0.0902022	0.0798255	0.184437	0.302858	0.218378	0.357703	0.348668	0.175703	0.132594	0.153883	0.10758	0.0869495	0.0507161	0.0616659	0.0376252	0.036766	0.0123813	0.0525649	0.230407	0.0971672	0.0522525	0.162748	0.140074	0.115663	0.416572	0.188413	0.625462	1.16029	1.10251	0.88741	0.84504	0.581719	0.486602	0.767081	0.641588	0.386288	0.141356	0.190283	0.278702	0.192028	0.0863102	0.225156	0.296196	0.256079	0.0714838	0.135563	0.162764	0.110776
LINC00426	0.0336274	0.0117891	0.0123686	0.0132175	0.0401663	0.0648519	0.103272	0.125474	0.010546	0.0214925	0	0.0114384	0.00200307	0.00345875	0	0.0060773	0.0362095	0	0	0.0163572	0.00854612	0.00919614	0	0.00750487	0.0103144	0.145111	0.145224	0.666029	0.313375	0.477661	0.27751	0.414926	0.211645	0.105297	0.102683	0.0206775	0.0164906	0.0541267	0.0509252	0.0123991	0.0391407	0	0.0146318	0	0.0103036	0.0525555	0.0468712	0	0.0150105
HMGB2	1.97034	2.01049	1.96561	2.20358	2.6951	2.24579	3.73861	2.74132	4.16998	2.65577	3.02265	2.9788	3.60286	4.41039	3.38807	4.21839	4.83251	4.9556	4.34626	3.62788	2.53209	1.59088	2.31878	2.27235	2.76396	2.37743	2.40606	2.66194	4.11794	4.86373	4.91103	2.44068	3.94571	4.27744	1.66056	3.15737	2.63449	2.6195	2.82618	1.80185	0.919785	2.47457	2.54176	2.49255	2.8507	2.82907	2.64833	3.30331	3.33337
QRSL1	0.0707922	0.113678	0.146479	0.0820106	0.193886	0.126592	0.148723	0.203531	0.292047	0.162755	0.171	0.171365	0.193205	0.236464	0.165429	0.257028	0.0623522	0.0291696	0.122835	0.243989	0.192615	0.0720298	0.0633164	0.0933327	0.0302631	0.118285	0.0406913	0.203627	0.317847	0.69828	0.365792	0.340694	0.207895	0.329747	0.215317	0.0914383	0.060671	0.113264	0.145853	0.0761066	0.0167226	0.10087	0.0577487	0.17126	0.146539	0.068392	0.0794046	0.141982	0.0224608
HIST1H2BM	0	0	0	0	0.0162787	0	0.0527969	0	0.116817	0.00615523	0.0272633	0.0261505	0.0725552	0.0593335	0.0192286	0.0811766	0.0975799	0.190227	0.155489	0.0568634	0.0156422	0	0.00583045	0	0	0	0.00806861	0.0148314	0.0542183	0.0782705	0.708145	0.069213	0.0611612	0.157759	0.0208421	0	0.0166949	0.0148552	0.0192702	0	0.0252711	0.0272923	0.0134598	0	0	0	0	0.0376031	0.0363908
HIST2H2BF	0.152072	0.197754	0.0799576	0.0585846	0.0880824	0.0834168	0.433597	0.0288038	0.326636	0.0555622	0.172492	0.109032	0.296166	0.1762	0.0437305	0.203451	0.27187	0.39069	0.342499	0.185977	0.0134728	0.0359534	0.071656	0.153973	0.070407	0.0954047	0.0323216	0.102543	0.175462	0.271515	1.58996	0.0377996	0.366658	0.688485	0.230322	0.235488	0.103277	0.132613	0.0291248	0.074793	0.0460549	0.0887359	0.0709246	0.0450207	0.0590016	0.197371	0.127569	0.114638	0.28562
SAC3D1	0.0204618	0.0227322	0.0277325	0.0351538	0.119425	0.0474953	0.30838	0.0689289	0.353067	0.145723	0.229741	0.369475	0.438066	0.364107	0.397954	0.223344	0.287099	0.343309	0.234971	0.17609	0.0542504	0.00504351	0.0939905	0.0527046	0	0.0155464	0.0273632	0.0604047	0.431081	0.391255	1.0507	0.0181851	0.386815	0.347403	0	0	0	0.0207568	0	0.0315682	0.132394	0	0	0	0	0.0165602	0.0256576	0	0
HIST1H3H	0.0387335	0.0852791	0.0536304	0.0176474	0.0774059	0.0508421	0.307287	0.0153979	0.370847	0.0638249	0.142077	0.0821056	0.316692	0.274977	0.102613	0.238324	0.325933	0.400966	0.358929	0.154309	0.00803105	0.0112271	0.0318294	0.0787638	0.0748896	0.0475373	0.0265837	0.0434693	0.124679	0.165663	0.92085	0.0514182	0.143534	0.447802	0	0	0.0455083	0.00437958	0	0	0	0.0453401	0.0339537	0	0.0346501	0.0186163	0.0674316	0.120952	0.0365924
HIST1H2AI	0.0479441	0.0484696	0.0598565	0.0210754	0.106965	0.0422725	0.564699	0.0465304	0.803898	0.0918656	0.210524	0.21809	0.653326	0.576949	0.20199	0.544452	0.830726	0.844491	0.872906	0.351169	0.0258938	0.0162486	0.0914533	0.177348	0.246631	0.112754	0.00839368	0.057466	0.181941	0.417745	1.30893	0	0.369059	0.638718	0.0604852	0.0182506	0.0655197	0.0527573	0	0.0129627	0.0598654	0.0332794	0.0132841	0	0.0351848	0	0.0310067	0.0561288	0.123012
HIST2H2AB	0.0450491	0.0680988	0	0.0367023	0.0627638	0.0720711	0.203786	0.0368539	0.301905	0.0667897	0.0837332	0.0655003	0.118741	0.177071	0.0402895	0.0634532	0.0687326	0.0579965	0.153314	0.0903901	0.0203396	0.0128204	0.0956705	0.12693	0.0614505	0.054835	0.00806861	0.0150799	0.0594535	0.150339	0.694285	0.0726252	0.153286	0.278308	0	0.0691883	0.048231	0.0437511	0.0131594	0.00304222	0	0	0.0596051	0.0664988	0.0158151	0.0331524	0.0320209	0.0537759	0.0402162
HIST1H2BH	0.0131633	0.07957	0.0125844	0.0698686	0.0756227	0.0648324	0.372092	0.0172496	0.487867	0.102465	0.171752	0.1598	0.410258	0.300675	0.105056	0.273889	0.35735	0.469022	0.431502	0.186492	0.0553443	0.0303008	0.0897925	0.166085	0.159431	0.0315325	0.0423604	0.107237	0.0917443	0.344356	0.902579	0.0426155	0.258047	0.409031	0.0360085	0.0456083	0.02276	0.0153806	0.0103763	0.00945947	0.0140323	0.0300851	0	0.0171713	0.040858	0	0.0338144	0.0213303	0.0201948
HIST1H2BF	0.315894	0.432236	0.382392	0.274751	0.153032	0.253014	0.383261	0.132171	0.752878	0.401813	0.454068	0.313826	0.638769	0.467624	0.211118	0.462483	0.353026	0.66972	0.587982	0.270172	0.0780062	0.259386	0.242951	0.464463	0.558191	0.468478	0.331119	0.315931	0.239443	0.427189	1.52454	0.408497	0.324806	0.720945	0.2016	0.28449	0.210648	0.0816236	0.0640838	0.142069	0.0919179	0.0869227	0.302054	0.208792	0.1094	0.168068	0.110475	0.168551	0.245155
HIST1H2AE	0.279659	0.334189	0.273039	0.257768	0.151396	0.192663	0.45405	0.217929	0.551178	0.189666	0.301809	0.261891	0.50966	0.423309	0.136255	0.271135	0.359827	0.337685	0.400881	0.178364	0.0879681	0.241516	0.111677	0.290629	0.115408	0.381148	0.268875	0.31922	0.258799	0.472085	1.40779	0.329865	0.374252	0.86688	0.208468	0.169121	0.107478	0.100089	0.073227	0.607498	0.0638697	0.0584792	0.194606	0.13355	0.106641	0.0924725	0.0419648	0.168795	0.22106
ZNF367	0	0	0.0438859	0.00819711	0.109476	0.0215695	0.403384	0.067224	0.178083	0.00351034	0.110883	0.07117	0.191979	0.0988281	0.0900393	0.247275	0.441801	0.213647	0.294676	0.251622	0.0278054	0.0440479	0.0479449	0.124173	0.0596521	0.0261734	0.0182323	0.0983048	0.678852	0.172837	0.821453	0.0241133	0.237706	0.303734	0.100553	0.0368299	0	0.00773465	0.0125903	0.00983272	0.0121779	0	0.0560955	0.0174829	0.0526848	0	0.0675709	0.0190033	0
PKMYT1	0	0.0251825	0.0256279	0.0130751	0.104509	0	0.368533	0.042226	0.216298	0.0458393	0.156937	0.200296	0.3259	0.12716	0.159055	0.281377	0.370754	0.42446	0.314779	0.260389	0.0234513	0.0264399	0.0265383	0.0949045	0.0218743	0.0133236	0	0.0369438	0.34506	0.158372	0.7175	0.0333273	0.324895	0.316524	0.0267469	0	0	0.00773465	0	0.0148043	0.0549736	0.0188972	0	0	0	0	0	0	0
HIST1H4H	0.0932413	0.0531374	0.0117405	0.054445	0.0485624	0.042267	0.250973	0.0395539	0.271005	0.0705116	0.0882832	0.0446217	0.219022	0.138894	0.0632964	0.0851774	0.127319	0.102825	0.0836542	0.135497	0.00764526	0.00890449	0.0811381	0.158211	0.0386711	0.0149663	0.054214	0.0442894	0.108736	0.144252	0.725486	0.0241437	0.268896	0.452112	0.025443	0.021699	0.00962761	0	0.027403	0.0511283	0.0318263	0.0683436	0.0165729	0.0339336	0.0308991	0.0177504	0.0142336	0.0176937	0.0697824
CDT1	0.0426144	0.0686879	0.0973087	0.199264	0.432665	0.134822	0.94477	0.275154	0.847339	0.310678	0.569962	0.642065	0.724001	0.550091	0.621259	0.692354	0.702792	0.557941	0.787128	0.82347	0.180602	0.0156257	0.335938	0.28001	0.253648	0.104515	0.116361	0.362337	0.924603	0.628238	1.40736	0.146172	0.807492	0.772605	0.0470297	0	0.00962761	0.0254727	0	0.0414926	0	0	0	0	0.0320453	0.0209753	0.0139171	0	0
ESCO2	0	0.0144083	0	0	0.0564223	0	0.35383	0.0168791	0.2687	0.0247678	0.0688159	0.0650475	0.247704	0.194377	0.124618	0.361759	0.568522	0.784546	0.350351	0.178897	0.0444094	0	0.0146754	0.0189971	0.0331516	0	0.0133461	0.0153166	0.204371	0.363129	0.626079	0	0.140517	0.277643	0	0	0	0.00437958	0	0	0.0175591	0	0	0	0.0218763	0	0	0	0
CDKN2A	0	0	0	0	0.0137965	0	0	0	0	0	0.00668117	0	0	0	0	0	0.00372374	0	0	0.024659	0.00444046	0	0.00672812	0.0214671	0	0	0	0.00868392	0.118463	0.157831	0.412829	0	0.151512	0.216624	0.0159173	0.0753862	0	0	0.0365185	0.0946767	0.0546899	0	0	0	0	0	0.0167273	0.0350848	0.141674
HIST1H2AB	0.0269009	0.0105539	0.0104906	0.00624231	0.0486861	0.0127168	0.113303	0	0.198302	0.030529	0.0701829	0.0984311	0.216269	0.234578	0.0372882	0.140373	0.0933102	0.0797011	0.14161	0.0499946	0.000945575	0.00533516	0.0365753	0.0681239	0.0374184	0	0	0.0100457	0.0478136	0.0703241	0.495142	0.072998	0.111986	0.305118	0.0215634	0	0.0287969	0	0.0144611	0.011202	0.032743	0.0164217	0.0379911	0.0170936	0.0544287	0.0279312	0	0	0
ATAD2	0.318746	0.228367	0.31357	0.243756	0.479719	0.260521	1.15463	0.22345	0.771514	0.262838	0.383974	0.455369	0.657269	0.564715	0.275763	0.698798	0.895593	0.674484	0.761304	0.78272	0.160017	0.0713762	0.317033	0.602411	0.619454	0.143315	0.172742	0.454064	1.37091	0.965821	1.81184	0.266598	0.9871	0.972147	0.237178	0.180706	0.111591	0.254223	0.269726	0.0968542	0.0516311	0.170031	0.306438	0.406517	0.430183	0.417945	0.118409	0.432113	0.376843
MXD3	0.0488622	0.104103	0.0110086	0.0682632	0.0920361	0.0341059	0.510808	0.155852	0.336965	0.0901463	0.112674	0.0628526	0.134357	0.257709	0.105082	0.249278	0.628875	0.845558	0.353687	0.258201	0.108321	0.146078	0.0408278	0.0374475	0.0271467	0.105509	0.0587478	0.130971	0.345911	0.88146	0.972269	0.0837684	0.145531	0.327792	0.0841947	0.0846307	0.047066	0.00437958	0.0901889	0.0701799	0.103378	0.0757512	0	0.0160624	0.0639855	0.108734	0.091388	0.0169942	0.0436691
LINC01013	0	0	0	0	0	0	0	0	0	0.00351034	0	0.00393696	0	0	0	0	0.00428406	0	0.0115194	0	0.0043832	0.00533516	0	0	0	0	0	0.00868392	0.249828	0.132751	0.0712787	0.399194	0.0134219	0.0146671	0.0459864	0.0212801	0	0	0	0.0074337	0.0387188	0	0	0	0	0	0	0	0
DNTT	0.138772	0.0349267	0.0652116	0.0724472	0.136361	0.170165	0.819588	1.81259	0.135832	0.0466567	0.114203	0.0458419	0.012166	0.0158074	0.0521249	0.0131268	0.0875559	0.0299923	0.142508	0.0482491	0.0457694	0.0279687	0.0603669	0.066351	0.0650405	1.63602	0.623833	2.81501	2.87941	3.0418	2.70228	2.47531	0.167484	0.552356	0.041081	0	0	0.0218487	0.0441498	0.121204	0.216408	0	0	0.00928288	0.0525353	0	0.0297642	0	0
SIAH2	0.212499	0.17282	0.215065	0.182489	0.209046	0.255769	0.291616	0.331975	0.378925	0.337202	0.398653	0.3056	0.236968	0.334504	0.312387	0.23888	0.159555	0.171641	0.256281	0.443303	0.446166	0.524959	0.261459	0.257772	0.198044	0.302309	0.284295	0.554821	0.951445	1.37824	1.12112	2.01868	0.478442	0.611109	0.891304	0.769204	0.723094	0.187415	0.336771	0.338595	0.326533	0.223	0.384329	0.376163	0.225785	0.469065	0.366238	0.684229	0.760609
RPS4Y2	0.0107995	0	0	0.0104937	0	0	0	0	0	0	0	0	0	0	0.00540917	0	0	0	0.00775574	0	0	0	0	0	0	0	0.0129602	0	0.0279386	0.0402953	0.0156936	0.217388	0	0	0.0284331	0	0	0	0	0.0074337	0	0	0	0	0	0	0	0	0
HMHB1	0.0337543	0	0	0	0	0	0.00500511	0	0	0	0	0	0	0	0	0	0.00428406	0.0201004	0	0	0	0	0	0	0	0	0.0133148	0.0188957	0.0579283	0.0838158	0.0448604	0.256482	0.0818547	0.0516616	0.0230228	0	0	0.0195643	0	0.0074337	0.0352922	0	0	0	0	0	0	0	0
NPY	0.0382019	0.0119033	0.0129087	0.0477615	0	0	0.0443068	0.0398159	0.0072033	0.00872452	0.0186986	0.0199678	0	0	0	0.00552634	0.00428406	0	0.01845	0.00424319	0.0223428	0.00386098	0.00747703	0	0	0.0390261	0.00930581	0.447924	0.852848	1.73724	1.59334	0.955704	0.156953	0.303314	0.490679	0	0	0.0274641	0.0362653	0.0271383	0.217118	0.0148569	0	0	0.0198754	0.0389498	0.0311045	0	0
DUSP26	0	0	0	0	0	0	0	0	0	0.00585059	0	0	0	0.00345875	0.0049164	0	0	0	0	0.0142079	0	0	0	0	0	0	0	0	0.0355888	0.0564959	0.0432305	0.269466	0.00602274	0.0296299	0.0647749	0	0	0	0	0.114837	0.139826	0	0	0	0	0	0	0	0
FAM26F	0.724391	0.573965	0.651294	0.575446	0.815266	0.753573	0.66863	0.703457	0.515192	0.410311	0.482381	0.432404	0.21486	0.2691	0.163555	0.0699171	0.0799186	0.0893289	0.0741495	0.363776	0.2054	0.0681001	0.188844	0.0908065	0.0667589	0.523848	0.282796	0.614516	1.33175	1.25467	1.02048	1.636	0.553259	0.452538	1.07639	0.405459	0.503777	0.780615	0.424264	0.0783092	0.174869	0.118965	0.0744915	0.182336	0.147528	0.045048	0.149961	0.0554675	0.0336999
SMAD1	0.170007	0.0763609	0.193651	0.132951	0.145554	0.172795	0.220309	0.23485	0.164957	0.0814959	0.115191	0.10523	0.0965485	0.146981	0.0808901	0.0923416	0.0624659	0.0691427	0.054801	0.147314	0.131537	0.0572115	0.0538456	0	0.0132815	0.210329	0.0892018	0.161521	0.123653	0.443624	0.10188	0.660313	0.107317	0.0181858	0.272643	0.0116751	0	0	0	0.0103623	0	0.016773	0.012851	0.0271748	0.0313763	0	0.0300568	0.124406	0.0821591
ENTPD4	0.22056	0.120351	0.126157	0.175112	0.125284	0.217063	0.334369	0.366798	0.276985	0.177273	0.140777	0.108404	0.0880542	0.17066	0.0971174	0.0572458	0.117153	0.0500011	0.0993387	0.132311	0.110268	0.126297	0.334342	0.510962	0.603955	0.448613	0.218388	0.689227	0.97959	1.07129	0.734485	1.51862	0.385997	0.489555	0.97623	0.584828	0.340756	0.720979	0.4601	0.525187	0.465304	0.171517	0.274405	0.384443	0.364331	0.41171	0.289368	0.175024	0.231778
TOP2B	0.48776	0.305626	0.510643	0.633932	0.86602	0.929285	1.26645	1.01307	1.30771	1.23208	1.2454	0.917278	1.08207	1.24483	0.997788	0.517027	0.30058	0.147486	0.361791	1.30502	0.970355	0.838594	1.00519	0.581576	0.789909	0.787479	0.765654	1.22194	2.4495	2.32604	1.89659	2.25967	1.68325	1.18159	1.35698	0.418628	0.24334	0.319468	0.370304	0.306311	0.316331	0.363124	0.164303	0.211395	0.296502	0.238134	0.242696	0.301404	0.303776
GPR110	0	0	0.0119807	0	0.00848819	0	0	0	0	0	0	0	0	0	0	0	0	0	0	0	0	0	0	0	0	0	0	0	0	0	0.0195736	0.123124	0	0	0.0421347	0.0102892	0	0	0	0	0	0	0	0	0	0	0	0	0
ELK3	0.711848	0.647126	0.67223	0.495575	0.450849	0.554029	0.357819	0.447631	0.294091	0.178782	0.216275	0.128113	0.0831627	0.131071	0.127314	0.0548595	0.0337485	0.0139575	0.0512636	0.159782	0.0772083	0.160545	0.013312	0.0647428	0.0760377	0.950655	0.224042	0.64639	0.707156	1.24738	0.716277	1.22629	0.201988	0.265934	0.414444	0.0693487	0.0179082	0.141571	0.237087	0.386609	0.212005	0.0918136	0.12488	0.127508	0.0939246	0.112099	0.176777	0.0504581	0.111969
MPPED2	0.0975694	0.0962387	0.0582478	0.0318938	0.0467529	0.121111	0.0475672	0.0419688	0.0196874	0.0129483	0.00884169	0.00225648	0.00200307	0	0.00903121	0	0.00754433	0	0	0.00161377	0.00425653	0.0341085	0	0	0	0.0992957	0.0431045	0.049438	0.0411674	0.062371	0.0728365	0.338591	0.0330005	0.0310014	0.136227	0.0453822	0	0	0	0	0.0186834	0	0	0	0	0	0	0	0
PNPLA7	0.0180999	0.0110564	0	0	0	0	0	0	0.00359051	0.00518053	0	0.0109476	0.00515769	0	0.00418236	0.00270762	0.0043918	0	0	0.00311252	0.0371423	0	0	0.0128534	0.0363528	0.0135371	0.0297312	0	0	0.0277835	0.0143471	0.240985	0.00472214	0.0211908	0.0398602	0.0200794	0.0387549	0.0198403	0	0.00304222	0	0.0168299	0.0146821	0	0.014924	0.0196981	0	0	0
C12orf23	0.224405	0.307408	0.358106	0.265698	0.310672	0.348507	0.368138	0.436513	0.300394	0.301906	0.26821	0.208856	0.171319	0.177289	0.113108	0.080592	0.0508506	0.0398997	0.0933258	0.325435	0.290161	0.396659	0.418822	0.503975	0.328028	0.361317	0.451384	0.52269	0.861418	1.01185	0.667984	1.24358	0.303787	0.280082	0.821675	0.592283	0.111066	0.0605183	0.0292404	0.452194	0.351136	0.19216	0.191521	0.147791	0.264251	0.13434	0.0994489	0.059284	0.0539649
SOCS2	0.956343	0.879278	1.001	0.53818	0.609407	0.566477	0.325114	0.297753	0.434623	0.452447	0.427105	0.436976	0.439214	0.541633	0.482404	0.526986	0.134503	0.0428052	0.257751	0.543684	0.426204	0.305746	0.305985	0.684057	0.103722	0.20345	0.0875623	0.771802	1.07009	1.65852	1.24755	1.48864	0.114565	0.262545	0.447591	0	0	0.0164529	0	0.233708	0.270333	0.0304762	0	0.0263063	0.0417512	0.0665957	0	0	0.0207074
RP11-390B4.3	0	0	0	0	0.00878091	0	0	0	0	0	0	0.00605893	0	0.00458896	0	0	0.00356793	0.00767267	0	0	0	0	0	0.0336378	0	0	0	0	0	0	0	0.104364	0	0.00731089	0	0	0	0	0.0167861	0	0.0187559	0	0	0	0	0	0	0	0
SNX2	0.815508	0.583371	0.725143	0.508334	0.696601	0.682707	0.692016	0.636334	0.735988	0.609292	0.600609	0.68395	0.69999	0.736399	0.6939	0.798291	0.592426	0.556815	0.67236	0.773296	0.561944	0.506068	0.411199	0.205806	0.333014	0.571069	0.494333	0.712452	1.43779	1.83796	1.74712	1.88033	0.712781	0.713192	1.26652	0.646257	0.691618	0.917222	1.21297	0.516216	0.475598	0.38134	0.577709	0.391851	0.287151	0.475986	0.412136	0.480315	0.467669
CLEC14A	0	0.0317625	0	0.00819711	0.0168588	0	0.004201	0	0	0.00351034	0.00868232	0.00702666	0	0.00261068	0.00362204	0	0	0	0	0	0	0.00386098	0	0	0	0	0.00542584	0.126054	0.275198	0.233604	0.0469138	0.269945	0.0548757	0.0353418	0.0494393	0	0	0	0	0.0199251	0	0	0	0	0.0147393	0	0	0	0
BTBD3	0.0929212	0.142258	0.202092	0.195717	0.225349	0.313368	0.20764	0.290382	0.245525	0.116826	0.170669	0.211497	0.155288	0.201059	0.169219	0.143821	0.0382909	0.0545419	0.0739856	0.26576	0.120023	0.0791993	0.206084	0.0677809	0.0697326	0.353385	0.156515	0.273917	0.375488	0.460418	0.316689	0.760023	0.176785	0.328565	0.56083	0.174793	0.0052851	0	0.0273885	0.0388605	0.110369	0	0	0	0.00662094	0	0.0222334	0.0112484	0
TRIM44	0.769197	0.727567	0.759636	0.808977	0.754345	0.921516	0.811559	0.913081	0.723986	0.684515	0.76371	0.629995	0.603196	0.605661	0.673345	0.429372	0.186151	0.0226735	0.300586	0.720283	0.369836	0.319561	0.381555	0.292297	0.391569	0.787776	0.646089	1.12125	0.968108	1.02821	0.702516	1.64758	0.645706	0.50825	1.19521	0.565293	0.551926	0.549467	0.572808	0.402645	0.455115	0.51444	0.459051	0.750228	0.396929	0.40608	0.274026	0.260458	0.399639
CTC-436K13.1	0	0	0	0	0	0	0	0	0	0	0	0.00510695	0	0	0	0	0.00428406	0	0	0	0	0	0	0	0	0	0	0.0092996	0	0.021324	0.00850312	0.0734089	0.00471529	0.00631504	0	0	0	0	0	0	0	0	0	0	0	0	0	0	0
S1PR4	0.130124	0.103526	0.208737	0.208755	0.153052	0.17897	0.151291	0.211554	0.16416	0.13231	0.147852	0.104007	0.120718	0.216116	0.0778475	0.0965334	0.042016	0.0284919	0.0857886	0.0928913	0.0526185	0.010878	0.122692	0.0570094	0.0340918	0.219444	0.217912	0.493833	0.665459	0.812504	0.492993	0.937138	0.501259	0.745743	0.681693	0.271869	0.19588	0.180207	0.263888	0.138053	0.138286	0.310521	0.295272	0.296499	0.140536	0.501209	0.537986	0.205477	0.201837
GBP4	0.763115	0.762283	0.796611	0.599832	0.659365	0.719811	0.591258	0.658484	0.503551	0.410911	0.307454	0.16682	0.12342	0.299994	0.0737682	0.0722458	0.0257769	0.0217916	0.0966111	0.362342	0.218959	0.277647	0.114809	0.0898063	0.0622279	0.493598	0.272481	0.693679	0.803322	1.16581	0.723214	1.11909	0.339677	0.25359	0.772042	0.0595352	0.123897	0.245684	0.0491124	0.0723386	0.134814	0.0549069	0.0527249	0.0335488	0.152067	0.136451	0.162407	0.222393	0.394739
CD109	1.04006	0.947793	0.823706	0.569386	0.594311	0.881111	0.637788	0.585009	0.319275	0.381661	0.246508	0.184809	0.140496	0.143667	0.0833622	0.0286089	0.0714359	0.0113062	0.0344893	0.318108	0.136793	0.180971	0.23676	0.123449	0.223693	0.537833	0.188163	0.669359	0.846895	0.779586	0.699892	1.03204	0.243882	0.240329	0.334136	0	0.0366753	0.0269174	0.0171209	0.0598786	0.0976264	0.0258407	0.0155427	0	0.0437517	0.071619	0.039183	0	0
LCN6	0.0229549	0	0	0.0171094	0.0179034	0	0.0303856	0.0200822	0.0025106	0.00633151	0.00347836	0.0132664	0.00827369	0	0	0.00388302	0	0	0.0163124	0.0191773	0.00383105	0.0286701	0.0161405	0	0	0	0.0435829	0.344878	0.575836	0.786597	0.644975	0.420154	0.125318	0.199761	0.29104	0	0	0.0312719	0	0.0291251	0.0249151	0	0	0.0267658	0.0266041	0	0	0	0
MAP1LC3B	0.666808	0.70857	0.678683	0.602636	0.638099	0.864709	0.829744	0.725957	0.749648	0.665586	0.834967	0.86436	1.06958	1.01052	1.19964	1.21615	1.09163	1.00159	1.26478	0.764311	1.13256	1.51981	0.97656	1.74661	1.52325	1.01548	1.12861	1.24014	1.80464	2.26692	2.24967	2.75143	1.63906	2.51644	2.0981	2.0427	1.57362	0.875655	1.30756	2.65095	1.52664	0.485392	0.681451	0.671595	0.964035	1.1632	0.92542	1.36527	1.43238
RIMKLB	0.410763	0.30924	0.304855	0.215842	0.282075	0.381189	0.322163	0.37855	0.326879	0.415046	0.305318	0.223878	0.185237	0.278183	0.263612	0.212695	0.308663	0.191608	0.317269	0.264248	0.105044	0.285134	0.12626	0.140414	0.0190178	0.364193	0.225504	0.640202	0.704576	0.575479	0.523877	0.84796	0.187611	0.243602	0.607795	0.1366	0.132007	0.119935	0.035332	0.0882044	0.127053	0.0156654	0.0277683	0	0.150571	0	0.0497417	0	0
KLF7	0.26592	0.173203	0.175723	0.18385	0.309307	0.445393	0.386299	0.257291	0.264463	0.131001	0.0539337	0.0524526	0.0143761	0.0509278	0	0.00614421	0.0490108	0	0.0371322	0.0820289	0.128371	0.265484	0.310628	0.160085	0.0616147	0.551627	0.620103	0.373111	0.417189	0.363851	0.289345	0.900286	0.134991	0.111429	0.528521	0.0978093	0.126181	0.320139	0.0361927	0.160761	0.14739	0.168864	0.154755	0.286981	0.299388	0.0578481	0.124778	0.0186723	0
VAT1L	0	0	0	0	0	0	0	0	0	0	0	0	0	0	0	0.00164333	0	0	0	0	0.00401998	0	0	0	0	0	0	0	0	0	0	0	0.212212	0.0226418	0	0	0	0	0	0	0	0	0	0	0	0	0	0	0
CD19	0.0127684	0	0.0227055	0	0	0	0.0151537	0.0178975	0	0.00351034	0.00347836	0	0	0.00559814	0	0	0.00304087	0	0.00473248	0	0.00496987	0.00386098	0	0	0	0.0161421	0.0147525	0.0459582	0.0775848	0.116248	0.180762	0.0828661	0.492684	0.312745	0.274897	0.102126	0.191375	0.184235	0.252408	0.147109	0.173398	0	0	0	0	0.0295684	0.013394	0	0
BCAT1	0.270946	0.176186	0.350161	0.290647	0.498883	0.399874	0.387725	0.537655	0.262224	0.139122	0.204023	0.194212	0.223276	0.301074	0.304598	0.213021	0.112562	0.0603535	0.109528	0.47822	0.243785	0.153295	0.0980847	0.0468899	0.0144344	0.298724	0.0977988	0.303655	0.180792	0.181323	0.204656	0.0577713	0.92691	0.371486	0.0302635	0	0	0.015927	0.0121736	0.00726595	0	0.016773	0	0.0360943	0.0214456	0	0	0	0.0180068
VGF	0	0	0	0	0	0	0	0	0	0	0	0	0	0	0	0	0.00304087	0	0	0	0.00401998	0	0	0.0391258	0.0218025	0	0	0	0	0	0	0	0.100575	0.0597759	0	0	0	0	0	0	0	0	0	0	0	0	0	0	0
PRDX1	2.16293	1.91092	2.12816	1.70713	2.5118	1.79072	1.93588	2.17212	1.86664	1.62543	1.57717	1.65432	1.71083	1.93002	1.90987	1.95004	0.856239	0.593542	1.20295	2.62736	1.19915	0.79229	0.880109	0.422332	0.294234	1.53941	0.493268	1.97813	1.96971	2.11475	1.73405	0.546906	2.79894	1.06935	0.373933	0.270995	0.227297	0.225802	0.337887	1.5523	2.05327	0.238671	0.169354	0.327759	0.435747	0.341185	0.632978	0.303604	0.24497
RAB17	0	0	0	0	0	0	0	0	0	0	0	0	0	0	0.00370031	0.0026027	0	0	0	0	0	0	0	0	0	0	0	0.092995	0.0176418	0.0356847	0	0	0.0985172	0.00892211	0.0107927	0	0	0.0104548	0	0	0	0	0	0	0	0	0	0	0
CD72	0	0	0.0117113	0	0	0.0301708	0.0306303	0.0169357	0.0147818	0.00784978	0.00484604	0.00567679	0.00391985	0.00345875	0	0	0	0	0	0	0.0291254	0	0	0.0148569	0.0452453	0.00778812	0	0.0892097	0.0320736	0.160225	0.0652028	0.120271	0.402037	0.253583	0.127003	0.0589205	0.223714	0.088749	0.195773	0.00726595	0	0	0	0	0.0103036	0	0	0.0765202	0.015737
PARP1	0.512996	0.45008	0.582332	0.780024	1.17082	0.777953	1.58804	1.25338	1.47829	1.46487	1.6665	1.77738	1.8652	1.72865	1.86244	1.62231	0.74282	0.430249	1.20106	1.79945	0.954322	0.824555	0.787488	0.171417	0.205334	0.650125	0.628777	1.01204	1.4734	1.47706	1.22082	0.599193	2.01379	1.09047	0.286233	0.453035	0.251562	0.186005	0.524785	0.635616	0.339803	0.135909	0.158113	0.207344	0.230435	0.322558	0.186126	0.207263	0.165824
COMTD1	0.0622148	0.0112098	0.0665283	0.0529839	0.134741	0.0746106	0.08708	0.0881307	0.0988426	0.126707	0.124322	0.280718	0.259008	0.193288	0.382513	0.407488	0.181246	0.162455	0.291035	0.178226	0.405454	0.478865	0.0383288	0.00800612	0	0.0493278	0.0211733	0.0606678	0.157547	0.156846	0.363593	0	0.648626	0.29732	0	0.0206775	0	0	0.0423668	0.580953	0.484361	0.0321597	0.0559458	0.0629047	0.0667402	0.0739969	0.110883	0.0586926	0.0411236
HSPD1	1.24476	1.15818	1.09532	1.12561	1.51114	1.37039	1.79012	1.63013	1.85553	1.91811	2.39221	2.70444	3.06634	2.76998	3.43839	3.38686	1.30193	0.912657	2.18754	2.26155	1.47957	0.801122	1.39663	0.88537	0.487368	0.751001	0.73419	1.17427	1.64248	1.06653	1.27611	0.62464	2.92128	1.92844	0.507078	0.610208	1.07037	0.764935	0.776746	1.20697	0.944758	0.333621	0.221262	0.323053	0.603002	0.44444	0.487981	0.877797	0.809896
GINS2	0.0396909	0.0316973	0.0279606	0.0679584	0.279367	0.0372706	0.594495	0.136854	0.283664	0.113874	0.369841	0.467799	0.516701	0.142828	0.702398	0.746939	0.773946	0.522016	0.733526	0.541666	0.250245	0	0.0537305	0.120633	0.0229867	0.076169	0.0248375	0.183366	1.36518	0.332838	0.892213	0.0150517	0.886515	0.822142	0.112441	0	0.0130789	0.0466244	0.106055	0.0318085	0.0378554	0	0	0.024292	0.0590209	0.0169762	0	0.0386984	0.0194662
CAPSL	0	0.0123315	0	0	0	0	0.0251472	0.0117254	0	0	0	0	0	0	0	0	0.00304087	0	0	0	0	0	0	0	0	0.0368594	0.0282929	0.106946	0.0294259	0.0347046	0.00841231	0	0.127346	0.0591012	0.0168872	0	0	0	0	0	0	0	0	0	0	0	0	0	0
MIF	0.629983	0.67717	0.945815	1.19126	1.6216	1.12447	1.4365	1.3306	1.62618	1.54098	1.9522	2.11011	2.10899	2.23932	1.90906	1.01128	0.256035	0.105546	0.323405	1.39637	1.29018	0.942787	1.17457	0.723455	0.451267	0.754552	0.858272	1.27379	1.35026	1.17329	1.18608	0.355934	2.34328	1.43217	0.463473	0.383018	0.326791	0.3695	0.576158	1.29896	1.61817	0.446967	0.476356	0.665921	0.505641	0.526505	0.694056	0.608992	0.462559
MCM7	0.315814	0.205729	0.282805	0.427178	1.10976	0.426105	1.51572	0.679657	1.19131	0.804227	1.1348	1.50723	1.73243	1.02648	1.62382	1.76615	1.67133	1.56571	1.81025	1.45201	0.49339	0.129053	0.596533	0.433032	0.195238	0.206247	0.331761	0.528419	1.61467	0.83121	1.94397	0.33928	1.74513	1.42471	0.281454	0.223644	0.117578	0.133842	0.112396	0.217905	0.135331	0.0770932	0.0413418	0.0498944	0.168224	0.0426815	0.050095	0.0191813	0.0425078
YWHAQ	0.686823	0.670523	0.854552	1.02931	1.39047	1.13078	1.69928	1.3199	1.72347	1.55331	1.60912	1.69784	1.86091	1.78963	1.82824	1.82156	1.4383	1.43791	1.34155	1.86602	1.52887	1.52337	1.25151	1.04329	0.555152	0.842448	0.878183	1.27097	1.72539	1.60993	1.92867	0.928768	2.37331	1.94463	0.572539	0.583595	0.369587	0.235948	0.277157	0.781325	0.531002	0.192485	0.268032	0.174617	0.472023	0.207698	0.587075	0.353619	0.422664
KSR2	0	0	0	0	0	0	0	0	0	0	0	0.00620957	0	0	0	0	0	0	0	0	0	0	0	0	0	0	0	0	0	0	0	0	0.0370896	0.0140618	0.00845899	0	0	0	0	0	0	0	0	0	0	0	0	0	0
MT-ND6	0.693327	0.561326	0.404046	0.352893	0.612683	0.562196	0.67811	0.542977	0.695669	0.455697	0.601049	0.424577	0.582768	0.566133	0.465135	0.506047	0.327307	0.221584	0.550033	0.469464	0.197368	0.184234	0.246904	0.296634	0.328489	0.504064	0.40047	0.596416	0.716392	0.68704	0.588539	0.306075	1.43418	0.942449	0.442983	0.288314	0.534499	0.574699	0.583011	0.617264	0.321693	0.395458	0.271081	0.353858	0.389272	0.366352	0.364303	0.283452	0.368197
ATP1A3	0.0137709	0	0	0	0.0206066	0	0.0267145	0.073374	0.014266	0.0258324	0.00934581	0	0	0	0.00283223	0	0	0	0.0101447	0	0	0	0.00794731	0	0	0.0225419	0.0431597	0.210562	0.157999	0.0925669	0.0991646	0.0219224	0.216886	0.097573	0	0	0	0.027918	0	0.0108556	0.012672	0.0148836	0	0	0	0	0	0.016304	0.0198243
PRKDC	0.848438	0.574782	0.787662	0.847578	1.54237	1.00975	1.8277	1.56276	1.72478	1.33575	2.03496	2.0146	2.36727	2.04295	2.20883	2.2735	1.62671	1.59341	1.95636	1.93026	0.74918	0.575809	0.81154	0.435484	0.406427	0.47841	0.541675	1.0031	1.46049	0.887477	1.1272	0.251983	2.18065	1.2598	0.214154	0.146648	0.276674	0.605272	0.372954	0.392682	0.142923	0.169067	0.183831	0.292211	0.501407	0.365919	0.309883	0.267002	0.337769
ODC1	0.78005	0.672385	0.821297	0.986833	0.953833	0.87894	1.35444	1.00406	1.2858	1.34096	1.4759	1.58845	1.80637	1.68303	1.86056	1.46393	1.21545	1.04394	1.18717	1.54849	1.34034	1.43869	1.28792	1.09134	1.05479	0.818603	1.47271	1.35126	1.77915	1.48076	1.60913	0.778893	2.77718	2.0855	0.892898	2.71738	2.40939	1.5836	1.76548	1.36922	0.763549	1.15421	1.28121	1.25408	1.05609	1.6999	1.78121	2.63074	2.5617
MCM4	0.128566	0.256514	0.160857	0.31419	0.81626	0.227309	1.40945	0.724101	0.662558	0.769195	1.03683	1.18892	1.37964	0.571737	1.37439	1.61483	1.66279	1.53283	1.69569	1.42561	0.310677	0.152911	0.342564	0.31721	0.134754	0.24328	0.233244	0.652872	1.83329	0.774426	1.75876	0.152794	1.55682	1.22897	0.0807439	0.0631787	0.0802231	0.1096	0.108392	0.166099	0.051705	0.0169071	0.0691564	0.0493857	0.153558	0.0997586	0	0.0172823	0.08341
SLBP	0.412751	0.413214	0.33458	0.340715	0.52888	0.383964	0.947794	0.643943	0.633575	0.682957	0.750404	0.935538	1.18788	0.695746	1.1039	1.24553	1.32953	1.20418	1.27173	1.21147	1.05601	0.963612	0.379416	0.270602	0.305932	0.561419	0.512638	0.52706	1.39181	0.699162	1.6712	0.483458	1.63033	1.43007	0.353728	0.407733	0.385591	0.627929	0.643602	0.284741	0.122306	0.281311	0.244514	0.229513	0.445443	0.512804	0.262885	0.512315	0.627395
PIM3	0.403555	0.527605	0.396727	0.304111	0.403842	0.46142	0.651494	0.638299	0.190664	0.115453	0.192483	0.165726	0.114054	0.105982	0.146334	0.0542587	0.0959802	0.0104005	0.0387341	0.129295	0.163244	0.480806	0.055401	0.46648	0.121037	0.6273	0.273027	1.04608	0.877515	1.08496	0.760891	0.466051	1.6368	1.48815	0.603248	1.16461	1.118	0.642819	0.446328	0.859255	0.257043	0.238711	0.320462	0.318555	0.332175	0.514839	0.581923	0.531545	0.785898
NME1	0.799506	0.67075	0.60624	0.928185	1.2267	0.839107	1.19084	1.16702	1.47333	1.3199	1.54775	1.92339	2.06792	2.04076	1.96314	1.75582	0.425604	0.254208	0.90169	1.60111	1.11925	0.61942	0.852558	0.25652	0.250735	0.550393	0.626086	0.569928	0.978802	0.724414	0.819238	0.148912	1.8164	0.600539	0.0714786	0.313745	0.240406	0.199198	0.486002	0.818394	0.727728	0.256856	0.214485	0.243001	0.270288	0.293668	0.192041	0.330663	0.262613
SAG	0	0.0124275	0	0	0	0	0.00273293	0	0	0	0	0	0	0.00419952	0.00453759	0	0	0	0	0	0.00355687	0.00554283	0	0	0	0	0	0.0123517	0	0.0656452	0.0402106	0	0.143152	0.124913	0.0376403	0.102301	0	0.0198403	0	0	0	0	0	0	0	0	0	0.0134895	0
FABP5	0.286187	0.207541	0.342035	0.628118	1.01484	0.405137	1.27427	1.07729	1.20208	1.02812	1.23155	1.42689	1.38118	1.19217	1.20613	0.479123	0.155712	0.121371	0.203973	1.6376	0.819715	0.146712	0.841808	0.661172	0.291925	0.415798	0.627527	0.575429	0.830929	0.606347	0.817055	0.401874	1.96873	1.15111	0.233001	0.216133	0.197786	0.192242	0.290359	0.271326	0.205391	0.171266	0.0542078	0.0912563	0.146767	0.0966641	0.115909	0.6627	0.637051
RANBP1	0.621643	0.569645	0.523495	0.771005	1.62349	0.728269	2.00454	1.32887	1.80667	1.59069	2.02324	2.09313	2.42894	2.16177	2.43615	2.57708	1.84207	1.66301	2.11483	2.48619	1.53583	1.20697	0.912637	0.661715	0.341551	0.44395	0.642219	0.881223	1.90521	1.04313	1.98098	0.334711	2.3321	1.52859	0.3853	0.484435	0.49938	0.401347	0.542232	0.635743	0.595407	0.37043	0.418896	0.335034	0.518122	0.612729	0.409088	0.4971	0.570188
E2F2	0.0120464	0.0119033	0	0.0107733	0.0584136	0.0206917	0.295504	0.0225049	0.147001	0.0357836	0.0494187	0.0360827	0.109334	0.0285314	0.0343293	0.136141	1.06072	1.0843	0.639444	0.0991781	0.054436	0.0476825	0.0170777	0.0912866	0.0768817	0.0319201	0.0411771	0.027702	0.795778	0.650052	1.48928	0.0973299	0.781038	1.17781	0.152583	0.0248775	0.0171667	0.0360605	0	0.0435576	0.0612083	0	0.0146302	0.0298369	0.00662094	0	0.0189029	0	0
VPREB3	0.0337543	0.0183354	0.00593627	0.0354803	0.00997962	0.0152583	0.0488594	0.0330786	0.0335683	0.0297109	0.03188	0.0285507	0	0.00345875	0.0154469	0.0140948	0.0130378	0.0348782	0.0760306	0	0.035976	0.00386098	0	0	0.0251919	0.0451278	0.0769727	0.384662	1.42533	1.83204	2.09172	1.70369	1.76006	1.53872	0.501794	0.299513	0.316128	0.116052	0.134123	0.224928	0.182079	0	0	0.0166006	0.0239266	0	0.0226851	0	0.0163204
PTMA	5.30477	5.34161	5.43508	5.60191	5.83829	5.56809	6.20565	5.95625	6.1844	6.05619	6.0975	6.15817	6.25927	6.18866	6.31103	6.06723	5.07097	4.74838	5.37587	6.553	6.49055	5.57142	5.87063	5.79927	5.40982	5.80156	6.04792	6.93683	7.11861	7.02377	7.39956	5.6924	7.58451	7.73249	5.854	7.0004	6.5864	6.1277	6.08843	4.52155	4.23548	5.02487	4.85006	5.1102	5.37035	5.41099	5.21296	5.65017	5.63456
RP3-455J7.4	0.028394	0.0501105	0	0.0115598	0	0.00865333	0.0184152	0	0.00582544	0.011512	0.00347836	0.00322376	0.00628624	0.00928134	0.00390565	0	0.00372374	0	0	0	0.0116162	0	0	0.0357266	0.0171966	0.00499338	0.00918504	0.0931309	0.270192	0.263563	0.338506	0.128879	0.462509	0.564527	0.242143	0.112883	0.032442	0	0	0	0	0.0141084	0	0	0.00662094	0.012789	0.0171323	0.0880567	0
KCNJ2-AS1	0	0	0	0	0.00289239	0	0	0	0	0	0	0	0	0	0	0	0	0.0139575	0	0	0	0.0132972	0	0	0	0	0	0	0	0.00789646	0	0	0.0734258	0.194283	0.0241641	0	0	0.0198403	0	0	0	0	0	0	0	0	0	0	0
N4BP3	0	0	0.0129434	0.00920444	0.0203183	0.0115735	0.0128556	0.0308275	0.0355185	0.0258213	0.0254985	0.0374175	0.0276786	0.0177829	0.00623382	0.0103106	0.00858828	0.0134051	0.00463458	0	0.00124501	0.00386098	0.00583045	0.0146854	0	0.0422334	0.0778349	0.0190904	0.0330793	0.00683328	0.031298	0.0409448	0.517906	0.635718	0.131186	0.224519	0.254422	0.100146	0.12996	0.0491888	0.0505947	0.0600841	0.0299095	0.0459399	0	0	0.0533937	0.0840714	0.0643308
HIST1H2AG	0.184902	0.229841	0.193042	0.120631	0.188665	0.157773	0.503073	0.0975604	0.857178	0.120283	0.325299	0.281418	0.612585	0.7026	0.194567	0.492771	0.665315	0.694586	0.674934	0.180806	0.105756	0.0760538	0.190043	0.338353	0.305874	0.153483	0.175203	0.0955588	0.409676	0.869406	1.81831	0.168538	0.600745	1.37523	0.145406	0.0701426	0.0417565	0.113544	0.103982	0.111877	0.122702	0.0740595	0.229204	0.145198	0.154483	0.113296	0.147662	0.213963	0.176735
DGKD	0.0688429	0.11385	0.0876499	0.0774085	0.155931	0.23496	0.317297	0.271872	0.121412	0.128204	0.114173	0.0807044	0.0927579	0.0397438	0.117679	0.0827575	0.0587788	0.0289609	0.0899194	0.359224	0.710797	1.35839	0.19664	0.423484	0.376	0.138757	0.231533	0.490395	1.04161	0.951518	0.866187	1.13183	1.3626	1.76015	1.02549	1.1946	0.89193	0.553874	0.516273	0.153169	0.148166	0.265085	0.132915	0.193665	0.161907	0.150478	0.262987	0.169523	0.266324
MAD2L2	0.171399	0.130222	0.137639	0.304548	0.363173	0.137753	0.644531	0.360502	0.512997	0.327177	0.395996	0.425193	0.544817	0.451671	0.474238	0.548146	0.386982	0.315094	0.536147	0.521891	0.284653	0.0626218	0.274425	0.222005	0.124081	0.177544	0.317987	0.460939	1.17492	1.18311	1.66114	0.334068	1.26734	1.50614	0.48441	0.191706	0.164122	0.125865	0.091343	0.319348	0.219042	0.0546082	0.117899	0.0638739	0.161276	0.1227	0.0911229	0.169385	0.280159
SERINC2	0.0144611	0	0	0.00687409	0.0095189	0	0.0178233	0	0.0025106	0	0.00627888	0	0	0.00289617	0.00888366	0.0177883	0.0373692	0	0.0399637	0	0.0112235	0	0	0.0268494	0	0.0283031	0.0154394	0.040387	0.076658	0.117409	0.226178	0.02474	0.26908	0.333342	0.172145	0.00802704	0	0	0	0.0338527	0	0	0	0	0.0430805	0	0	0	0
H2AFX	0.0667186	0.0903338	0.0550779	0.050278	0.117838	0.0789235	0.590534	0.0251167	0.64726	0.110204	0.310673	0.269293	0.511482	0.622975	0.3704	0.564724	0.608202	0.647549	0.460476	0.560597	0.21077	0.144761	0.144279	0.421182	0.388957	0.029127	0.146999	0.0546909	0.356654	0.921411	1.27804	0.0768637	0.703535	1.17229	0.137901	0.150518	0.116065	0.0245056	0.039426	0.281049	0.178967	0.0157788	0.0478087	0.0639011	0.117041	0.0851857	0.124513	0.348515	0.369036
WDR62	0	0.00870878	0	0.0105863	0.0938888	0.0283653	0.295438	0.0341917	0.161624	0.0261159	0.0975393	0.0924145	0.104552	0.175814	0.0260392	0.139563	0.243116	0.342418	0.247025	0.16256	0.0171674	0	0.0366443	0.143924	0.101043	0.034428	0.0194024	0.0254771	0.18668	0.317416	0.552693	0	0.457438	0.570436	0.0375383	0.0179962	0.0217416	0.0318761	0.0585424	0.0147226	0.0321153	0	0	0	0.0266297	0	0.019318	0	0
SMC4	0.300278	0.412399	0.37293	0.321723	0.46491	0.32493	1.28597	0.424152	1.34338	0.407824	0.703178	0.604301	1.00037	1.45972	0.90201	1.58047	1.59859	1.63563	1.52316	1.12499	0.513749	0.575321	0.348502	0.583694	0.524407	0.476301	0.347813	0.464593	1.24833	2.35307	1.83998	0.422704	1.40197	1.93373	0.395359	0.320996	0.187845	0.222622	0.369006	0.258905	0.344691	0.12388	0	0.0215286	0.231866	0.221198	0.188651	0.33784	0.224352
DNAJC9	0.309025	0.283396	0.270942	0.242323	0.66249	0.303219	1.28338	0.423074	1.15677	0.797112	1.14826	1.30511	1.79253	1.35126	1.65946	2.07173	2.46091	2.43964	2.25783	1.43761	0.793399	0.355171	0.908678	0.908554	0.59184	0.289677	0.529822	0.618935	1.81583	1.66716	2.2779	0.313415	1.87187	2.21315	0.168368	0.329837	0.250234	0.312225	0.30506	0.35098	0.0979538	0.258331	0.154161	0.265693	0.319321	0.395611	0.527643	0.610432	0.555836
LCN15	0	0	0	0	0	0	0	0	0	0	0	0	0	0	0	0	0.00302347	0	0	0	0	0	0	0	0.0173855	0	0	0	0	0.0149021	0	0	0.0135022	0.0660364	0	0	0	0	0	0	0	0	0	0	0	0	0	0	0
JUP	0.633019	0.629456	0.804754	0.640899	0.643628	0.832543	0.690941	0.761887	0.374363	0.312428	0.225098	0.161549	0.103169	0.154692	0.125817	0.09301	0.0516336	0	0.115396	0.156157	0.12663	0.0997001	0.0984133	0	0.0386039	0.936967	0.487535	1.21241	1.13716	1.54505	1.32716	0.799448	1.4527	1.2343	0.586529	0.124391	0.150845	0.0571868	0.0805518	0.119597	0.125229	0.0472848	0	0.00928288	0.0388008	0	0	0	0
USP1	0.339967	0.169332	0.235891	0.157181	0.753713	0.343395	1.46091	0.510912	1.22692	0.683931	0.952077	0.856508	1.24639	1.2145	0.951993	1.25422	1.37892	1.17351	1.1021	1.12973	0.530737	0.297825	0.570407	0.640513	0.394444	0.335318	0.30314	0.549267	2.1353	1.7449	2.51554	0.583564	1.8001	1.99136	0.474013	0.544007	0.383537	0.440014	0.267873	0.255456	0.254609	0.443541	0.311282	0.338059	0.446596	0.382919	0.381353	0.19347	0.296237
CDC25A	0.01178	0.00832396	0	0	0.0466073	0.0212858	0.214859	0.00808253	0.144669	0.0184273	0.0887073	0.0545979	0.16418	0.0679133	0.0522072	0.195822	0.37358	0.499978	0.221676	0.149549	0.0164322	0.0229891	0.0158996	0.0939663	0.0141339	0	0	0.009146	0.368826	0.169918	0.580351	0.0186418	0.351895	0.48196	0	0	0	0.00437958	0	0.0134045	0	0	0	0	0	0	0	0	0.0174447
PRKD2	0.0491059	0.0812129	0.0591964	0.0505817	0.0663078	0.0674706	0.145361	0.200489	0.0851879	0.0299793	0.0828314	0.0502589	0.0454204	0.0600209	0.04646	0.0490649	0.0471564	0.0489312	0.0349479	0.155584	0.279416	0.423143	0.0483692	0.110372	0.0856049	0.179221	0.121425	0.291821	0.115274	0.147718	0.156569	0.0851525	0.589734	0.64337	0.21951	0.104251	0.0854112	0.0913213	0.142397	0.237897	0.127562	0.0666168	0.0428159	0.0516928	0.0951259	0.0495741	0.0490873	0.0627548	0.0966587
HMGN2	2.35656	2.16333	2.25786	2.56471	3.41018	2.59105	4.07985	3.11095	4.13582	2.84695	3.05213	2.91649	3.29701	3.54369	3.13285	3.17038	3.24383	3.15745	3.0187	3.84051	3.69424	1.9556	2.94893	3.38993	3.08465	3.00412	2.50839	3.171	4.64524	4.97122	5.11479	2.58551	4.04929	4.78911	2.53629	2.84845	2.29608	2.42364	1.98795	1.776	1.43485	2.10801	1.93415	2.10113	2.22696	2.20264	1.96343	2.50803	2.43564
AC024560.2	0	0	0	0	0	0	0	0	0	0	0	0	0	0	0	0	0	0	0	0	0	0	0	0	0	0	0	0	0	0	0	0	0.0258882	0.0581173	0	0.022321	0	0	0	0	0	0	0	0	0	0	0	0	0
HIST1H2AH	0.189315	0.246352	0.0709899	0.0715461	0.242683	0.0898189	0.814834	0.0836031	1.14675	0.170101	0.439747	0.537218	1.16456	0.986694	0.457076	0.992182	1.31259	1.26652	1.12081	0.37383	0.0296936	0.0232974	0.180859	0.410661	0.398788	0.132167	0.089607	0.107644	0.490162	0.607854	2.04028	0.134488	0.854748	1.24821	0.109558	0.088092	0.101144	0.13302	0.0343097	0.0904114	0.045248	0.0266291	0.0343124	0.0846013	0.0405474	0	0.0902992	0.0939486	0.0586758
RP3-402G11.25	0	0.00832396	0.0169222	0.0195327	0.0268972	0.0192472	0.0110447	0.0226775	0.0108003	0	0.00520395	0.00404106	0.00334655	0.00553317	0.00991072	0	0.0135191	0	0.00343763	0.0051064	0.00759623	0	0.0144266	0.0406016	0	0.0355951	0.0147317	0.030039	0.101159	0.132677	0.119274	0.159287	0.240696	0.419319	0.202126	0.226112	0.239283	0.0999547	0.0859855	0.0521599	0.0359111	0	0	0.0161421	0.0296923	0	0	0.0214748	0.0621505
BARD1	0.0859549	0.0931289	0.11463	0.165317	0.276827	0.20355	0.717241	0.24907	0.49814	0.184568	0.243723	0.265908	0.268236	0.216565	0.196664	0.331539	0.428176	0.301559	0.335418	0.479128	0.180301	0.0991485	0.218545	0.406423	0.195343	0.250819	0.124097	0.360347	1.2769	1.38346	1.44471	0.361907	0.834392	1.1084	0.420382	0.119225	0.0395144	0.116395	0.0425246	0.156247	0.118779	0.0518471	0.0298682	0.0333263	0.0970578	0.0792326	0.0425189	0.0965945	0
SRRT	0.331235	0.320679	0.283619	0.343509	0.456474	0.249186	0.72015	0.451854	0.670496	0.651667	0.670387	0.685092	0.769087	0.693967	0.737014	0.691883	0.55462	0.383729	0.592383	0.972229	0.546201	0.580632	0.368937	0.592272	0.318858	0.328383	0.497691	0.59081	0.734437	0.623145	0.883386	0.275918	1.535	1.59103	0.275567	0.436284	0.346394	0.268401	0.373568	0.270707	0.0616283	0.0727076	0.142657	0.180166	0.173467	0.374262	0.44149	1.59139	1.56445
MGAT5B	0	0	0	0	0	0	0.00423316	0	0	0	0.00347836	0.00619495	0	0	0.00472308	0.00321201	0	0	0	0	0.00189546	0	0	0	0	0	0.00918504	0.00535856	0.0219964	0.0536177	0.017022	0.021471	0.0398313	0.116632	0.042256	0.0587439	0.0126231	0	0	0.00408564	0	0	0	0	0	0	0	0	0
HMGB1	3.41407	3.48359	3.58591	3.90086	4.32798	3.84774	5.07473	4.16563	5.29318	4.58185	4.93423	4.91827	5.1988	5.4516	5.34985	5.49194	4.72621	4.60239	5.02604	4.90495	4.53553	3.61617	4.19887	3.84389	3.62519	4.17922	4.45249	5.45208	5.81561	5.9206	6.19976	4.09474	5.94274	5.72227	4.15393	3.38872	3.13745	3.17949	2.94088	2.73428	2.74789	2.54215	2.23178	2.3667	2.72115	2.73618	2.55179	3.17606	3.46035
SOD2	1.15283	1.35489	1.28445	1.27782	1.28095	1.14268	1.0116	0.770543	1.32371	1.33118	1.1193	1.04282	0.965562	0.736917	0.925778	0.9137	0.813477	0.629947	0.914546	1.76621	1.51599	1.85804	0.724845	0.46566	0.451887	0.670922	0.686304	2.18331	3.08902	2.84311	2.61568	2.20177	1.89502	3.01633	1.62543	1.36765	0.95005	0.777247	0.726293	1.13204	0.751958	0.858953	0.897939	1.02147	0.883613	1.29861	1.30607	0.623478	0.887923
STIL	0.0135331	0.0378686	0.0336896	0.0379345	0.106918	0.0520226	0.390344	0.018697	0.370446	0.0421385	0.0989946	0.139085	0.268103	0.256522	0.0933253	0.241571	0.351997	0.395589	0.266676	0.209054	0.0352264	0.0944463	0.0697407	0.114333	0.0510885	0.0233345	0	0.0207871	0.117885	0.348897	0.556907	0.0558194	0.334871	0.564719	0.0234908	0.0325089	0.0165708	0.032876	0	0.0102452	0.0213454	0	0	0.0549483	0.0141219	0	0.0139886	0	0.0204885
CHML	0.104929	0.0222852	0.12754	0.160289	0.290014	0.257298	0.313218	0.327018	0.148663	0.208162	0.234942	0.132329	0.20513	0.181212	0.150077	0.177215	0.12384	0.0632439	0.125454	0.210454	0.104354	0.0877954	0.213516	0.273145	0.316944	0.215899	0.448304	0.568425	0.736804	0.710766	0.650685	1.0231	1.08178	1.14313	0.655896	0.615323	0.233119	0.384641	0.36563	0.168133	0.118897	0.0272075	0.0412286	0.0330247	0.175442	0.0739712	0.0446834	0.0134895	0.0569789
TUBB4B	0.188772	0.264692	0.0777372	0.0387038	0.262007	0.0682436	0.929841	0.148413	1.51995	0.30796	0.601127	0.845261	1.41213	2.51336	1.06903	2.24369	2.16131	2.60863	2.23718	0.971866	0.769318	1.09193	0.231101	0.632506	0.35672	0.117235	0.171467	0.231679	0.504098	1.12549	0.744271	0.18482	1.72815	2.00176	0.202496	0.699365	0.699136	0.244203	0.182361	0.910072	0.268618	0.133558	0.0843219	0.129771	0.361527	0.443139	0.560128	0.629891	0.451636
TP53INP1	0.526906	0.272984	0.53065	0.533599	0.377034	0.689201	0.267873	0.388078	0.363257	0.687448	0.617523	0.38302	0.270569	0.317648	0.224895	0.113601	0.202633	0.208932	0.127517	0.288597	0.259887	0.348901	0.58639	0.580312	0.861143	1.14631	0.896448	1.48311	2.1153	1.68361	0.907482	3.33438	0.449106	0.324092	3.45344	0.164639	0.173785	0.641642	0.292275	2.12277	0.957953	0.0582264	0.0284529	0.172495	0.191386	0.535313	0.279186	0.140863	0.0896277
ARPP21	0.0518499	0	0.017917	0	0.0138924	0	0.0122327	0.029777	0.00996371	0.00661692	0.0311352	0.00510695	0.0174169	0.0165484	0.0201028	0.00164333	0.0131047	0.0354627	0.0587855	0.0260752	0.0269442	0.00746167	0.0163623	0	0.0175261	0.00778812	0.0456411	0.169766	0.793795	0.897931	0.720629	1.92561	0.250502	0.392568	1.46209	0.0477579	0	0	0	0.0601855	0.237858	0.016773	0	0	0.0367184	0	0	0	0
RAG1	0.0334235	0.0299157	0.00593627	0	0.0127509	0	0.0387603	0.0371673	0.00833605	0.0248097	0.0221679	0.0244232	0.00431491	0.00354878	0.00933417	0.00522376	0.00759299	0.0400155	0.017561	0.0263084	0.0458376	0.0201246	0.020279	0.0459679	0	0.0183407	0.101105	0.175177	0.610585	0.513302	0.245129	1.51788	0.0175154	0.0187994	1.00103	0.0345751	0.0241209	0	0	0.0347698	0.218145	0	0	0.0353943	0.0323782	0	0.0226851	0	0
MME	0.0427799	0.0183354	0.00593627	0	0.0207058	0.028448	0.113655	0.0703314	0.0296133	0.0554766	0.0362813	0.013961	0	0.0137965	0.0284937	0.0156277	0.0295844	0.0400155	0.0540019	0.0242116	0.0140306	0.041273	0.00767942	0	0	0.586602	0.581621	1.10431	1.51544	1.41528	1.13024	2.31439	0.880186	0.775989	1.75188	0.697079	0.0480508	0.0629621	0	0.0800447	0.240398	0.0249386	0	0.0246338	0.0823358	0	0.0332886	0	0
VPREB1	0.139952	0.0700557	0.0122239	0.0534385	0.128207	0.104757	0.316396	0.274252	0.0697455	0.0824973	0.116685	0.0403267	0.00616974	0.0282247	0.0720049	0.0366776	0.072201	0.0716919	0.124474	0.0683753	0.0894418	0.0198389	0.0464364	0.0753982	0.0757276	0.356904	0.499972	1.44421	3.29192	3.89588	3.35936	3.30492	3.44387	3.0646	2.60089	0.113634	0.0711256	0.0598624	0.0273885	0.177631	0.383147	0.0338106	0	0.0148853	0.142988	0	0.0794805	0.0338138	0.0179458
MLXIP	0.227521	0.284525	0.273827	0.345595	0.379738	0.444506	0.8175	0.830847	0.505131	0.480892	0.476305	0.249956	0.337765	0.408987	0.386211	0.363016	0.443396	0.344326	0.497151	0.427054	0.31295	0.451546	0.386087	0.33898	0.407729	0.475812	0.577112	0.984381	1.79029	2.22502	1.78753	2.59407	0.939387	0.948915	2.2791	0.343216	0.164874	0.158134	0.0945115	0.39637	0.410743	0.147077	0.166494	0.118718	0.165744	0.224266	0.129339	0.126129	0.130434
DTX1	0.0217852	0.0183354	0	0.0128939	0	0.00955879	0.0134862	0.00767399	0	0	0.00520395	0	0	0	0	0	0	0	0	0.00424319	0.00759623	0	0	0	0	0	0.0196263	0	0.073567	0.128781	0.161505	0.277978	0.00478056	0.191561	0.462705	0.270628	0.0309558	0	0.0586341	0	0.0127372	0	0	0.0196887	0	0.0150534	0	0	0.0160032
BACH2	0.0710116	0.0506843	0	0.0583435	0.0480666	0.0710515	0.0967187	0.0898279	0.0829804	0.0498491	0.0581689	0.0230711	0.0075795	0.0156948	0.00473904	0	0.0204819	0	0.0362014	0.0213886	0.0222846	0.00386098	0.0276887	0	0.0569266	0.00499338	0.102454	0.132236	1.17728	0.877114	0.690894	0.982851	0.232577	0.746169	1.27841	0.978399	0.675142	0.72909	0.261821	0.0695511	0.0579455	0.66087	0.464359	0.655856	0.584788	0.538102	0.351577	0.127308	0.14335
RIMS3	0	0	0	0.022097	0.00616484	0	0.00600519	0	0.00491538	0.0276959	0.0390932	0.0427098	0.0161441	0.0209158	0.0147278	0.0178663	0.0305014	0.0755069	0.0447565	0	0.0346032	0.00746167	0.00577065	0	0	0.0194875	0.0260659	0.0108164	0.0689761	0.106704	0.0513728	0.126339	0.0306851	0.0926091	0.349002	0.0272708	0	0	0	0.00304222	0.0186834	0	0.0165348	0	0.0192167	0	0	0	0.0195059
LL22NC03-2H8.5	0.0061234	0.0261204	0.100886	0.0636156	0.256441	0.178345	0.288672	0.356347	0.181344	0.152965	0.273322	0.255881	0.164482	0.164757	0.283657	0.232503	0.364231	0.13254	0.361005	0.16466	0.0976967	0.052361	0.138735	0.202516	0.178622	0.444938	0.546704	0.902476	0.962931	0.872569	0.926829	0.918456	0.900601	0.902144	1.37139	0.502951	0.0875473	0.0771031	0.322451	0.122162	0.114283	0.0487294	0.0142978	0	0.0575317	0.0210701	0.0830779	0.053843	0.0367847
TAPT1	0.201585	0.373872	0.409087	0.312397	0.427326	0.398664	0.470509	0.392137	0.495887	0.326208	0.451925	0.378111	0.386907	0.472434	0.284496	0.249844	0.219087	0.149928	0.211209	0.289969	0.215022	0.511553	0.720776	1.12302	1.09571	0.323816	0.478288	0.529344	1.12625	1.36121	1.13019	1.70004	0.535171	0.810442	1.67938	0.727192	0.255495	0.172141	0.0793162	0.265628	0.261102	0.0846032	0.146305	0.0171713	0.181615	0.0855116	0.104774	0.0385932	0.0600311
RCSD1	0.6619	0.640664	0.568304	0.455341	0.650694	0.602951	0.529107	0.723349	0.230195	0.178394	0.137794	0.104667	0.0310093	0.0486138	0.0837649	0.0212082	0.0470046	0.0243871	0.0593857	0.0654298	0.0414449	0.0624338	0.172153	0.0488563	0.0355299	0.55422	0.399238	1.34024	1.67381	1.62703	1.31309	1.86365	0.781645	0.817907	1.67568	0.478258	0.345505	0.343334	0.571116	0.133145	0.282824	0.0966083	0.190154	0.146279	0.233018	0.185007	0.205685	0.0444337	0.0300948
SPTBN1	1.24825	1.15237	1.30423	1.01906	0.968185	1.2309	0.86894	0.593119	0.641469	0.35522	0.188816	0.132961	0.0828468	0.211369	0.138729	0.0458673	0.094052	0.0695077	0.120366	0.291501	0.250213	0.506622	0.848166	1.31158	1.78161	0.493442	0.647925	1.06081	1.93779	1.66163	1.65848	2.42805	1.42967	1.54043	2.39109	0.431435	0.508521	0.413552	0.60677	1.29098	0.523038	0.615187	0.465063	0.643759	0.772696	1.22812	0.794704	0.44595	0.500329
MDM4	1.26486	1.14782	1.46204	1.50434	1.46467	1.65614	1.86158	1.78455	1.55402	1.33585	1.46519	1.13001	1.17495	1.10779	0.91128	0.854354	0.935286	0.666277	1.08685	1.27525	0.797195	0.751638	1.80907	1.73928	2.17275	2.19281	2.09415	2.21478	2.19636	2.5498	1.97102	3.53511	1.59813	1.95716	3.48586	2.34096	2.01637	2.18847	2.05553	1.25993	0.782874	1.34966	0.803713	1.50076	1.0335	1.05529	0.93442	0.685633	0.866085
YBX3	2.72786	2.52326	2.461	2.17337	2.28636	2.31268	1.81098	2.07838	2.05279	2.06286	2.27369	2.19384	2.25002	2.25863	2.19218	1.84889	1.87417	1.75509	2.01854	1.78883	1.1049	1.24138	1.35943	0.571895	0.502692	1.75527	0.898641	1.71174	3.10516	3.28056	2.94854	4.69224	1.82794	2.26046	3.86863	2.44875	1.48981	0.81122	0.221335	0.961767	0.734567	0.638551	0.830552	0.264663	0.513964	0.174536	0.282722	0.896299	0.623625
BCL7A	0.357354	0.403267	0.567178	0.533995	0.829385	0.704551	0.735795	0.776652	0.653266	0.546607	0.6384	0.613258	0.821965	0.839816	0.726304	0.81184	0.321663	0.199098	0.618649	0.565821	0.154639	0.128288	0.354922	0.307581	0.136469	0.791739	0.720325	0.655985	1.2426	1.34174	1.05917	0.971736	1.18055	1.16374	1.95805	1.50096	0.648663	0.596411	1.04723	0.136642	0.227311	0.152198	0.115734	0.0453011	0.176198	0.058696	0.0429212	0.0168058	0
YPEL3	0.597782	0.461346	0.475788	0.49047	0.414045	0.509444	0.41872	0.419611	0.414804	0.491365	0.343554	0.232038	0.206947	0.230639	0.227305	0.284536	0.662058	0.651025	0.533015	0.33044	0.50268	0.452815	0.284037	0.221011	0.500045	1.03548	0.483716	0.889138	0.613365	0.763292	0.618903	1.96187	0.294659	0.577091	1.86178	1.09387	0.87273	0.579097	1.18809	0.917909	0.86589	0.462604	0.465398	0.579958	0.273678	0.398154	0.489284	0.41634	0.502739
KIAA0922	0.0740498	0.0537043	0.0787075	0.0207223	0.119208	0.0541564	0.142776	0.0730331	0.126849	0.128104	0.144907	0.112156	0.12147	0.139864	0.105397	0.213032	0.486333	0.467291	0.338474	0.0919386	0.121831	0.215911	0.0505106	0.0619678	0.0470333	0.104918	0.140319	0.181867	0.295274	0.398605	0.178423	0.504315	0.132351	0.184507	0.913708	0.525586	0.540136	0.430314	0.360281	0.0749879	0.027776	0.217426	0.179423	0.337706	0.0730245	0.307331	0.245894	0.106895	0.112638
AKAP12	0.143392	0.0313061	0.0454328	0	0.0122155	0.0428023	0.0625104	0.0770068	0.0532604	0.0876229	0.0499384	0.0271165	0.00378186	0.011536	0.0201954	0.0210135	0.059966	0.054782	0.10623	0.063354	0.0322634	0.0321227	0.132398	0.67493	0.618646	0.0474897	0.134228	0.144585	2.07669	2.38125	1.76066	3.15297	1.1404	0.82329	2.06357	0.171111	0.00962761	0	0.0280162	0.327881	0.348431	0.0387989	0.0132841	0	0.1308	0	0.0311045	0	0
TIFA	0.264556	0.161713	0.229253	0.274521	0.258012	0.219151	0.430394	0.222224	0.303284	0.214123	0.245532	0.201122	0.240622	0.214498	0.170358	0.103815	0.0488897	0.0612516	0.0544463	0.203514	0.0719109	0.0593309	0.133724	0.0827915	0.035686	0.29199	0.36855	0.314575	0.9084	1.01478	0.873212	1.14503	0.416303	0.630843	1.35694	0.748316	0.174623	0.160156	0.334232	1.2717	0.433624	0.128018	0.0811177	0.124175	0.186009	0.400126	0.306863	0.227904	0.269065
LINC00114	0.0109857	0.0119033	0.0119807	0	0	0	0	0	0	0	0	0	0.00370681	0	0	0	0	0	0	0	0.000949884	0.00386098	0	0	0	0	0	0.0317464	0.0159114	0.0680338	0.00850312	0.144153	0.0101069	0.0284885	0.200499	0	0	0	0.0178726	0	0.0241895	0	0	0	0.00662094	0	0	0	0
ABCA1	0.0227686	0.0619413	0.0277921	0.0692995	0.0619293	0.0709232	0.0270196	0.0328965	0.0245295	0.0984581	0.00293556	0.00393696	0.00740329	0.0116073	0.00799143	0.00813332	0.0134893	0.0201973	0.0276177	0.018274	0.0135497	0.0301295	0.090742	0.115296	0.10392	0	0.130729	0.0392241	0.105617	0.287206	0.15248	0.526356	0.279716	0.503295	0.934113	0.532508	0.0990007	0.0662452	0.0863532	0.0470281	0.0564616	0.013699	0	0	0.00938605	0	0.0119085	0	0
TTC7A	0.0437639	0.0722883	0.100643	0.0624459	0.260681	0.322624	0.485247	0.681142	0.127862	0.0959721	0.130463	0.0649684	0.104902	0.0299603	0.0625932	0.0488223	0.116326	0.105431	0.131554	0.0576603	0.0731506	0.0543345	0.0518289	0.0742929	0.0557769	0.476117	0.517863	1.16112	1.12391	1.17297	1.11228	1.17524	1.02294	0.989443	1.25883	0.271667	0.237581	0.156346	0.09174	0.182003	0.161499	0.0168299	0.0578944	0.049149	0.157085	0.0232743	0.118167	0.0873151	0.0962417
SLC35D1	0.122852	0.0571299	0.132285	0.0920324	0.0524176	0.113763	0.121015	0.143376	0.141981	0.155722	0.178146	0.0969199	0.107542	0.176007	0.156872	0.0843873	0.0928604	0.0373937	0.0855732	0.114213	0.111361	0.230138	0.244047	0.233532	0.198673	0.111712	0.17904	0.215738	0.50729	0.635582	0.447535	0.497203	0.626219	0.582823	0.788212	0.0868203	0.0750175	0.0221794	0.0938647	0.112239	0.0570455	0.0441832	0.0362655	0.0261276	0.0996806	0.180134	0.0214633	0.0736245	0.0596395
KANK2	0.0643434	0.0433823	0.0399599	0.0518981	0.0922598	0.068852	0.170334	0.125161	0.0724727	0.0613057	0.109063	0.101639	0.110978	0.0551735	0.121477	0.209099	0.373969	0.402293	0.181234	0.169917	0.12327	0.123197	0.0699701	0.00864478	0	0.104124	0.0699188	0.078907	0.591277	0.55117	0.815547	0.593326	0.36158	0.504759	0.666268	0.212336	0.04139	0.0234057	0.0102707	0.0447426	0.0552269	0.0135645	0	0	0.0103036	0	0	0	0.0178826
TSPAN14	0.111837	0.0512494	0.0568048	0.115854	0.0695976	0.0445373	0.169676	0.139977	0.147165	0.150418	0.131579	0.106185	0.0919591	0.130295	0.0916199	0.156251	0.359332	0.35638	0.253905	0.150996	0.272885	0.427961	0.0708648	0.197328	0.0633258	0.109931	0.130958	0.445809	1.10606	1.33694	0.999713	1.04447	0.593402	0.866275	1.07051	0.210124	0.201875	0.0974558	0.124555	0.172778	0.164651	0.368508	0.187064	0.313226	0.210938	0.175936	0.143959	0.111116	0.0702765
SYT11	0.179052	0.170594	0.339698	0.176314	0.143059	0.265787	0.289945	0.241097	0.141166	0.0831773	0.0288743	0.0230229	0.0123619	0.0491183	0.013085	0.00910863	0.0179313	0.0139575	0.00356639	0.157384	0.146408	0.130062	0.152242	0.10747	0.162442	0.145669	0.242082	0.465997	0.379057	0.534767	0.424105	0.701581	0.295664	0.31099	0.773032	0.0693221	0.0616589	0.0784154	0.0672615	0.027026	0.0241895	0.0285313	0.0266946	0.0493435	0.0503698	0.247769	0.141165	0.0966962	0.258672
BAZ2A	0.489483	0.434914	0.600252	0.760419	0.57303	0.709698	0.706778	0.633139	0.582948	0.481061	0.571865	0.367223	0.394724	0.440808	0.316844	0.320394	0.232872	0.208745	0.391816	0.653532	0.50001	0.696233	0.773129	0.688285	0.844065	0.900425	0.550505	0.683624	0.926969	1.16691	0.921735	1.75021	0.401283	0.485134	1.7153	0.814121	0.652108	0.881065	0.856886	0.683454	0.424742	0.374422	0.345868	0.653238	0.394298	0.392445	0.364229	0.236644	0.385396
HHIP	0.0136613	0	0.0117729	0.0118826	0.0435506	0.00955879	0.0441627	0.0455452	0.0634064	0.0391228	0.0162159	0.00393696	0	0.0151195	0.00867752	0	0.00450345	0	0.00296126	0	0	0	0	0	0.0178701	0.0844236	0.0819745	0.480363	0.223988	0.394858	0.199318	0.569271	0.0521308	0.0537974	0.413058	0.174883	0.00962761	0.00437958	0	0.0125657	0.0187559	0	0	0	0	0	0	0	0
FOXO1	0.44565	0.489624	0.302073	0.156669	0.146946	0.222148	0.113091	0.0951267	0.15386	0.10561	0.179567	0.132611	0.0908905	0.159354	0.178697	0.106467	0.10967	0.018629	0.0698125	0.0344749	0.0235349	0.0974872	0.102516	0.109577	0.0627161	0.195179	0.0920724	0.136256	0.884409	1.17102	0.812396	1.3696	0.449044	0.78097	1.24749	0.481783	0.44088	0.297777	0.199086	0.318026	0.210612	0.421288	0.243398	0.479614	0.40372	0.804143	0.499015	0.734423	0.60021
MSI2	2.08589	1.97294	2.29439	2.17025	2.38583	2.59434	1.96141	2.01411	1.79462	1.37977	1.35305	0.787251	0.871802	1.06126	0.76274	0.50781	0.319936	0.0789231	0.459749	1.08898	0.492361	0.574874	1.47433	1.48359	1.58611	2.14834	2.32169	2.98269	2.5747	2.37908	2.23472	1.93454	2.37681	2.39747	2.51768	1.44081	0.851201	0.880131	0.777225	1.23485	0.414734	0.77437	0.429729	0.661392	0.611495	0.710556	0.637669	0.286999	0.31216
KLF3	0.932289	0.96921	1.11835	1.06726	1.08145	1.18538	1.0857	1.15471	1.0674	1.16006	1.25301	1.33828	1.47113	1.34183	1.50321	1.67828	2.19034	2.15022	1.85	0.513837	0.62752	1.32624	0.96564	0.723586	0.666034	1.24178	1.09463	1.4397	2.08354	2.01981	1.44069	2.29742	1.36459	1.54668	2.4548	0.77384	1.08468	1.02752	0.875158	1.01614	0.442639	1.49749	1.20596	1.77938	1.82837	1.56458	1.45709	0.552713	0.529436
TMEM217	0.0135331	0.0441835	0.026585	0.0323642	0.0445545	0.0248162	0.017479	0.00877155	0.00886088	0.0211984	0.0130171	0.0173265	0	0.00365162	0.0108004	0.00781353	0	0	0.00717351	0.0165014	0.00705041	0.00746167	0.0100101	0.042133	0	0.0534729	0.00788894	0.0334208	0.0518208	0.11815	0.0277085	0.145872	0.0184159	0.0119603	0.252601	0	0	0.0303496	0.0103763	0.0203339	0.0127372	0	0	0	0.0322777	0	0	0	0.0195059
UBL3	0.297935	0.347995	0.311483	0.293168	0.181158	0.237627	0.233257	0.279542	0.14808	0.1723	0.197416	0.108951	0.090288	0.0899009	0.0752633	0.0704449	0.0478029	0.0603882	0.105579	0.166629	0.138048	0.178997	0.0694255	0.187261	0.0907369	0.258447	0.209977	0.722998	0.998608	1.14239	0.834257	1.03086	0.671132	0.717277	1.22897	0.284557	0.269072	0.285056	0.206918	0.60166	0.197621	0.265556	0.276906	0.360237	0.34349	0.418619	0.401549	0.235169	0.370376
SH3TC1	0.0426945	0.0467129	0.0801448	0.0229866	0.0826001	0.0738304	0.133752	0.234502	0.0180355	0.0122844	0.0274872	0.00225648	0	0.00353707	0.00788267	0.015209	0.01273	0.0268622	0.0239679	0.00407252	0.0191591	0.0261176	0.00869741	0.104558	0.150515	0.254971	0.0851136	0.285188	0.214977	0.380129	0.240407	0.466488	0.201904	0.307202	0.831255	0.530078	0.679692	0.353562	0.385488	0.203485	0.0918626	0.0611746	0.071951	0.114662	0.2473	0.387772	0.367159	0.119402	0.14737
AC062029.1	0.0139085	0.0712849	0.0324619	0.0402343	0.0244253	0.05035	0.0625985	0	0.0209778	0.013011	0.016495	0.0122795	0.00834492	0.00345875	0.00998862	0	0.00925277	0	0.0046846	0.0345184	0.026468	0.0304	0	0.0181877	0.0443994	0.023405	0.0648574	0.0620894	0.32167	0.384442	0.274522	0.342966	0.098506	0.180824	0.452198	0.15988	0.211032	0.179366	0.0156542	0.154449	0.0905106	0.070003	0.126454	0.0795981	0.0487594	0.014792	0.054673	0.0567073	0.0335174
TLE4	0.575605	0.685045	0.777918	0.484513	0.595818	0.649504	0.546001	0.61378	0.47482	0.40915	0.39368	0.324869	0.199342	0.310581	0.232593	0.12778	0.207477	0.103452	0.155777	0.280575	0.190668	0.32602	0.629363	0.910832	1.03727	0.613328	0.643755	0.829894	1.38999	1.58685	1.39644	2.06588	0.928522	1.14795	1.82465	1.67487	0.991611	0.633795	0.419311	0.683634	0.552478	0.585988	0.678809	0.669911	0.534841	0.7975	0.859042	0.74865	1.0816
CDS2	0.362735	0.342836	0.377427	0.25675	0.311237	0.306795	0.359287	0.360523	0.408483	0.178251	0.392153	0.264042	0.22021	0.238137	0.223799	0.214958	0.188996	0.163042	0.209622	0.356921	0.416344	0.872059	0.425448	0.377491	0.388639	0.523554	0.44527	0.753044	0.69495	0.707787	0.56516	1.13305	0.491326	0.435855	1.15447	0.434732	0.442302	0.601739	0.514529	0.56359	0.120928	0.137602	0.216458	0.307897	0.43482	0.619775	0.427033	0.368159	0.29771
TCF3	0.101848	0.13275	0.16746	0.142487	0.24111	0.228811	0.413136	0.351085	0.312066	0.236354	0.373416	0.312704	0.360034	0.414481	0.38729	0.512456	0.574944	0.431368	0.636895	0.222148	0.0881728	0.105047	0.194378	0.195119	0.0676589	0.228132	0.39608	0.334381	1.14044	0.826339	0.717	0.942621	0.829788	0.814459	0.905194	0.297441	0.18172	0.108273	0.175732	0.222698	0.227385	0.0438243	0.0665789	0.0809517	0.0601481	0.0122448	0.0628527	0	0.0184183
PNRC1	3.73686	3.84633	3.8117	3.52699	3.08027	3.52457	2.80005	2.90333	2.952	2.98109	2.84455	2.67607	2.26394	2.47338	2.12515	1.10819	0.946216	0.536987	0.997037	1.49507	0.885263	0.969269	2.93533	2.35139	2.45788	3.72431	3.76296	3.37366	2.83323	3.09922	2.77413	4.24415	2.48839	2.63608	4.17576	2.72939	2.86044	3.63548	2.89065	2.71202	1.08446	3.77703	3.41894	3.84656	3.57929	3.76872	3.30483	3.66891	4.01959
AC019118.3	0	0	0	0	0	0	0	0	0	0	0	0	0	0	0	0	0	0	0	0	0	0	0	0	0	0	0	0	0	0	0	0	0.00388207	0.00968768	0.0513761	0	0	0	0	0.0163591	0	0	0	0	0.00662094	0	0	0	0
LIG4	0.0131633	0.0258893	0.0380093	0.0226745	0.0192654	0.00963362	0.0317277	0.0160884	0.00713654	0.0299708	0.0455641	0.0309261	0.0140141	0.0140829	0.0246742	0.052683	0.0313319	0.0163635	0.0243874	0.0250524	0.0575011	0.0856599	0.0195858	0.0239131	0.0492609	0.075944	0.0479045	0.0334775	0.133946	0.143233	0.056553	0.296481	0.0624271	0.0646083	0.336952	0.0893061	0.0559007	0.0609769	0.0287956	0.00773415	0.0134476	0.0289861	0	0.0350435	0.0173197	0.0121692	0.0739566	0	0
PCDH9	0.730541	1.03528	0.776482	0.630028	0.264257	0.392976	0.124014	0.0352628	0.335932	0.173631	0.081876	0.0610502	0.047088	0.00671671	0.018759	0.00443079	0.00767316	0	0	0.243065	0.0533978	0.0509072	0.165853	0.0645854	0.177485	0.121083	0.146714	0.0707808	0.106748	0.115902	0.0654443	0.0762092	0.127715	0.195902	0.605173	0.450505	0.188163	0.105451	0.0371828	0.0355337	0	0.0347721	0	0	0.0103036	0	0.0097485	0	0
PKD2	0.141078	0.23477	0.166541	0.124667	0.215041	0.247726	0.172924	0.148909	0.186664	0.227842	0.102382	0.0810629	0.0536003	0.0488764	0.0762987	0.0171361	0.0194225	0.0139575	0.0840901	0.288683	0.0708043	0.102291	0.216738	0.243123	0.153659	0.181909	0.176923	0.263876	0.435047	0.291627	0.296165	0.444882	0.185623	0.218424	0.554005	0.025077	0	0.0289809	0	0.0524211	0.0934588	0.0362235	0.0244207	0.0828417	0	0.0497745	0	0	0
ARAP2	0.338699	0.274848	0.23882	0.21093	0.213703	0.375761	0.237955	0.203427	0.100354	0.087443	0.0547905	0.0498947	0.043937	0.0437911	0.0303075	0.0209724	0.0334878	0.0144934	0.0325182	0.0779974	0.0163208	0.0807967	0.0101383	0.0234215	0	0.285165	0.198725	0.41874	0.672143	0.76887	0.772033	0.928458	0.483153	0.767655	0.995997	0.212166	0.245459	0.41274	0.321591	0.106389	0.0730296	0.14295	0.0976518	0.320451	0.146343	0.698169	0.479152	0.878025	0.763236
MYO1C	0.03547	0.0105539	0	0	0.0277639	0.00955879	0	0.00954895	0.00667236	0.00305379	0.0218536	0.0159395	0.01776	0	0	0.0249111	0.0435775	0.0102285	0.0363458	0.0179365	0.0386962	0.103574	0.00694322	0.0166433	0	0.00768948	0	0.00795315	0.0181877	0	0.0112438	0	0.038073	0.114085	0.148589	1.33645	0.334097	0.160526	0.17532	0.178994	0.039019	0.0248293	0.00999279	0	0.0290303	0	0.0317623	0.0116812	0
PEG10	0	0	0.00593627	0	0	0	0	0	0	0	0	0	0	0	0	0	0.0174095	0	0	0	0	0	0	0	0	0	0	0	0.00832544	0.0318111	0.0513187	0.143634	0.0212298	0.0459244	0.21141	0.628448	0.103806	0.139808	0.0503294	0.0209913	0	0.024794	0	0	0	0	0	0.0168277	0.0171163
KIAA1407	0.12475	0.0562745	0.0381958	0.0402977	0.0121328	0.0180692	0.0492425	0.0894935	0.0436393	0.0222497	0.0425217	0.0376352	0.0161603	0.026787	0.0541644	0.0293309	0.00608148	0	0.0200693	0.0315353	0.0105104	0.0102905	0.0334578	0	0.0175695	0.0657802	0.0222278	0.0732065	0.0305504	0.0178711	0.019439	0.0411893	0.0122615	0.0150731	0.137485	0.721408	0.170277	0.0969243	0.112392	0.0180845	0.022555	0	0.0471607	0	0.0693631	0	0	0	0
KLHL14	0	0	0	0	0	0	0	0	0	0	0	0	0	0	0	0	0	0	0	0	0.00401998	0	0	0	0	0	0	0	0	0.0294044	0.0112604	0.024078	0.0105419	0.0466335	0.0539189	0.368594	0.0126231	0.0404863	0.0611274	0.129424	0.0716209	0	0	0	0	0	0	0	0
RAPGEF5	0	0	0.00593627	0	0	0	0.0190198	0.0269653	0.0155769	0	0.0195692	0.00888391	0.00515769	0.00365162	0.0052898	0.00506997	0.0055648	0	0	0	0.00725981	0	0.00555807	0.0101815	0.150843	0.0192357	0.00729239	0.00899332	0.0630394	0.0594938	0.0844916	0.0229867	0.141597	0.168189	0.115112	0.465369	0.154523	0.0186473	0	0.0440018	0.00649093	0	0.0144659	0	0.00938605	0	0	0	0
APBB2	0.0217788	0.00996335	0.0123686	0.0187834	0.0120096	0.0669123	0.0413565	0.0421643	0	0.00656413	0	0	0	0	0	0.00730399	0.00741212	0.0104005	0.00340984	0	0.00688437	0	0	0.0165708	0.0329373	0	0.0231691	0.0164009	0.00867263	0.00755675	0	0	0.0519215	0.161323	0.132104	0.993498	0.431864	0.102623	0	0	0.00378285	0	0	0	0.00938605	0	0	0	0
CD79B	0.216848	0.217647	0.166382	0.0969925	0.19543	0.177242	0.197342	0.250126	0.0981845	0.162401	0.057153	0.0488634	0.039814	0.0337524	0.0225319	0.0205429	0.0350581	0.04785	0.0851929	0.144837	0.115709	0.0585959	0.103062	0.0130637	0.0201583	0.073618	0.234821	0.983982	2.36577	2.75724	2.80885	2.79484	1.19094	2.10529	2.75132	2.69091	0.705928	0.536086	1.43052	1.04367	1.06466	0	0.0132841	0.0529669	0.0819881	0.0293954	0.0804872	0.0584189	0.021448
BMP3	0.0123461	0	0	0	0	0	0	0	0	0	0	0.00322376	0	0	0	0.0026178	0	0	0	0	0	0	0.00832445	0.0620874	0.0579954	0	0	0	0	0	0	0	0	0	0.0750458	0.322972	0.0132085	0	0	0	0	0	0	0	0	0	0	0	0
C12orf49	0.0257759	0.0296114	0.023821	0.0407125	0.0749896	0.0282036	0.0950411	0.0477329	0.0820698	0.0699376	0.14548	0.0819973	0.0913149	0.129557	0.0641208	0.0697078	0.0501123	0.00964369	0.0513981	0.207108	0.206072	0.112539	0.0570785	0.0844854	0.0987425	0.0939856	0.0538071	0.115016	0.108962	0.19163	0.296266	0.0970073	0.247633	0.350508	0.0970752	1.05434	0.284902	0.127932	0.247114	0.237497	0.238738	0.0268116	0.092825	0.0253589	0.0477896	0.126119	0.184407	0.227611	0.228249
HIP1R	0.122434	0.0503221	0.0968292	0.0498768	0.0619077	0.0508201	0.0296203	0.0250615	0.048325	0.0250674	0.0316218	0.00620957	0.038347	0.0393465	0.0378721	0.0386498	0.0231162	0.0139101	0.014197	0.0177119	0.0147642	0	0.0325398	0.0473684	0	0.119992	0.0915742	0.0989389	0.168561	0.166903	0.127635	0.244298	0.257459	0.314016	0.312236	0.862196	0.372977	0.390674	0.320428	0.116789	0.0119573	0.134282	0.127857	0.14943	0.0649475	0.0683103	0.035126	0.0985949	0.225946
PAX5	0.0122471	0.0115803	0.0119807	0	0.0137965	0.00955879	0.019342	0.0238254	0	0.00351034	0.0195487	0.00960068	0.00460521	0	0.00540917	0.00164333	0.0126773	0	0	0.00304784	0.00950755	0.010835	0	0	0	0.00778812	0.0299626	0.204243	0.959143	0.76888	0.456568	0.292704	0.699259	0.600019	0.687316	0.846638	0.412337	0.471	0.323466	0.0348866	0.0422978	0	0	0	0	0	0.0122636	0	0
TSPAN33	0.117202	0.156296	0.122701	0.0594529	0.123723	0.157448	0.143294	0.187716	0.0677637	0.00813775	0.0152786	0.0515131	0.0323965	0.0111208	0.0264842	0.0219273	0.0456157	0.00871602	0.0184641	0.237635	0.661741	1.54796	0.00878036	0.0101815	0	0.105908	0.00839368	0.163065	0.1985	0.166813	0.267576	0.0726876	0.135955	0.0677889	0.164643	0.842521	0.378026	0.208009	0.33005	0.0485453	0.0446139	0	0.0138164	0	0.0135085	0	0.0163595	0	0.0171163
LIMD2	1.07855	1.13506	1.15876	1.07514	0.998837	1.1049	0.880858	1.04281	1.13004	1.20914	1.32484	1.21448	0.919878	0.962327	0.661507	0.219982	0.167758	0.0427854	0.230041	0.915186	1.00105	1.13667	0.895104	1.09084	0.983615	1.32269	1.27325	1.15745	1.31071	1.27017	1.3637	2.1684	1.34721	1.49432	2.06598	3.04539	2.07157	1.83656	1.78364	0.548841	0.706942	1.82779	2.01938	1.70196	1.64375	1.43562	1.48948	1.64816	2.04854
TCL1A	0	0	0	0	0	0	0	0	0.00313335	0	0	0	0	0	0	0	0	0.0112545	0	0	0.00877816	0	0	0	0	0	0	0	0	0	0	0	0.201272	0.191382	0.112814	0.30113	0.150536	0.0199978	0	0	0	0	0	0	0.0349944	0	0	0	0
FADS3	0.0232261	0.0318184	0.0365686	0.0213268	0.0677607	0.0231662	0.0320771	0.0231204	0.0546401	0.174809	0.134171	0.205112	0.191345	0.172261	0.154011	0.154552	0.00766468	0.0048649	0.0442829	0.104075	0.0609668	0.0340699	0.158695	0.176604	0.101579	0.0109324	0.0704358	0.0188574	0.173709	0.277637	0.219479	0.0950902	0.138582	0.372714	0.325616	0.713379	0.252708	0.130315	0.113003	0.0531095	0.0330334	0	0	0	0.0181616	0.0162571	0.0347929	0.0803985	0
ABCG1	0.0602745	0.0943129	0.102701	0.0487552	0.175436	0.224701	0.0996403	0.151884	0.0402251	0.0403773	0.0185486	0.0269517	0.0155256	0.00960361	0.0304261	0.028789	0.00643412	0	0.00871214	0.0120632	0.00124501	0.0109811	0.0221927	0.0130637	0.0186115	0.421083	0.307118	0.326997	0.185018	0.232245	0.174869	0.273787	0.202891	0.289231	0.46282	0.84094	0.441123	0.227575	0.103151	0.0208174	0.0930112	0.0455286	0.186467	0.0973728	0.190371	0.206999	0.1372	0.0952831	0.0917403
BTG2	2.52404	1.86256	1.53616	0.864228	0.843269	1.42873	0.799744	0.775488	0.443581	0.301973	0.172819	0.197495	0.150521	0.0731159	0.200818	0.509233	1.20731	1.0455	1.20106	0.148952	0.189762	0.320876	0.342771	1.13877	0.907459	2.29453	0.921968	1.07406	1.64261	1.89803	1.68163	2.90641	1.894	2.69913	3.65207	3.21181	2.48121	2.30215	1.67381	2.17917	0.939007	1.69744	1.8264	2.44127	2.06325	2.41576	1.48974	1.60505	1.6906
MTSS1	0.0141835	0	0.0135948	0.031135	0.00289239	0.0136655	0.00923826	0.0230711	0.241651	0.234966	0.243622	0.277104	0.346419	0.386519	0.260685	0.359936	0.0151546	0.0208331	0.109925	0.336785	0.597774	0.690488	0.0324099	0.0174829	0.0519856	0.0220073	0.050302	0.0507799	0.0868052	0.0752247	0.0336718	0.054675	0.0963133	0.178546	0.0861383	0.825204	0.513072	0.493405	0.697444	0.0847319	0.0114129	0.0695544	0.0412621	0.0326615	0.0510995	0.141209	0.0833272	0.0191284	0.0224608
TMEM243	0.313366	0.185697	0.174667	0.252436	0.301859	0.168388	0.280276	0.248724	0.244313	0.186001	0.129081	0.130208	0.0852843	0.091868	0.132353	0.0690517	0.0685356	0.0241726	0.0895063	0.10938	0.0502786	0.0171582	0.262316	0.268004	0.281057	0.319953	0.22749	0.343299	0.8309	0.940849	0.69906	1.14726	0.74151	0.770161	1.10016	1.43337	0.872252	0.663552	0.604921	0.80893	0.748871	0.529831	0.571982	0.536167	0.452095	0.604033	0.338255	0.512481	0.683731
CECR2	0	0	0	0	0	0	0	0	0	0	0	0	0	0	0	0	0	0	0	0	0	0	0	0	0	0	0	0	0.0141129	0	0.0121237	0	0	0	0.0234671	0.105711	0.00962761	0	0	0.00972802	0	0	0	0	0	0	0	0	0
JUND	2.40877	2.42237	2.02248	1.89936	1.87808	2.14753	2.25882	1.62719	1.78844	1.29745	1.3867	1.52261	1.61953	1.41919	1.15505	0.773222	0.986298	0.987683	0.901171	1.49963	1.51747	2.36121	2.55935	3.01734	3.4473	2.17783	2.54574	2.34111	1.98345	2.19328	2.23795	3.21758	2.15572	2.61363	3.23018	4.29951	4.08783	2.19826	2.42854	2.58126	0.936598	1.60415	2.18019	1.34995	1.41329	2.12504	2.24408	3.83458	3.80066
CHPT1	0.37441	0.279099	0.282485	0.318215	0.330736	0.4219	0.363395	0.269345	0.454412	0.542155	0.610976	0.609312	0.704108	0.621714	0.851954	0.543175	0.440908	0.268491	0.495814	0.375872	0.178883	0.0354779	0.869484	0.91558	1.04424	0.200095	0.295509	0.106786	0.273856	0.378221	0.40426	0.43761	0.494095	0.577269	0.502365	1.3982	1.28498	0.766997	0.488166	0.105997	0.243855	0.090776	0.129636	0.109026	0.0214428	0.0719313	0.143733	0.607019	0.598802
RP11-136K14.3	0	0	0	0	0	0	0	0	0	0	0	0	0	0	0	0	0	0	0	0	0	0	0	0	0	0	0	0	0	0	0	0	0	0	0	0.0506503	0	0	0	0	0	0	0	0	0	0	0	0	0
ABHD15	0.0139085	0.0387283	0.052021	0.0125949	0.0165752	0	0.0900729	0.11783	0.0178329	0	0.0182482	0.024771	0.00287665	0.0104451	0.010004	0.0107664	0.0149747	0	0.0267833	0.029854	0.0373108	0.0526399	0.0249291	0.0684446	0.0225421	0.055548	0.0551881	0.0693099	0.0709602	0.0116197	0.0542935	0.149691	0.159277	0.428215	0.318823	0.591975	0.26466	0.18612	0.144106	0.042818	0.00998077	0.0143178	0	0.0236362	0.00938605	0.00881078	0.0528167	0	0.0371485
TCL1B	0	0	0	0	0	0	0	0	0	0	0	0	0	0	0	0	0	0	0.00775574	0.0076765	0	0	0	0	0	0	0	0	0	0.00796351	0.0346371	0.023132	0.00433686	0.00934074	0	0.0976338	0.0166949	0	0	0	0	0	0	0	0	0	0	0	0
ALOX5	0	0.0271068	0	0	0	0	0	0	0	0.0195582	0	0	0	0	0.00472588	0	0.00971057	0.013772	0.00343763	0	0.000949884	0	0.0556291	0.18459	0.214549	0	0	0	0.015074	0.014232	0	0.0227201	0.0194677	0.0264999	0.0544779	0.38884	0.187129	0.262303	0.266563	0.0612872	0.0837799	0	0.014887	0.019143	0	0	0.013394	0	0
SF1	2.19395	2.09046	2.23068	1.97528	1.90267	1.96707	1.97031	1.77113	1.92579	1.82094	1.80641	1.69057	1.68764	1.6081	1.41756	1.19582	0.888742	0.513911	1.14706	1.89887	1.33901	1.19854	1.80784	1.94857	1.52808	2.28904	2.20135	2.37868	2.42131	2.51515	2.51864	3.22777	2.18355	2.58276	3.48177	3.46554	2.80009	2.84381	2.86547	1.46692	0.794195	2.55888	2.79619	2.89691	2.52319	2.50879	2.27035	2.47838	2.55212
NEIL1	0.0600425	0.0914578	0.0528475	0.0260583	0.0087038	0.00935831	0.0138016	0.0208619	0.0403174	0.0153078	0.0303647	0.0110759	0	0.0154155	0.0311309	0.0120926	0.0145986	0.0139575	0.0467316	0.0196498	0.0194891	0.0170029	0	0	0	0.0746443	0.149172	0.451623	0.53223	0.425587	0.484795	1.87604	1.27572	1.46455	2.3498	3.90948	2.65663	0.873609	0.411265	0.176727	0.228847	0.0437058	0.0506668	0.0629047	0.133524	0.13995	0.0553681	0.0376756	0.04368
HRK	0	0	0	0	0	0	0.00563167	0	0	0	0.00902032	0	0	0	0	0	0.00555104	0	0	0	0	0	0	0	0	0	0	0.0128096	0.120627	0.0561316	0.0293857	0.0432372	0.0444535	0.0959328	0.11327	1.51697	0.691983	0.125315	0.0668501	0.0179857	0.0329471	0	0	0.0148853	0	0	0	0	0
GRASP	0.174574	0.172964	0.140125	0.0784971	0.0555348	0.0570797	0.0422196	0.0399585	0.016481	0.0234008	0	0.00873489	0.00200307	0	0.0300175	0.00702383	0.0267113	0	0.0300003	0.0051064	0.0169855	0.0128204	0.02182	0.0936823	0.0219104	0.017315	0.0475463	0.164828	0.107312	0.0533126	0.0481304	0.0169316	0.209575	0.256744	0.130669	0.684647	1.34605	0.42799	0.119724	0.0585636	0	0.169368	0.291961	0.221292	0.317286	0.259364	0.381198	0.0972631	0.0492959
MKNK2	0.122298	0.0608763	0.0861302	0.0549861	0.0908184	0.103637	0.265719	0.161896	0.086716	0.181392	0.184061	0.134687	0.180524	0.199583	0.270859	0.440405	0.552538	0.446177	0.626454	0.0727663	0.0728722	0.157358	0.142727	0.241189	0.159459	0.268455	0.177718	0.765021	0.729533	0.78572	0.64984	0.671303	2.20636	2.16695	1.15461	2.70081	1.96201	0.561362	0.806547	0.563257	0.202495	0.107275	0.0863089	0.136859	0.210431	0.174924	0.331035	0.301206	0.233623
STK4	1.24426	1.27209	1.08439	1.10692	0.857388	1.0213	1.0158	0.826784	1.26345	1.33881	0.980697	0.82173	0.692541	0.821368	0.474806	0.44105	0.492077	0.307043	0.438844	1.16374	0.987005	1.22128	1.2998	1.64262	1.78999	1.22623	1.32508	0.966101	0.572782	0.632524	0.966731	0.804637	0.708382	0.831286	0.665454	2.4609	2.83615	2.27807	2.2934	1.04608	0.394833	1.99955	1.9505	2.15509	1.9673	1.96887	1.79244	1.8968	1.91744
HES1	0	0	0	0	0	0	0	0	0	0	0	0	0	0	0	0	0	0	0.015673	0	0.00422584	0.0284049	0	0	0	0	0	0	0	0	0	0	0	0	0	0.119592	0.417685	0.13137	0.146015	0.0905027	0.0118909	0	0	0	0	0	0	0.0176717	0
RGS2	0.0474277	0.127754	0.113102	0.166419	0.129484	0.130233	0.1598	0.224327	0.0878996	0.0404517	0.121289	0.1183	0.144067	0.0614138	0.139051	0.108438	0.0510592	0.0645779	0.0782161	0.0361525	0.0758394	0.0701078	0.267936	0.435328	0.529553	0.142288	0.223281	0.166326	0.294436	0.2587	0.152642	0.263032	0.568603	1.24553	0.714834	2.49912	1.72835	0.935194	0.97641	0.414046	0.0746459	0.0921387	0.0906998	0.127442	0.305207	0.453377	0.335881	0.462011	0.599909
SLCO4A1	0.0061234	0.038227	0.0122404	0.0110147	0.0146749	0.0223544	0.0109024	0.0198191	0.024237	0.0190815	0.0081804	0.00508911	0.024094	0.0264825	0	0.00862414	0.0129303	0	0	0.0213942	0.00500004	0.00722662	0.0364091	0.044224	0.0149816	0	0.0711987	0.0155454	0	0	0.0156729	0	0	0.0261549	0	0.0232873	0.356972	0.137958	0.0453647	0.390349	0.0955986	0.0302789	0	0.0137061	0.0271269	0.0414753	0.0214557	0.0838051	0.0702382
DIRAS1	0.0061234	0.0143456	0.0162165	0.0231493	0.0156844	0.0268778	0.00600519	0.00560883	0.00818035	0.00823432	0.00827933	0.0272704	0.047144	0.0193249	0.00932407	0.00284557	0	0	0.00463458	0.0173509	0.0100707	0	0.0671388	0	0	0	0.0199042	0	0.0289443	0.0267675	0	0	0.0136351	0.00701447	0.0119002	0.0629881	0.192908	0.0398118	0.0461514	0.0137568	0	0	0	0	0	0	0	0	0
RBM38	0.0957125	0.0824575	0.0498896	0.174174	0.192979	0.256314	0.542482	0.439842	0.0900121	0.142755	0.157893	0.141638	0.231387	0.136421	0.242315	0.542872	1.15917	1.15978	1.12074	0.251666	0.486664	0.747521	0.14359	0.358923	0.245834	0.958587	0.733117	1.40959	1.16279	1.3122	1.33811	1.4218	1.90117	2.18258	1.63795	1.80709	2.11279	1.63363	1.47921	0.328117	0.272295	0.76905	0.937444	1.21983	0.958069	1.04916	0.927716	1.27739	1.49359
IER5	0.221857	0.249826	0.17288	0.173376	0.171377	0.271859	0.290743	0.312584	0.245767	0.268713	0.498624	0.444343	0.490517	0.475924	0.533239	0.395811	0.292238	0.236105	0.483867	0.112034	0.0779567	0.0737982	0.171351	0.337281	0.314211	0.453047	0.200789	0.104675	0.0751307	0.133922	0.107955	0.204222	0.197066	0.216174	0.0835346	1.59608	1.6103	0.596336	0.393226	0.20491	0.0734329	0.161483	0.206157	0.221943	0.0873372	0.328312	0.399126	0.861986	0.709879
DDX21	0.829183	0.869594	0.888317	0.782669	0.78143	0.860943	0.715301	0.656636	1.00452	0.80752	0.995985	1.2486	1.37439	1.2896	1.27064	1.42198	0.523908	0.453954	1.0739	0.999846	0.757089	0.663975	0.721767	0.630217	0.374996	0.578567	0.726032	0.617833	0.65982	0.651627	0.48528	0.742691	1.04183	1.05587	0.605162	1.64828	2.47999	1.7075	1.64286	1.10104	0.384979	0.913764	0.847616	0.929245	1.09794	1.65976	0.949725	0.85365	1.11738
MGAT5	0.0244386	0.0767137	0.0537156	0.0686306	0.157766	0.036412	0.0804704	0.05967	0.053013	0.130451	0.0171611	0.0196638	0.0107947	0.00442315	0.0151137	0.0026027	0.0354882	0.0112272	0.0170691	0.074227	0.0279971	0.0600725	0.0626279	0.0378339	0.0117043	0.115876	0.0940412	0.0999073	0.212798	0.206003	0.0893211	0.215696	0.247059	0.178942	0.301304	0.283065	0.629856	0.44049	0.246764	0.00945947	0.0182235	0.0975666	0.0548772	0.0877981	0.0989103	0.17633	0.143534	0.017635	0.0735508
RP11-432J24.2	0	0	0	0	0	0	0	0	0	0	0	0	0	0	0	0	0	0	0	0	0	0	0	0	0	0	0	0	0	0	0	0	0	0	0	0	0.0826355	0.0175501	0	0	0	0	0	0	0	0	0	0	0.0177628
TCOF1	0.623047	0.500974	0.315612	0.33864	0.362223	0.364562	0.554602	0.485984	0.499986	0.371858	0.523396	0.459106	0.549323	0.560815	0.546088	0.513106	0.205275	0.0660952	0.363121	0.361541	0.112971	0.113235	0.221651	0.104279	0.106758	0.437614	0.276688	0.50059	0.412138	0.367037	0.337379	0.598789	0.624896	0.461526	0.69203	0.53326	1.39023	1.12016	0.86438	0.225988	0.111101	0.0632415	0.0844937	0.176396	0.118412	0.186604	0.182705	0.345637	0.382763
RP11-297B17.3	0	0	0	0	0	0	0	0	0	0	0	0	0	0	0	0	0	0	0	0	0	0	0	0	0	0	0	0	0	0.00816139	0	0	0	0	0	0.0200471	0.108298	0.066804	0.0340439	0	0.0156598	0	0	0	0	0	0	0	0
COL19A1	0	0	0	0	0	0	0	0	0	0	0	0	0	0	0	0	0	0	0	0	0	0	0	0	0	0	0	0	0	0	0	0	0	0	0	0.0426997	0.0702669	0.242888	0.0960936	0	0.00916406	0	0	0	0	0	0	0	0
FCER2	0	0	0	0	0	0	0.00749212	0.0160356	0	0	0	0	0	0	0	0	0	0	0	0	0.00644259	0	0	0.0235194	0	0	0.00963161	0	0	0	0	0	0	0.0130681	0.0232331	0.0662759	0.42716	0.455631	0.190782	0.180387	0.215709	0.0172963	0	0	0	0	0	0	0.0192851
SNX29P2	0.113064	0.100094	0.155631	0.0978785	0.125509	0.1044	0.0894333	0.0890218	0.0615648	0.0950256	0.0582293	0.0465052	0.0260712	0.0393223	0.0286217	0.011301	0.0146697	0.0139575	0.0103519	0.0413487	0.0443233	0.00554283	0.0955892	0.0271498	0.0889625	0.102961	0.111975	0.00911008	0	0.0645652	0	0.0452439	0.535657	0.706602	0.264571	1.11081	1.25873	0.953047	0.403848	0.0186876	0.044588	0.0622474	0.0583128	0.0529763	0.0163533	0.057905	0	0.0528263	0.0173431
SMCHD1	0.715442	0.661578	0.582351	0.577039	0.795832	0.814838	0.878129	0.697895	0.895999	0.783571	0.944406	0.733482	0.887068	0.790122	0.674701	0.814542	0.703672	0.524138	0.763854	0.776395	0.323631	0.368888	1.1155	1.27512	1.57004	0.735933	0.783881	1.08889	1.41438	1.00873	1.11515	1.08142	1.02793	1.53011	1.4044	2.07616	2.56628	3.0634	2.47157	0.989311	0.501511	1.69014	1.26188	2.42097	1.83737	2.44902	1.42052	1.45888	1.63841
SMAP2	0.492592	0.612838	0.556843	0.419739	0.498882	0.822781	0.667206	0.666404	0.560089	0.414482	0.790934	0.637052	0.86301	0.923969	0.84617	0.844574	0.490596	0.352534	0.599615	0.381865	0.32394	0.694918	0.426548	0.269093	0.353074	0.443915	0.511162	0.979126	0.886637	0.875181	1.18884	0.93669	1.03518	0.875627	1.30768	1.58452	2.2444	2.59821	1.3242	1.89679	1.07375	1.44834	1.53816	1.89917	1.85035	1.86114	1.5395	1.36533	1.58133
PDE4B	0.227597	0.318202	0.202846	0.153594	0.260269	0.369617	0.27661	0.338371	0.0976122	0.0565182	0.0558911	0.0393705	0.00727703	0.00883315	0.0155877	0.00258977	0.0290152	0.0228738	0.0286101	0.0210893	0.0413687	0.0677051	0.0791103	0.0566104	0	0.368786	0.336252	0.796891	0.83552	0.801514	0.780482	1.14979	0.178366	0.357553	0.836674	0.538553	1.45147	1.5388	0.832817	1.40561	0.0849178	0.0984215	0.163001	0.274595	0.361787	0.39535	0.396332	0.577347	0.757811
LAPTM5	1.75581	1.60641	1.40424	1.63332	1.54733	1.48572	1.47271	1.45695	1.46806	1.44371	1.43621	1.49744	1.35447	1.2444	1.11598	0.750865	0.495632	0.160606	0.559697	1.24982	1.63395	2.37985	2.42722	3.40626	3.23567	2.35381	1.00047	2.08073	3.60824	3.81713	3.65297	4.21795	2.17091	3.31041	4.00606	4.00125	4.26527	4.04904	3.45123	0.842216	0.869424	1.89414	1.97511	2.11565	2.16812	2.24806	1.97144	1.35249	1.31269
SNX9	0.118869	0.335559	0.303645	0.185009	0.236458	0.251286	0.260431	0.190961	0.164901	0.186159	0.276147	0.307867	0.365055	0.354187	0.300169	0.47793	0.461788	0.367126	0.488504	0.242894	0.334197	0.498376	0.174608	0.11145	0.0175695	0.192929	0.229365	0.464664	0.505541	0.528445	0.344828	0.326462	0.390363	0.389686	0.55983	1.53849	1.96938	1.55055	0.894603	0.682961	0.263108	0.554481	0.558326	0.565681	0.886613	0.706163	0.86376	0.393024	0.345669
NFKBID	0.0807382	0.0862014	0.0432888	0.0292689	0.103835	0.0724353	0.173569	0.130161	0.0670209	0.0310966	0.0104979	0.0214568	0.0179382	0.0250581	0.00939259	0.0142531	0.0457112	0.0182221	0.0161079	0.047776	0.0221297	0.0941552	0.0517145	0.098279	0	0.0936241	0.0725051	0.0714151	0.0833531	0.138209	0.0726472	0.0858316	0.130631	0.297524	0.370667	1.01189	0.712392	0.673997	0.274602	0	0.0622297	0.0141534	0.0105233	0	0.0260806	0.0297062	0.0359193	0	0.0229014
ICOSLG	0.0733321	0.0754753	0.0599773	0.0206144	0.0159748	0.0836988	0.151451	0.184262	0.0321343	0.0552625	0.0535168	0.0161965	0.026392	0.00429768	0	0.0154187	0.0346311	0	0.0456475	0.0111779	0.0465137	0.019917	0.141672	0.372026	0.343931	0.0666682	0.180746	0.516971	0.638155	0.608936	0.582309	0.328949	1.21675	1.51625	0.697201	2.08492	1.62848	1.20278	0.889448	0.494496	0.170288	0.139585	0.043258	0.0832594	0.145809	0.213568	0.0820318	0.0387848	0.0174447
LYN	0.514469	0.678318	0.806585	0.832729	0.846551	0.881615	0.654382	0.64181	1.03405	0.984405	0.830946	0.659429	0.400056	0.648932	0.331953	0.105915	0.123312	0.0459608	0.166368	0.940928	0.903146	1.06803	0.660281	0.547918	0.445597	0.66983	0.521948	0.12944	0.0722769	0.122	0.0371548	0	0.372119	0.560573	0.121272	2.49493	2.26469	2.00453	1.58077	0.340416	0.143752	0.0137441	0.0181252	0.0239652	0.0530172	0	0.0724964	0.0876694	0.0738406
KIAA0226L	0.0247663	0	0	0	0	0	0.00375582	0.00767399	0.00342436	0	0.0051826	0.00393696	0	0.00381079	0.00543308	0.0182848	0.0621341	0.0244251	0.0450708	0	0.00448484	0	0	0	0	0	0.011418	0.0126965	0.0102547	0.00867209	0	0.0941912	0.00900665	0.0350647	0.292058	0.475006	0.40604	0.372304	0.233486	0.0204032	0.0266559	0	0	0	0	0	0	0.0194692	0
KDM4B	0.0732308	0.119347	0.146447	0.0586462	0.0804706	0.0737461	0.0979173	0.151411	0.0729313	0.0755987	0.117442	0.111545	0.147513	0.21191	0.113329	0.131466	0.0619274	0.0478632	0.145695	0.132239	0.113432	0.159064	0.0736061	0.0382252	0.133588	0.0929952	0.0955585	0.0318596	0.0605975	0.0461865	0.031794	0.0519161	0.120133	0.0740927	0.140871	0.428545	0.770776	0.641142	0.488302	0.146621	0.0310139	0.15761	0.181052	0.157477	0.121958	0.0958368	0.0897466	0.0962092	0.132349
PLEKHG1	0	0	0	0	0	0.0107935	0.00500511	0	0.00702272	0.0429847	0.079791	0.0570024	0.0395089	0.094134	0.05057	0.042803	0.00988948	0	0.0587791	0	0	0	0.00577065	0	0	0.0109822	0.041327	0.0185725	0.0440964	0.0148753	0	0.0175453	0.0405656	0.0865891	0	0.607877	0.523357	0.350686	0.353327	0.0427689	0.00427562	0	0.0114275	0	0	0.0376201	0.0176155	0.0375791	0.0782869
FCRL1	0	0	0	0	0	0	0	0	0.00696098	0.00661692	0.00347836	0	0.0044315	0	0	0	0	0	0	0	0.000986465	0	0	0.0191931	0.0404997	0	0.0207238	0	0	0	0	0.0404504	0.00525415	0.0174083	0.0280884	0.416512	0.195501	0.233371	0.201642	0.00527124	0.0289075	0	0	0.0298622	0	0	0	0	0
COL9A3	0.0242042	0	0.0128829	0	0	0	0	0	0	0	0	0	0	0.00627902	0.00464424	0.00259748	0	0	0	0	0.00229051	0	0	0	0	0	0	0.00614751	0	0	0	0	0	0.00443755	0	0.14337	0.212232	0.214415	0.11569	0.0840387	0.0728062	0	0.0158055	0.0179839	0	0	0	0	0
AC007879.5	0.0143735	0	0	0	0	0	0	0	0	0	0	0	0	0	0	0	0	0	0	0	0	0	0	0	0	0	0	0	0	0	0	0	0	0	0	0	0.0137766	0.0603033	0	0	0	0	0	0	0	0	0	0	0
DNMBP	0.0495168	0.0375006	0.0794735	0.0659546	0.0312783	0.0677518	0.0926249	0.0475169	0.0567682	0.080502	0.101983	0.0411514	0.0792452	0.0798923	0.0673452	0.0519774	0.0614196	0.0139575	0.0135397	0.0544961	0.0282497	0.0978817	0.0505129	0.0951264	0.0356795	0.0803169	0.0954307	0.0624171	0.0813498	0.111597	0.0463771	0.0582464	0.0772639	0.156107	0.127974	0.314078	0.455844	0.5179	0.17617	0.0896417	0.0291137	0.0390975	0.0289897	0.0170234	0.0475759	0.031273	0.0184156	0.0368261	0.0481727
C7orf50	0.514332	0.377157	0.326847	0.327737	0.285161	0.18059	0.316238	0.251551	0.277738	0.233077	0.261505	0.36323	0.45362	0.433647	0.421859	0.568122	0.252072	0.211306	0.397618	0.526841	0.598892	0.731151	0.334981	0.252622	0.132838	0.23173	0.341775	0.164223	0.0879117	0.116902	0.129224	0.0625054	0.305934	0.350252	0.254327	1.45278	1.58093	1.40826	0.792917	0.87466	0.881045	0.470709	0.712652	0.397022	0.538629	0.903603	0.807312	1.18497	1.08525
C12orf42	0	0	0	0	0	0.00916995	0	0	0	0	0	0	0	0	0	0	0	0	0	0	0	0	0	0	0	0.0161421	0	0.0112291	0	0.00946066	0	0	0	0	0	0.093136	0.0760685	0.144386	0.0204031	0.0211767	0.00538121	0.0159816	0.0452019	0.0162816	0	0.047459	0.0222334	0.0216333	0.0187559
OSBPL10	0.0130233	0	0.0129087	0.0124059	0.023608	0.0331715	0.00703995	0	0.0181007	0	0.0132418	0.00648233	0	0.00432664	0.00952101	0.00374074	0.0139927	0.0111642	0.00296126	0.00298914	0.00198619	0	0	0	0	0	0.0194399	0.0116098	0.0167861	0	0.028789	0.0476627	0.0138197	0.0608451	0.0441923	0.116142	0.166607	0.351212	0.28802	0.175972	0.0978461	0	0	0	0	0.0231824	0.0582521	0.0533598	0.0178826
TSC22D3	2.48854	2.56608	1.89586	0.927831	0.961046	1.39748	1.22312	1.28556	1.24294	1.34021	1.16893	1.02446	0.938733	0.662726	0.606279	0.266505	0.292657	0.132013	0.240273	1.00459	0.918857	1.40226	0.686869	0.716187	0.743233	1.50909	0.931112	2.60912	2.54321	2.35708	2.19565	2.60825	3.08963	3.55904	2.7412	1.85718	3.13987	3.05121	1.95786	2.78464	0.564166	2.11969	2.16759	2.25452	1.87025	2.27288	2.1688	1.8201	1.64536
REL	1.2969	1.29928	1.06907	1.04886	1.23059	1.50775	1.46714	1.3368	1.26937	1.01576	1.06742	0.910406	0.834139	1.09102	0.86299	0.644395	0.472902	0.341116	0.58298	0.840622	0.370208	0.503535	1.04311	1.082	1.34446	1.64289	1.60928	1.35264	1.38652	1.53252	1.36665	1.37434	1.36796	1.35417	1.37186	2.32484	2.71983	2.65123	2.05386	0.209078	0.179435	0.871373	1.00667	0.924006	1.36088	1.41033	1.2731	2.16041	2.5995
CD22	0.0131633	0	0.0227515	0.0306304	0.0336384	0	0.0404134	0.00950719	0.0025106	0.0214103	0.00414186	0.00795405	0.0034713	0	0	0	0	0	0.0155577	0.00161377	0.00854612	0	0.0141099	0.0265973	0	0.025554	0.0156861	0.29653	0.525043	0.583018	0.616135	0.25483	0.80082	0.521577	0.455205	0.237422	0.49592	0.486231	0.379977	0	0.0408123	0	0	0	0.0258369	0	0.0326949	0	0
PLEKHA2	0.407312	0.498574	0.32693	0.292379	0.378336	0.430222	0.333403	0.405059	0.454306	0.463664	0.420778	0.268324	0.286675	0.288908	0.24458	0.122758	0.051579	0	0.0609305	0.209269	0.149788	0.199559	0.573335	0.907106	1.15497	0.366559	0.760547	0.13117	0.0683666	0.121904	0.0850641	0.05804	0.527187	0.536602	0.259491	0.764059	1.00366	1.34059	0.618724	0.238691	0.0989313	0.36682	0.403278	0.433298	0.533436	0.721007	0.716732	0.760567	1.00988
SIPA1L1	0.128934	0.325105	0.279864	0.199745	0.201369	0.401069	0.225676	0.180632	0.203316	0.137427	0.085923	0.0260646	0.0280293	0.0497109	0.039059	0.0134435	0.0415671	0	0.0160821	0.122221	0.0424694	0.0418651	0.325132	0.523077	0.380392	0.281364	0.430033	0.212854	0.0212774	0.080414	0.0792663	0.0549209	0.0872078	0.172694	0.0775179	0.975021	1.20175	1.06073	0.91624	0.144582	0.0490839	0.317903	0.0853565	0.409313	0.208337	0.291618	0.338564	0.574491	0.551627
MS4A1	0	0	0	0	0	0	0.00344721	0	0.00313335	0	0.00762022	0	0	0	0	0.00311846	0.0187429	0	0.00340984	0	0.0119241	0	0	0	0	0	0.0211416	0.0706483	0.0663341	0.0840189	0.0771987	0	0.877489	0.283758	0.0764062	2.31029	2.22796	2.19823	3.38567	0.0634325	0	0	0	0.0181825	0.0164508	0	0.024832	0.0721311	0.0390508
SOX5	0	0	0	0	0	0	0	0	0	0	0	0	0	0	0.00496423	0.00200335	0	0	0	0	0	0	0	0	0	0	0	0	0	0.0184384	0.0245468	0.0229059	0.00858701	0	0.0158612	0	0.0421308	0.0392499	0.511593	0.0706877	0	0	0	0	0	0	0.013394	0	0
CD79A	0.0429648	0.0217525	0.0176428	0.0678359	0.0333085	0.0655975	0.159689	0.0981386	0.0603829	0.0525364	0.0237901	0.0111651	0.0137011	0.0128646	0.029155	0.00733576	0.0687235	0	0.0910067	0.0259703	0.0547156	0.021128	0.0522756	0.0385454	0.0432395	0.26289	0.212426	1.92179	1.40228	2.35481	2.30572	1.16221	1.95255	2.58304	1.7484	3.45081	3.80753	3.29583	3.66715	1.57898	1.91529	0.0302616	0.155203	0.0189105	0.0505934	0.079906	0.0946478	0	0
BANK1	0.127057	0.0798142	0.113204	0.0247973	0.0572541	0.0543663	0.0402265	0.10108	0.0770989	0.100013	0.0477707	0.0565424	0.0946492	0.0967536	0.0652901	0.03763	0.00690102	0.013772	0.0132893	0.53794	0.931636	1.57935	0.0213892	0	0	0.0947148	0.0652917	0.146944	0.215636	0.19385	0.178836	0.153638	0.196858	0.101742	0.121785	0.173774	0.431436	1.23077	1.42718	0.0390433	0.0151426	0	0	0	0.022436	0	0.013394	0.016639	0
ARHGAP24	0	0	0	0	0	0	0	0	0	0	0	0	0	0	0	0	0.0198282	0	0.00986783	0	0.0100232	0	0	0	0	0	0	0	0	0	0	0	0	0.00452596	0	0.0506503	0.339824	0.552303	0.724601	0.0230792	0.00546641	0	0	0	0	0	0.020218	0	0
DOK7	0	0	0	0	0	0	0	0	0	0	0	0	0	0	0	0	0	0	0	0	0	0	0	0	0	0	0	0	0	0	0	0	0.00337828	0	0	0	0.0610347	0.0176423	0.255112	0	0	0	0	0	0	0.00824427	0.0173572	0	0
PPFIBP2	0.0111353	0	0	0	0	0.00966779	0.00453946	0.0288785	0.00359051	0	0	0	0	0	0.00914659	0	0.00635667	0	0.00756715	0.00558794	0.00401998	0.0166814	0	0	0.0205401	0	0	0.00614751	0.0131774	0	0	0	0.0175358	0.0328336	0	0.0479332	0.217648	0.438436	0.773664	0.19119	0.0370998	0.0135645	0.0294969	0.0263166	0.051114	0	0	0	0
RALGPS2	0.0545206	0.0936195	0.157806	0.200644	0.197418	0.278857	0.303889	0.153686	0.303621	0.295882	0.331343	0.288643	0.284163	0.274465	0.252157	0.229351	0.167071	0.22353	0.251878	0.189909	0.0540686	0.0189815	0.125118	0.0617896	0.15338	0.247527	0.197252	0.10717	0.142023	0.297953	0.296047	0.225922	0.178897	0.192183	0.0956685	0.647889	0.536908	1.06979	1.56246	0.883301	0.222263	0.065771	0.085511	0.0597791	0.144237	0.0159204	0.0270485	0	0
TNFRSF13C	0.0123137	0	0	0	0.010562	0	0.0382548	0	0.0160315	0	0.00493985	0.00518919	0	0	0.0131934	0	0.03341	0.0104005	0.0108462	0.00979362	0.0051139	0	0.00949292	0	0	0	0.0119566	0.0257785	0.097696	0.0305955	0.0928646	0	0.456446	0.364817	0.116453	0.949042	2.19972	1.77742	1.26369	0.502611	0.248935	0.085174	0.0606633	0.0827157	0.065958	0.0305394	0.0460562	0.0564798	0.11174
PARP15	0.121362	0.0831763	0.0869089	0.0951777	0.10949	0.0723836	0.0957499	0.120945	0.0811227	0.121853	0.0647458	0.0566755	0.0658454	0.0988907	0.086647	0.130144	0.0474487	0	0.0833155	0.151362	0.0692583	0.112528	0.0440983	0.0167337	0.0935771	0.0456465	0.165755	0.225126	0.0798388	0.0858846	0.0354223	0.118392	0.136187	0.158802	0.209222	0.236688	0.777089	0.511537	1.11601	0.0391905	0	0.154159	0.134118	0.159501	0.165555	0.0780807	0.143353	0.161061	0.166764
AC079767.4	0	0	0	0	0	0	0	0	0	0	0	0	0	0	0	0	0	0	0	0	0	0	0	0	0	0	0	0	0	0	0	0	0	0	0	0.0301362	0.258716	0.248142	0.400064	0.00408564	0	0	0	0	0	0	0.013394	0	0
BLK	0	0	0.0110042	0	0	0	0.00645725	0	0.0025106	0	0.00414186	0	0	0	0	0	0.00428406	0	0.0229859	0	0.00935535	0.0239359	0	0	0	0.00760279	0	0.131293	0.188508	0.216449	0.0927069	0.0912549	0.512461	0.591918	0.344589	0.509966	0.323006	0.366254	0.789085	0.106216	0.0972409	0.0197863	0.0299268	0	0.0161341	0.0202842	0.013394	0	0.017618
CLECL1	0	0.0258917	0.0125856	0	0.00895183	0	0	0.0082744	0	0	0	0	0	0	0	0.0105628	0	0	0	0.0118463	0.0043832	0.0132972	0.0105025	0.0841633	0.0523094	0	0	0	0	0	0	0	0.00502695	0.00452596	0	0.0116751	0.0832823	0.030995	0.54567	0.183129	0.252691	0.0172035	0	0.0266491	0	0.0506681	0	0.0389071	0.0604473
NCOA3	0.233649	0.208902	0.247651	0.129138	0.218438	0.282677	0.275843	0.381103	0.164471	0.180396	0.126261	0.124688	0.0576079	0.132482	0.100921	0.145531	0.0906059	0.0130901	0.107768	0.0622987	0.114239	0.225877	0.16716	0.146543	0.0991164	0.456797	0.260837	0.525029	0.366549	0.386461	0.215253	0.529068	0.185107	0.42652	0.551032	1.364	1.29798	1.49985	1.89595	1.57877	0.567889	0.181552	0.183557	0.310734	0.240395	0.126866	0.104848	0.129835	0.203044
OSTN-AS1	0	0	0	0	0	0	0	0	0	0	0	0	0	0	0	0	0	0	0	0	0	0	0	0	0	0	0	0	0	0	0	0	0	0	0	0	0	0	0.116207	0.00599684	0.0181071	0	0	0	0	0	0	0	0
CNR2	0	0	0	0	0.00451739	0	0.00972394	0	0	0.00727249	0.0049115	0.00510695	0	0	0.0107481	0	0.00991526	0.0139575	0.00296126	0	0.00184107	0	0.030637	0.0533602	0.0519886	0	0.0520304	0	0.0282959	0.0104201	0.0336733	0.0186418	0.0789191	0.121619	0.0966099	0.337893	0.214015	0.168107	0.473114	0	0.0249721	0	0	0	0	0	0	0.052678	0
ARHGAP25	0.0600998	0.115231	0.130928	0.222291	0.25356	0.187448	0.305975	0.393268	0.0616852	0.0348965	0.0595464	0.029314	0.0137127	0.0395951	0	0.0143421	0.04427	0.0243199	0.0338912	0.0531036	0.0621633	0.101323	0.133869	0.111272	0.0992497	0.535513	0.25804	0.590685	0.110306	0.13707	0.129235	0.107431	0.242023	0.269818	0.0932703	0.347691	0.881627	1.27075	1.23384	0.177069	0.152835	0.0815939	0.112999	0.163128	0.0737087	0.129598	0.154625	0.352824	0.200508
FCRL2	0	0	0	0	0	0	0	0	0	0	0	0	0	0	0	0	0	0	0	0	0	0	0	0	0	0	0.0119566	0	0	0.0148753	0	0	0	0	0.0218224	0.153274	0.132118	0.084083	0.328522	0.171114	0.192996	0	0	0	0	0	0	0	0
CD37	2.37429	2.24366	2.28096	2.01259	1.6066	1.97475	1.35135	1.74312	1.25608	1.61201	1.04987	0.936167	0.73252	0.730634	0.563464	0.254576	0.283831	0.116921	0.249167	1.23949	0.94407	1.11533	1.40626	0.885004	1.14185	2.43182	1.59418	0.538882	0.47823	0.771633	0.576236	1.69651	0.22941	0.672917	2.14379	3.98672	3.94879	3.7851	3.88395	0.93818	0.988653	1.65829	1.94031	1.65481	1.95508	1.93107	1.95222	1.64884	1.27457
P2RX5	0.0181454	0.0358173	0.0250352	0.106501	0.0192778	0.0283519	0.0478854	0.0259845	0.245742	0.347592	0.288856	0.350669	0.288207	0.31991	0.235255	0.0990254	0.0192057	0	0.024947	0.0317335	0.0126903	0.0128204	0.167456	0.0178877	0.0496355	0	0.0663238	0.0663676	0.0413834	0.0086877	0.0117233	0.101892	0.057838	0.0711043	0.0753891	0.597585	0.583505	0.260251	0.730781	0.313077	0.310559	0.047454	0.0308957	0	0	0	0	0.0176717	0
ACP5	0.0114237	0	0.0256131	0.0247919	0.040647	0.0150991	0.0958192	0.104057	0.00450048	0.0137126	0.0217707	0.0565806	0.0341103	0.0375508	0.0188912	0.0551109	0.0275938	0.00631116	0.0502455	0.00463912	0.00297644	0.0264399	0.00753011	0	0	0.0782986	0.066722	0.0119377	0.0197439	0.0222937	0.00870174	0.0271408	0	0	0	0.0323526	0.161601	0.164902	0.618936	0.168228	0.329157	0.0436944	0	0.027567	0	0	0.0563297	0.017635	0.0359735
LINC00926	0	0.0204351	0.0098761	0	0.0384976	0	0.0188083	0.00855503	0.0135968	0.0504426	0.0308808	0.0519906	0.0282726	0.0399067	0.0280758	0.00567891	0.017147	0	0	0.00951239	0.0247438	0	0.0318735	0.0217504	0.0340125	0.0126196	0.0233746	0	0.0119241	0.0667206	0.0468354	0	0.0170094	0.0255167	0	0.978693	1.10396	1.27269	0.763788	0.0350231	0	0	0	0	0.0343823	0.0484786	0.0262584	0	0.0178826
2023-03-01	0	0.0146464	0.0116187	0.00594247	0.0124893	0	0.032337	0.0152666	0.0162085	0	0.00703086	0	0	0.00697505	0.00482249	0.0151435	0.00869907	0	0.012122	0.00646873	0.02493	0.0305726	0	0	0	0	0	0	0.0146756	0	0	0	0.00457839	0.00371603	0	0.0840654	0.238491	0.612248	0.6537	0.00443837	0.00454393	0	0.0149324	0.0143533	0.0271068	0.0331101	0	0.0260377	0.0229014
COL4A4	0	0.0146772	0.0122294	0	0.0105588	0	0	0	0	0.00922819	0.0120539	0	0	0	0	0	0	0	0	0	0	0	0	0	0	0.00925085	0.011783	0.0124105	0	0	0	0	0.00607966	0	0	0	0.0052851	0.0370948	0.199229	0.155369	0.0968991	0	0	0.014101	0	0	0.013394	0	0.0174257
ZBTB32	0	0	0	0	0	0	0	0	0	0	0	0	0	0	0	0	0.0033332	0	0	0	0	0	0.0129832	0.0376094	0.0400086	0	0	0	0	0	0	0	0	0	0	0.0116751	0.140483	0.123609	0.291662	0.0190218	0	0	0	0.016556	0	0	0.0319111	0.200476	0.0654587
LY9	0	0	0	0	0	0	0.00464409	0.0202804	0	0	0	0	0	0	0.00390565	0.00577176	0.0189811	0.0471035	0.0179736	0	0.00401998	0.040975	0	0	0	0	0.00748337	0.154314	0.0535094	0.0724983	0.0395945	0.0191372	0.0641424	0.0539652	0	0.130646	1.0802	1.03076	0.808022	0.520941	0.230548	0.0974692	0.0924931	0.137874	0.114279	0.265061	0.133335	0.31337	0.209253
PRDM2	0.839044	0.834614	0.692909	0.729641	0.794807	0.881377	1.04334	0.762787	0.778974	0.70524	0.689785	0.499637	0.519522	0.573039	0.403582	0.39621	0.510564	0.250134	0.51193	0.681768	0.352699	0.616513	0.760622	1.06062	0.688479	1.17194	1.14754	1.33325	2.51255	2.38641	2.16495	2.61218	1.90239	2.44105	2.77371	2.68292	2.10932	2.70173	2.97864	1.51294	0.546254	1.05143	0.704826	1.00341	0.687637	1.01972	1.0113	0.977196	1.31639
CXCR5	0	0	0	0	0	0	0	0.00897483	0	0	0	0	0	0	0	0	0.0157021	0	0	0	0	0	0	0	0	0	0.0127312	0	0	0	0	0	0	0	0	0.0511846	0.485954	0.476374	0.416752	0	0	0	0.0282366	0.055572	0.122432	0.272253	0.0659773	0	0.0369234
GEN1	0.0273969	0.014372	0.018071	0.0166714	0.0359025	0.0448316	0.10925	0.0501	0.0353757	0.0508414	0.0786246	0.0311096	0.0917422	0.0637659	0.0610989	0.0915909	0.0911087	0.0673077	0.120204	0.11345	0.0212245	0.0260666	0.052132	0.0653023	0.0596123	0.0598661	0.0234826	0.0650575	0.19091	0.227567	0.113539	0.0179941	0.142028	0.283423	0.0240176	0.149209	0.211645	0.204414	0.560082	0.14875	0.043595	0.0169116	0	0.0182244	0.0266556	0	0	0	0
KLK1	0	0	0	0	0	0	0	0	0	0	0	0	0	0	0	0	0	0	0	0.00826762	0.0130233	0	0	0	0	0	0	0	0	0	0	0	0.00472214	0	0	0.0656546	0.0205643	0.0771825	0.186152	0.00692284	0	0	0	0	0	0	0	0	0
SP140	0	0	0	0	0	0	0	0.00977182	0	0	0	0	0	0	0	0	0.00988948	0	0	0	0	0	0	0	0.0164864	0	0.0119566	0	0.00845287	0	0	0	0	0.010435	0	0.13742	0.379026	0.505919	0.587153	0.261815	0.174346	0.0767703	0.0292688	0.216172	0.219568	0.230228	0.355689	0.217833	0.357645
PTPRCAP	0.654601	0.573765	0.807732	0.867144	0.851079	0.948183	0.839316	0.914003	0.408228	0.235523	0.263906	0.201859	0.076435	0.113065	0.0539949	0.0138224	0.092759	0.0125728	0.0703408	0.19555	0.0739219	0.0204173	0.209932	0.104434	0.0375698	1.58213	0.545025	0.801193	0.494117	1.0103	0.627215	0.514157	1.01941	1.20809	0.451102	0.99534	1.10168	1.4804	2.00305	0.616279	0.782664	1.13548	1.23944	1.09612	1.18036	1.20799	1.19089	1.24919	1.37928
PNOC	0	0.0259516	0	0	0	0	0	0	0.00557046	0	0	0	0	0	0	0	0.00317728	0	0.00855667	0	0	0.00954527	0	0	0	0.0155464	0.0300297	0	0	0	0.00807556	0	0	0	0	0.0611489	0.12696	0.104855	0.362286	0.458102	0.377441	0	0	0	0.0168233	0	0	0	0
EZR	0.765136	0.915678	0.783337	0.523415	0.724025	0.762543	1.16467	0.92514	0.976448	0.594903	0.850276	0.940746	1.08823	1.06045	1.2309	1.01082	0.612074	0.375953	0.894677	0.211727	0.184562	0.310202	0.952754	1.24102	1.05058	0.721096	1.06975	1.72407	2.5579	2.52209	2.64038	3.31196	3.41821	3.75752	3.44689	2.52214	3.3248	3.59777	3.41994	3.25484	0.919411	0.795851	0.477168	0.790698	1.41917	1.72424	1.59419	0.982903	0.821509
FCGR2B	0	0	0	0	0	0	0	0	0	0	0	0.0029659	0	0	0	0.00382166	0	0.0113844	0	0	0	0	0.0294331	0.182139	0.104547	0	0	0	0	0	0	0	0	0	0	0	0.0687573	0.15139	0.341807	0.296101	0.26854	0	0	0	0.0151207	0	0	0.022296	0.0194175
RP11-444D3.1	0	0	0	0	0	0	0	0	0	0	0	0	0	0	0	0	0	0	0	0	0	0	0	0	0	0	0	0	0	0	0	0	0	0	0	0	0	0	0.0752162	0.010367	0	0	0	0	0	0	0	0	0
CTA-250D10.23	0	0	0	0	0.0220467	0.00630999	0.0414766	0	0.0254234	0.00351034	0.0187552	0	0.00801164	0.00837909	0.0160042	0.00310693	0.00985408	0	0	0.00365274	0.00198998	0.00712015	0.00694322	0.0114333	0	0.0289601	0	0.0771845	0.0831379	0.0675045	0.0875798	0	0.318282	0.19906	0.056471	0.434732	1.06252	0.844957	0.511801	0.160948	0.0212983	0	0	0.0130739	0.0139433	0	0.051497	0.016639	0
UGT8	0	0	0	0	0	0	0	0	0	0	0	0	0	0	0	0	0	0	0	0	0	0	0	0	0	0	0	0	0	0	0	0	0.00928692	0.00452596	0	0	0.0927639	0.129537	0.136351	0.0156738	0	0	0	0	0	0	0	0	0
BCL2L11	0	0.0117264	0.0262507	0	0.0249011	0.023482	0.0558475	0.00529884	0.0648227	0.125618	0.0904679	0.0734708	0.149905	0.129526	0.205211	0.213919	0.346412	0.242309	0.303526	0.0208299	0.0477263	0.0851423	0.133979	0.56936	0.378866	0.0186778	0.0357419	0.0409781	0.116239	0.0180764	0.106446	0.0572817	0.533678	0.951684	0.317751	1.42418	1.22025	1.14776	1.25313	1.21679	0.21244	0.413256	0.300123	0.251227	0.249735	0.184905	0.0948183	0.582702	0.754878
FAM49A	0.0390857	0.0719066	0.025665	0.00936712	0.0195333	0.0639151	0.0436589	0.036191	0.0613114	0.0207067	0.0184421	0.00620957	0	0	0.00362204	0.0132488	0.0465878	0.013772	0.0259046	0.0108449	0.00563197	0	0	0	0	0.0193841	0.0259317	0.217488	0.183678	0.365957	0.167241	0.237148	0.0642902	0.232065	0.1258	0.23988	0.575571	0.690024	0.898456	0.993769	0.0981585	0	0	0	0.0580757	0	0.020218	0.094808	0.0209536
SEMA4B	0.0119566	0	0.0110042	0	0	0	0	0	0	0	0.00823267	0.00680537	0.00556198	0.030037	0.00539056	0.0327266	0.0326172	0.0104296	0.0253983	0.0557387	0.16657	0.285185	0	0	0	0.065826	0.0119566	0.0128096	0	0	0	0	0.0348217	0.0269098	0.116873	0.470279	0.0556883	0.139724	0.342043	0.0844306	0.00619792	0	0	0	0	0	0	0.0185758	0
RP11-94L15.2	0	0	0	0	0	0	0.00624204	0	0	0	0	0	0	0	0	0	0.00304087	0	0	0	0	0	0	0	0	0	0	0	0	0.00920809	0	0	0.0336215	0.0732374	0.0234671	0.118773	0.16777	0.254134	0.481949	0.233924	0.0538926	0.169598	0.0907869	0.182629	0.152072	0.361107	0.221386	0.158169	0.308942
AC104024.1	0	0	0	0	0	0	0	0	0	0	0	0	0	0	0	0	0.00317728	0	0	0	0	0	0	0	0	0	0	0	0	0	0	0	0.0216554	0.017328	0	0.0549289	0.0772042	0.0749611	0.167612	0.20798	0.0335622	0	0	0	0	0	0	0	0
RP11-693J15.5	0	0	0	0	0	0	0	0	0	0	0	0	0	0	0	0	0	0	0	0	0	0	0	0	0	0	0	0	0	0	0	0	0.00782839	0	0	0.0573269	0.0688611	0.0839763	0.131312	0.0184674	0.0156598	0	0	0	0	0	0	0	0
LRRK2	0.0131325	0	0	0	0	0	0	0	0.00570864	0	0	0	0	0	0.00362204	0	0.00988948	0.013772	0.0087321	0.00853055	0.0158019	0.00386098	0	0	0	0	0	0	0	0	0	0	0.0115074	0.00327782	0	0.0135296	0.0379029	0.0848493	0.310901	0.0273674	0	0	0	0	0.00938605	0	0	0	0
DNAAF1	0	0	0	0.0105685	0	0	0	0	0	0	0	0	0	0	0	0.00799334	0	0	0	0.0126343	0	0	0	0.0152876	0	0	0	0	0	0	0	0	0	0.0064155	0	0	0	0	0	1.48042	0.217713	0	0	0	0	0	0	0.0203421	0
SIK1	0.0805097	0.0959126	0.026008	0.022226	0.0405762	0.0286677	0.082502	0.071308	0.0173194	0.057314	0.0587323	0.0371388	0.0252029	0.00724876	0.0605198	0.0134572	0.0469519	0.0139575	0.0582979	0.00938408	0.0905781	0.0915766	0.0394015	0.217669	0.0969677	0.0459519	0.103893	0.168479	0.162698	0.113799	0.31999	0.177765	0.919383	1.23792	0.175774	0.702028	1.34794	0.84889	0.981022	2.58438	0.165471	0.127079	0.064833	0.159194	0.280785	0.172282	0.167112	0.31694	0.162756
PLA2G2D	0	0	0	0	0	0	0	0	0	0	0	0	0	0	0	0	0	0	0	0	0	0	0	0	0	0	0	0	0	0	0	0	0	0	0	0	0	0	0	0.432734	0.237269	0	0	0	0	0	0	0	0
PELI1	0.474051	0.495922	0.309106	0.177265	0.256204	0.294927	0.378405	0.20977	0.250877	0.182532	0.24868	0.248114	0.221837	0.222873	0.146936	0.109559	0.170439	0.111082	0.128619	0.26321	0.391792	0.375586	0.246124	0.35874	0.699451	0.382595	0.319863	0.33596	0.253995	0.401616	0.32889	0.443636	0.448527	0.546319	0.289444	0.902756	0.994802	1.50138	1.08809	3.51536	0.339156	0.52095	0.254823	0.838118	0.681181	1.31379	0.779545	0.509588	0.516359
ZNF215	0.0266815	0	0	0	0.0432912	0.0115735	0.0314839	0.043979	0.0255031	0.0254209	0.031122	0.0260164	0.0343267	0.051151	0.063043	0.0289372	0.00402235	0	0	0.0198147	0.00193502	0	0.0102479	0.012487	0.0315749	0.0313302	0	0.00643528	0.00737042	0.0185834	0.0195726	0	0.0199447	0.0194561	0	0.0217281	0	0.0241946	0	0.576062	0.068337	0.0159954	0	0	0.034382	0	0	0	0
RASGRP3	0	0.0212142	0.023168	0	0.0821472	0.0109839	0.0541132	0.00897483	0.030918	0.0220195	0.00739314	0	0.00497928	0.00703383	0.00326835	0.00459655	0.019203	0.0243173	0	0.248401	0.379855	0.590902	0.574848	0.354522	0.769385	0.0144454	0.0847003	0.0203568	0.0106287	0.0111642	0	0	0.0215206	0.0284402	0	0.0422505	0.309979	0.236778	0.279011	1.13495	0.486891	0.0746094	0	0	0.0494684	0.0366566	0.0432293	0	0
RAB30	0.0419376	0.0334839	0.0407718	0.0100844	0.0140941	0.0279533	0.0495749	0.0526567	0.0148429	0.0344829	0.0178929	0.0529997	0.00891457	0.0301636	0.0331854	0.00942071	0.00947499	0	0.0227014	0.00896015	0.0709719	0.532975	0.0595412	0	0.0140047	0.0124116	0.124356	0.0352199	0.114781	0.138487	0.0392289	0.188577	0.283571	0.419155	0.282405	0.75667	0.962325	0.948303	0.689318	1.47255	0.181959	0.122711	0.175302	0.163569	0.107406	0.1814	0.0605625	0.125151	0.188925
MYL2	0	0	0	0	0	0	0	0	0	0	0	0	0	0	0	0	0	0	0	0	0	0	0	0	0	0	0	0	0	0	0	0	0	0	0	0	0	0	0	0.249753	0.127562	0	0	0	0	0	0	0	0
CHPF	0.0258111	0.026823	0	0	0	0.0111724	0	0	0	0	0.0143555	0	0.0136383	0	0.00616377	0.00258977	0.00651047	0	0.0251006	0.0142133	0.175264	0.502013	0.142454	0.281811	0.199364	0	0	0.0108164	0	0	0	0	0.00648618	0.0130815	0	0	0.0153752	0.0187391	0.0209151	0.967646	0.6963	0	0	0.0179255	0.0147377	0.0121638	0.0476513	0.117607	0.0392014
RP11-649E7.5	0	0	0	0	0.00730711	0	0	0	0.00617046	0	0	0	0	0.00350469	0	0	0	0	0	0	0	0	0	0	0	0	0	0	0	0.00926868	0	0	0	0.00893637	0	0	0	0	0	0.289833	0	0	0	0	0.0138508	0.0397942	0	0.0202614	0.017618
HLA-DOB	0	0.0127408	0.0099512	0	0.00687242	0.0219868	0.0214197	0.0100815	0	0.0282244	0.0064312	0	0	0.0134119	0	0	0	0	0	0.0414238	0.00881312	0	0	0	0	0.0109324	0	0.0113981	0.0495095	0	0.0204317	0	0.0255662	0.0137364	0.0100639	0.0722826	0.0671628	0.0468895	0.114354	0.637777	0.505435	0	0	0.0167926	0.0667403	0	0	0	0.0511102
BIK	0	0	0	0	0	0	0.0147448	0.0162759	0	0	0	0	0.00800343	0.00474061	0.0129753	0.00853885	0	0	0.00252452	0	0.00752206	0	0	0.0158612	0	0	0	0	0.0110068	0	0	0	0.0628867	0.10956	0	0	0.0292985	0.0186225	0	0.456127	0.0793757	0	0	0	0	0.00942034	0.0226851	0.0168058	0.0187559
FAM46C	0.0520659	0.121909	0.0925802	0.0924698	0.112316	0.143489	0.0934635	0.0367052	0.168085	0.266826	0.335684	0.317251	0.234358	0.240478	0.224526	0.396449	0.695249	0.763806	0.640809	0.230204	0.0895078	0.168879	0.225628	0.159354	0.424687	0.0186717	0.139358	0.00614751	0.0243852	0.0302557	0.0260431	0.0427692	0.209423	0.132101	0	0.163669	0.855389	0.988346	0.944166	2.12336	0.318247	0.143536	0.0973894	0.304955	0.462795	1.11171	0.663528	0.877268	1.16941
ST6GAL1	0.0170767	0.0471873	0.0463104	0.0483056	0.0364277	0.0433746	0.0332908	0.0785475	0.0714685	0.0654072	0.0578984	0.0430189	0.0353302	0.0809817	0.067975	0.0599669	0.0270078	0.0185493	0.0331051	0.029333	0.103953	0.184402	0.0167531	0	0.0312013	0.0236963	0.0186201	0	0.0152256	0.0210343	0	0.0212179	0.0351346	0.0438251	0.0361132	0.15795	0.201866	0.3469	0.45884	0.75706	0.233174	0.0161161	0.013825	0	0	0.0113962	0.0403941	0.0194692	0.0186225
DUSP5	0.0107372	0.0120114	0.00541883	0	0	0.0108711	0.103212	0.109585	0	0.00596965	0.00374983	0	0.00515099	0	0	0.00654513	0.037594	0	0.0451999	0.0051064	0.023069	0.0593795	0.04459	0.0873703	0.0235575	0.0766383	0.045156	0.0359392	0.0142509	0	0	0	0.0375176	0.0198476	0.0218224	0.677108	0.395989	0.100128	0.176039	1.71167	0.0820457	0.0169116	0.032305	0.0273418	0.0672848	0.111414	0.0954785	0.315372	0.530474
UBE2QL1	0	0	0	0	0	0	0	0	0	0	0	0	0	0	0	0	0	0	0	0	0	0	0	0	0	0	0	0	0	0	0	0	0	0	0	0	0	0	0	0.157996	0	0	0	0	0	0	0	0	0
ITGA8	0	0	0	0	0	0	0	0	0	0	0	0	0	0	0	0	0	0	0	0	0	0	0	0	0	0	0	0	0	0	0	0	0	0	0	0	0	0	0	0.292828	0.215483	0	0	0	0	0	0	0	0
AC093818.1	0	0.0121086	0	0.0166283	0	0	0.00375582	0	0.0181357	0.0139877	0	0.00508984	0.00467215	0	0	0.00164333	0.00491352	0	0	0.00940888	0.0249434	0.086913	0	0	0.0156992	0.0104288	0	0.0118454	0.025879	0.0217633	0.0365848	0	0.0126406	0.0267173	0	0.0102892	0	0	0	0.364999	0.22149	0.0544331	0.0160485	0.0179306	0	0	0	0	0
ELL2	0.419977	0.379779	0.130297	0.133254	0.093234	0.150982	0.109161	0.0437002	0.179929	0.143916	0.157282	0.192891	0.207248	0.235414	0.178137	0.25372	0.420983	0.34717	0.411572	0.0773203	0.0805765	0.127625	0.431387	0.651923	0.81129	0.130769	0.150998	0.124417	0.0509687	0.145528	0.0881101	0.0678605	0.222746	0.386283	0.0871396	0.369601	0.653778	0.675498	0.439713	2.07815	0.671786	0.252923	0.108856	0.231686	0.374594	0.49377	0.342374	0.39459	0.386912
CLDN3	0	0	0	0	0	0	0	0	0	0	0	0	0	0	0	0	0	0	0	0	0.0401169	0.210512	0	0	0	0	0	0	0	0	0	0	0	0	0	0	0	0	0	0.274063	0.143327	0	0	0	0	0	0	0	0
HID1	0	0.015261	0	0	0	0	0	0	0	0	0	0	0	0	0	0	0	0	0.0138964	0	0	0	0	0	0	0	0	0.0131942	0	0	0	0	0	0	0	0.015075	0	0	0	0.334556	0.284688	0.0115637	0.0267652	0	0.013254	0.0354327	0.0475277	0	0.0588471
MEI1	0.0477259	0	0.0506409	0.0482608	0.0271626	0.0212725	0.0378157	0.0219285	0.0329452	0.017425	0	0.00473292	0.00297621	0.00306892	0.00359212	0	0.0190686	0	0.006219	0.0195922	0.0740169	0.135492	0.0911012	0.0489547	0.0716422	0	0.0271248	0.0250006	0.0217843	0.0225281	0.0137586	0	0.0522941	0.0732172	0	0.110171	0.0990351	0.137207	0.094997	0.918811	0.852761	0.208712	0.256706	0.3078	0.200182	0.310348	0.325344	0.202026	0.180615
IGF1	0.0061234	0	0	0	0.0095189	0	0.00375582	0	0.0113933	0	0	0	0	0	0	0	0	0.0104005	0	0	0	0	0	0	0	0.0193782	0	0	0	0.00946066	0	0	0	0	0	0	0	0	0	0.636458	0.380096	0	0	0.0179839	0	0	0	0	0
DERL3	0.0723303	0.029291	0.0101298	0.0500378	0.147349	0.0678644	0.29157	0.103149	0.113931	0.0648503	0.172632	0.173738	0.362174	0.116329	0.13264	0.120465	0.0662035	0.0569811	0.123774	0.262277	0.122005	0.0682298	0.151391	0.0384831	0.0154294	0.0486674	0.0415568	0.0825365	0.090574	0.0403817	0.0430266	0.0241133	0.147356	0.182467	0.116748	0.24233	0.151064	0.0894091	0.130628	3.17187	4.1742	0	0	0.0352927	0.0164508	0	0	0	0
TNFRSF17	0	0	0	0	0	0	0	0	0	0	0	0	0	0	0	0	0	0	0	0	0	0	0	0	0	0	0	0	0	0	0	0	0	0.00935203	0	0	0	0.0196824	0.0138236	0.925716	1.52391	0	0	0	0	0	0	0	0
MZB1	0.188789	0.0955594	0.298781	0.364814	0.821274	0.578076	0.730769	1.1137	0.151088	0.0541738	0.0761282	0.0445498	0.0401528	0.036163	0.0300051	0.0245589	0.119542	0.0703948	0.0894409	0.0543377	0.0735397	0.0658346	0.377068	0.101672	0.0350598	1.38878	0.869071	1.05556	0.863044	1.14524	1.09636	1.37425	0.781146	0.953635	1.33039	0.792889	0.393608	0.23995	0.4543	5.63251	6.13452	0	0.0314155	0.0387275	0.0676762	0	0.0231425	0.0174877	0.0176204
CD27	0	0	0.0119807	0	0	0	0	0	0	0	0.00986636	0.00393696	0.00436795	0.00345875	0	0	0	0	0	0	0	0	0	0	0	0	0	0.00535856	0	0.00920809	0	0.122848	0.0606667	0	0.0241235	0.0134019	0.0414605	0.0876566	0.225669	2.03886	2.31282	0.45072	0.394509	0.343667	0.170008	0.177087	0.325817	0.120925	0.178968
JSRP1	0	0	0	0	0.0159893	0	0.00907888	0.015707	0.00849786	0	0.0179189	0.00636287	0.00783361	0	0.0127391	0.00979641	0.0178457	0	0.00590102	0.0349484	0.0115026	0.0422277	0	0.0156579	0.0428876	0.0265993	0.0164623	0.0217891	0.0372657	0.0456435	0.0111461	0	0	0.0291892	0	0.0201609	0	0	0	1.2676	1.48459	0	0	0	0	0	0	0	0
IGLL5	0	0	0.011829	0	0	0	0	0	0.00570613	0	0	0	0.00431491	0	0	0.0147138	0.0163061	0.0128434	0.00977079	0	0.00428166	0.096687	0	0	0	0.0191931	0.0443615	0	0	0.0142763	0	0	0.165186	0.937401	0.552215	2.35417	0.610851	0.522767	0.411706	3.02456	3.97617	0	0.0150294	0.0425852	0.0295762	0.0568125	0	0.017635	0.0559461
SEC11C	0.308315	0.306828	0.297752	0.382049	0.422475	0.487238	0.602525	0.542164	0.475437	0.574715	0.420108	0.527507	0.541758	0.541241	0.494732	0.519593	0.292694	0.178936	0.326559	0.845121	1.09912	0.96432	1.02126	0.85947	0.521046	0.366799	0.303981	0.495803	0.307149	0.505685	0.387249	0.112228	0.644613	0.395972	0.111235	0.219142	0.258002	0.409559	0.703694	4.2567	5.08697	0.282664	0.374652	0.284361	0.387304	0.763009	0.787684	0.717424	0.820964
FKBP11	0.233615	0.167536	0.294811	0.296024	0.591974	0.363224	0.388763	0.48965	0.35727	0.524534	0.663225	0.783791	0.670735	0.520599	0.613769	0.275965	0.083327	0.066744	0.120289	0.533576	0.483923	0.183975	1.05684	0.550207	0.346585	0.11436	0.133385	0.248208	0.147511	0.141986	0.141082	0.0336884	0.663433	0.2318	0.0513056	0.140372	0.125983	0.221431	0.139689	4.07752	4.91992	0.805121	1.02329	0.488874	0.807214	0.775482	1.21385	0.878573	1.24508
SDC1	0	0	0	0	0.00844778	0	0	0	0	0.00351034	0	0	0	0	0	0	0	0	0.00671822	0	0	0	0	0	0	0	0	0	0.0404791	0.0258076	0.0147147	0	0.0188308	0.0783999	0.0149901	0	0	0	0	1.14294	1.29852	0	0	0	0.0147393	0	0	0	0
FCRL5	0	0	0	0	0	0	0	0	0	0	0	0	0	0	0	0	0	0	0	0	0.0168233	0	0	0	0	0	0	0	0	0	0	0	0	0	0.0376836	0.187509	0.120621	0.0649386	0.468066	1.67896	1.50019	0	0	0	0.00938605	0	0	0	0.017055
AL928768.3	0	0	0	0	0	0	0	0	0	0	0	0	0	0	0	0	0.0256649	0	0	0	0	0	0	0	0	0	0	0	0	0	0	0	0	0.00631504	0	0	0.0649746	0.109133	0.222113	0.916017	1.31801	0	0	0	0	0	0	0	0
PRDX4	0.384686	0.436242	0.415403	0.407874	0.78371	0.422042	0.905236	0.790245	0.901318	0.728566	0.903624	0.913889	1.20756	1.17162	1.12997	0.946409	0.265268	0.231565	0.514733	1.41079	1.61782	1.4618	0.460441	0.355055	0.207571	0.344113	0.191747	0.456328	0.660449	0.413269	0.510666	0.177793	0.889401	0.336409	0	0.0603798	0.0502846	0.211411	0.287235	3.22312	3.93314	0.0885134	0.0254666	0.032223	0.0873358	0.0833881	0.134667	0.0678004	0.0731032
RP11-731F5.2	0	0	0	0	0	0	0	0	0	0	0	0	0	0	0	0	0	0	0	0	0	0	0	0	0	0	0	0	0	0	0	0	0	0	0	0	0.0161481	0	0.0395665	1.86911	1.85671	0	0	0	0	0	0	0	0
RP11-16E12.2	0	0	0	0	0	0	0	0	0	0	0	0	0	0	0	0	0.00725755	0	0.00376367	0	0	0	0	0	0	0	0	0	0	0.014232	0	0	0	0.00977114	0	0	0	0.0208421	0.0191104	0.101988	0.523768	0	0	0	0	0	0	0	0
SPAG4	0.0129471	0	0	0	0.0209775	0	0	0.00808253	0.0049315	0	0.00735085	0.00701065	0.00948958	0.00876251	0.00390565	0.00592028	0.0118137	0	0	0.00472542	0.00457684	0.0301514	0.0461455	0	0.0243852	0	0	0	0	0	0	0	0.0102595	0.00983969	0	0	0.0171804	0.0428409	0	1.17313	1.13237	0	0.0314155	0	0.0331174	0	0	0	0.0333574
SSR4	1.80127	1.45167	1.82308	1.95197	2.06345	1.89999	2.16771	2.16077	2.00426	1.91034	2.00215	2.12254	1.9588	1.92131	1.90573	1.64614	1.27545	1.09845	1.53616	2.75256	3.26768	3.51881	3.04505	3.15744	2.92048	1.86336	2.04646	2.13167	1.94524	1.7082	1.61628	1.66393	1.95635	1.4932	1.67081	1.32465	1.5922	1.10438	2.01467	6.59638	7.05959	1.53353	1.63341	1.34964	1.83888	1.70601	1.94329	1.92239	1.99508
TNFRSF13B	0	0	0	0	0	0	0	0	0	0	0	0	0	0	0	0	0	0	0	0	0	0	0	0	0	0	0	0.00684816	0	0	0.00760566	0	0.00927053	0	0	0.0255946	0.072352	0.150898	0.684533	1.37624	1.13245	0	0	0	0.0151207	0	0	0	0
SCNN1B	0	0	0	0	0	0	0	0	0	0	0	0	0	0	0	0	0	0	0	0	0	0	0	0	0	0	0	0	0	0	0	0	0	0	0	0	0	0	0	0.948543	0.768015	0	0	0	0	0	0	0	0
TXNDC5	0.0185988	0.0270608	0.018845	0.0426021	0.0386647	0	0.0840124	0.0406939	0.0506632	0.00928333	0.100297	0.0589506	0.0482151	0.0309541	0.0466593	0.041203	0.0081325	0	0.0371345	0.0471654	0.0514176	0.0323695	0.067551	0.0766971	0.101796	0	0.0537241	0.0205441	0.0367375	0.0106413	0.0275938	0	0.0322045	0	0.0241641	0.0891156	0.0692788	0.0173808	0	0.458784	0.927808	0	0	0	0	0	0.0097485	0	0
SPCS2	0.568478	0.654163	0.540822	0.546592	0.838384	0.474813	1.05471	0.89511	1.16112	0.975506	1.20008	1.12471	1.2472	1.27394	1.32424	1.34091	1.12145	1.06453	1.05313	1.52197	1.65454	1.383	0.881422	0.383919	0.257388	0.462798	0.368775	0.6511	0.876298	0.843762	0.96925	0.43933	1.11791	0.670627	0.322937	0.300621	0.241857	0.303293	0.232119	2.67159	3.98677	0.163405	0.30163	0.324115	0.416325	0.48331	0.444332	0.545461	0.446235
MANF	0.317445	0.270146	0.142037	0.172966	0.291404	0.179586	0.541765	0.357526	0.447139	0.317386	0.311955	0.463551	0.378599	0.40236	0.315564	0.254874	0.131141	0.0326859	0.166795	1.20043	1.38891	1.9139	0.468182	0.475717	0.308845	0.265046	0.18849	0.261224	0.210414	0.253958	0.288059	0.120858	0.310239	0.262288	0.0432544	0.147508	0.123638	0.180856	0.152172	1.83203	2.80147	0.137757	0.24507	0.125554	0.132364	0.173105	0.296369	0.381892	0.366036
LINC00582	0	0	0	0	0	0	0	0	0	0	0	0	0	0	0	0	0	0	0	0	0	0	0	0	0	0	0	0	0	0	0	0	0	0	0	0	0	0	0	0.224801	0.410422	0	0	0	0	0	0	0	0
FKBP2	0.465457	0.404494	0.498076	0.312649	0.638315	0.417351	0.873884	0.616833	0.919427	0.559719	0.702587	0.73943	0.701944	0.991458	0.782053	0.600311	0.352035	0.315713	0.55483	1.37005	1.71023	2.05187	1.29183	1.11542	1.05924	0.544243	0.549218	0.510817	0.274504	0.645964	0.281644	0.185073	0.617645	0.379651	0.155427	0.261915	0.25776	0.195417	0.391071	2.99978	3.72241	0.195887	0.108754	0.136559	0.218799	0.218506	0.463349	0.248755	0.48243
LMF1	0.0861892	0.00996335	0.0588831	0.0315669	0.0508983	0.050346	0.0880382	0.0493788	0.0666647	0.080705	0.0503014	0.0535472	0.0588897	0.079299	0.0703922	0.0386026	0.020425	0	0.0393705	0.0726772	0.0680897	0.0413888	0.0668163	0.0360843	0.054518	0.0115598	0.0725797	0.100664	0.0447268	0.0960108	0.0521245	0.194696	0.14104	0.142248	0.315265	0.145832	0.0343358	0.0234482	0.0285119	0.680802	1.15489	0.0464955	0	0.0443414	0.0378843	0.0312829	0.0475993	0	0.0199784
DPEP1	0	0	0.0134436	0	0	0	0	0	0	0	0	0	0	0	0	0	0	0	0	0	0	0	0	0	0	0	0	0	0	0.0108702	0	0	0	0	0.0712724	0	0	0	0	0.264702	0.541403	0	0	0	0.00938605	0	0	0	0
SLAMF7	0	0	0	0	0	0	0	0	0	0	0.00530673	0	0	0	0	0	0	0	0	0	0	0	0	0	0	0	0	0	0	0	0	0	0	0	0	0	0.054588	0.0385743	0.0253851	1.71758	1.14006	0	0	0	0	0.00824427	0	0.30856	0.300728
CTHRC1	0.0061234	0	0	0	0	0	0.00592144	0.00939048	0.0025106	0.0132876	0.024933	0.018973	0.00890533	0.0252711	0.00440749	0.00354187	0	0	0	0.00792046	0	0	0	0	0	0.0296969	0.00750088	0.0119377	0.00986838	0.00754946	0.015927	0	0.00692013	0	0	0	0	0	0	0.377123	0.553736	0	0	0	0	0	0	0	0
SPCS1	1.0123	0.786609	0.779025	0.986005	0.834801	0.871147	1.26919	1.19638	1.32379	1.35608	1.31519	1.40871	1.55968	1.6151	1.59324	1.51578	1.02016	0.944051	1.15337	1.55932	1.63445	1.60673	1.03732	0.700268	0.51555	0.312632	0.778095	1.05027	1.14674	1.28135	1.21913	0.647631	1.27725	0.95637	0.614412	0.557667	0.526132	0.459295	0.804642	3.26876	4.08394	0.899655	0.825739	0.837855	0.91485	0.971772	1.04341	1.19576	1.03753
ISG20	0.0932928	0.0984068	0.101399	0.0971692	0.145762	0.175295	0.138545	0.158907	0.0393896	0.0859362	0.0319295	0.0676728	0.0120578	0.0139053	0.0337506	0.118994	0.652812	0.73711	0.258919	0.0316226	0.109506	0.140987	0.221357	0.133059	0.0634008	0.152981	0.0923284	1.10066	1.10228	1.53143	0.966301	1.38019	0.705856	0.705602	1.68867	1.32035	1.81714	1.47842	1.3061	2.20059	3.1476	0.799374	0.855019	0.932917	0.680428	1.25622	1.32297	1.7408	1.80092
CRELD2	0.101186	0.0818917	0.157381	0.0725565	0.179794	0.124121	0.344777	0.271819	0.150963	0.144961	0.181887	0.202103	0.23681	0.123602	0.183981	0.132738	0.112074	0.039964	0.108101	0.531278	0.428101	0.320802	0.295673	0.278032	0.155876	0.302857	0.181781	0.596864	0.343968	0.662098	0.615824	0.0759641	0.455229	0.560005	0.225372	0.238139	0.150644	0.111542	0.132581	1.63013	2.09451	0.0526462	0.0720883	0.104754	0.0612969	0.080556	0.188367	0.406584	0.536874
C19orf10	0.455203	0.348325	0.269602	0.536306	0.541235	0.36507	0.952756	0.722488	0.937017	0.786835	0.909151	1.01931	1.12517	1.32209	1.10371	0.978289	0.577174	0.331489	0.714153	1.40728	1.55627	1.13571	1.56703	1.33945	1.09855	0.39218	0.41685	0.549133	0.686755	0.803512	0.581735	0.378907	0.693141	0.703235	0.342597	0.33221	0.383726	0.222563	0.310901	2.78265	3.44849	0.215645	0.292063	0.352076	0.464687	0.432986	0.593985	0.669145	0.625172
PPAPDC1B	0.479353	0.555951	0.39101	0.353638	0.384428	0.361252	0.292435	0.26094	0.313857	0.342549	0.275835	0.286007	0.203543	0.378003	0.2132	0.153333	0.0218153	0.0662128	0.0659834	0.497257	0.612357	0.46396	0.504469	0.501635	0.529557	0.165572	0.205709	0.348679	0.0831896	0.203858	0.105328	0.0734802	0.193233	0.148003	0.0149901	0.103744	0.487066	0.260117	0.124972	2.18537	2.0168	0.0698883	0.0142275	0.095652	0.0918059	0.0942274	0.197521	0.311534	0.209606
FAM92B	0	0	0	0	0	0	0	0	0	0	0	0	0	0	0	0	0	0	0	0	0	0	0	0	0	0	0	0	0	0	0	0	0.0102737	0.00371603	0	0	0	0	0	0.306456	0.359875	0	0	0	0	0	0	0	0
TMED9	0.417205	0.422917	0.567593	0.596393	1.03141	0.743631	0.998562	0.864401	1.10446	0.886878	0.990892	0.871441	1.05091	1.13592	0.977013	0.883594	0.60681	0.46881	0.700823	1.28585	1.28546	1.15322	1.17468	0.818539	0.732012	0.57286	0.512593	0.621922	0.624708	0.832453	0.593817	0.31916	0.743709	0.568308	0.313718	0.305831	0.253288	0.240239	0.180614	2.49552	3.06086	0.210735	0.123415	0.164326	0.292615	0.359317	0.58032	0.614471	0.527246
LMAN2	0.596304	0.448011	0.45343	0.418444	0.596061	0.461928	0.869383	0.757828	0.923725	0.685785	0.974031	1.03391	1.13942	1.21264	1.27053	1.09996	0.638189	0.607349	0.773745	1.01882	1.19374	1.03236	0.752147	0.644204	0.509839	0.604539	0.330817	0.509886	0.454919	0.677313	0.641794	0.379574	0.656084	0.477468	0.198442	0.191478	0.173889	0.198276	0.217306	1.80756	2.8001	0.169205	0.262253	0.210027	0.240029	0.284631	0.337934	0.463667	0.39251
KRTCAP2	0.444719	0.350413	0.511833	0.487473	0.750397	0.557115	0.585279	0.665782	0.645816	0.638748	0.692972	0.763765	0.612949	0.809437	0.805583	0.750925	0.417493	0.270017	0.493393	0.881126	0.841535	0.727872	0.68354	0.41619	0.400005	0.458674	0.30416	0.352271	0.350521	0.620923	0.471235	0.170925	0.394237	0.229171	0.159607	0.135436	0.210267	0.185425	0.442104	1.61315	2.46439	0.233723	0.335006	0.33453	0.32642	0.415523	0.47316	0.396498	0.367549
CCR10	0.0108488	0.0115911	0	0	0.00882913	0	0.0251122	0.0082744	0	0	0	0	0.00515769	0.0041935	0	0.00445481	0.012892	0	0.00390329	0.00466013	0.00849789	0.0205238	0	0	0	0.0253831	0	0	0.0134571	0	0	0	0	0.00628041	0	0	0	0	0	0.346451	0.431775	0	0	0	0	0.0146529	0.0149038	0.0191489	0
ICAM2	0.169321	0.125658	0.071781	0.18967	0.125802	0.121983	0.122401	0.118516	0.560528	0.386602	0.506118	0.668392	0.609511	0.690986	0.505391	0.403367	0.0288709	0.0244657	0.137687	0.459885	0.875139	1.50973	0.33604	0.220732	0.133408	0.0922656	0.11142	0.0747027	0.0689856	0.0661409	0.0793069	0	0.089653	0.106744	0.0225302	0.132207	0.0172196	0.0827242	0.0133633	1.00939	1.51132	0.12084	0.161675	0.191044	0.0513585	0.215395	0.122736	0.0192286	0.0445658
QPCT	0.012022	0.0412601	0.0207451	0.0136197	0.0404217	0.0267665	0.0172117	0	0.0238142	0.0693774	0.0318596	0.0345423	0.0155964	0.0261034	0.00812899	0	0.00297991	0	0	0.120129	0.140782	0.101413	0.0144681	0.0407057	0.0328578	0.0136141	0.0113744	0	0.0209986	0.0203675	0	0	0	0	0	0	0	0	0	0.812538	0.807415	0	0	0	0	0	0	0.0180453	0
PARM1	0	0	0	0	0	0	0	0	0	0	0	0	0	0	0	0	0	0	0	0	0	0	0	0	0	0	0	0	0	0	0	0	0	0	0.0222043	0	0	0.04415	0	0.51414	0.447001	0	0	0	0	0	0.0133368	0	0
TMEM258	0.798644	0.853328	0.781053	1.00543	1.073	0.896722	1.31673	1.29433	1.31917	1.29676	1.29525	1.31746	1.30595	1.30646	1.26192	0.97996	0.631462	0.389843	0.714871	1.18196	1.10499	0.595494	1.26727	0.874181	0.99066	0.720119	0.634861	0.818992	0.871899	0.826274	0.810796	0.324112	1.03295	0.690088	0.167783	0.478261	0.380688	0.223418	0.385326	2.20029	3.10011	0.523275	0.762864	0.548772	0.470565	0.47232	0.745756	0.469124	0.257142
AMPD1	0	0	0	0	0	0	0	0	0	0	0	0	0	0	0	0	0	0	0	0	0	0	0	0	0	0	0	0	0	0	0	0	0	0	0	0	0	0	0	0.19182	0.238456	0	0	0	0	0	0	0	0
POU2AF1	0.0136697	0	0	0	0	0.0117567	0.00639095	0.0268497	0	0	0	0	0.0141324	0	0	0	0.00304087	0.0321764	0.00376367	0	0.0113959	0.00386098	0	0	0	0	0.0176995	0.243024	0.406775	0.443804	0.16123	0.225696	0.21377	0.323528	0.139766	0.0907431	0.0597306	0.0535662	0.369237	0.679443	0.76599	0	0	0	0	0.00942034	0.0139171	0	0.0186225
PRSS16	0.00826076	0	0	0	0	0	0	0	0	0	0	0	0	0	0	0	0	0	0	0	0	0	0	0	0	0	0	0	0	0	0	0	0	0	0	0	0	0	0	0.10186	0.199017	0	0	0	0	0	0	0	0
TMBIM6	0.999586	0.978646	1.11672	1.04654	1.28734	1.06587	1.56708	1.21392	1.71819	1.35836	1.5324	1.61255	1.76714	1.87023	1.66158	1.73151	1.26719	1.22673	1.45423	1.89892	1.9455	2.37821	1.36949	1.31843	1.37935	0.969636	0.71382	1.1818	1.20587	1.64167	1.47103	0.569889	1.60179	1.29409	0.480609	0.485461	0.788929	0.807271	0.707065	3.23817	3.83463	0.730672	0.784155	1.03431	0.939365	1.08674	0.802632	1.12627	1.17846
CRB3	0	0	0	0	0	0	0	0	0	0	0	0	0	0	0	0	0	0	0	0	0	0	0	0	0	0	0	0	0	0	0	0	0	0	0	0	0.0127648	0	0	0.137621	0.260634	0.0146205	0	0.0137061	0	0.0492203	0	0.0137851	0
SSR3	0.433969	0.623344	0.575053	0.566277	0.81634	0.733849	0.914735	1.00177	0.885555	0.933277	0.911578	0.995573	1.06266	1.1179	1.00139	1.0715	0.66965	0.422273	0.722067	1.28389	1.75078	1.41738	1.48244	1.39595	1.28655	0.709844	0.835709	0.694251	0.625826	0.857578	0.645039	0.732712	0.791892	0.710884	0.570595	0.2393	0.149674	0.382685	0.436881	2.74161	3.06491	0.462455	0.441477	0.436603	0.612312	0.63557	0.838119	0.424906	0.35991
TXNDC15	0.0526533	0.078374	0.108781	0.0945883	0.116735	0.0931569	0.118168	0.117144	0.17861	0.127419	0.109466	0.140617	0.107748	0.134713	0.128063	0.121859	0.108024	0.031312	0.125569	0.160857	0.136046	0.175608	0.166535	0.113999	0.0904484	0.160059	0.137123	0.129852	0.119438	0.190959	0.198252	0.0604004	0.128579	0.145309	0.251231	0.120378	0.116914	0.0634351	0.143337	1.07641	1.21352	0.0322689	0.0125332	0.0577971	0.109257	0.0903481	0.120709	0.149132	0.131726
SELM	0.461939	0.301798	0.0909128	0.00687409	0	0.00865333	0.0106189	0	0.00491538	0	0.00363774	0.0104715	0.0151744	0	0	0.00803081	0.0139326	0.0100523	0.0189681	0.0327065	0.0225184	0.0166636	0.0064942	0.0250457	0	0	0	0	0	0	0	0	0.0105727	0	0	0.023567	0.0359027	0.345089	0.272703	1.91951	2.21349	0.502718	0.421336	0.428508	0.405325	0.398347	0.275258	0.82136	0.69674
GNG7	0.292085	0.125141	0.175902	0.202425	0.166747	0.137358	0.216578	0.284798	0.133145	0.125643	0.105017	0.0900674	0.103676	0.0786564	0.0768164	0.0374912	0.0328412	0.0200832	0.0356704	0.153879	0.0981358	0.190465	0.116176	0.0573576	0	0.13242	0.108546	0.275181	0.824354	0.670207	0.600549	0.549177	0.540693	0.455089	0.31167	0.632727	0.804309	0.710966	0.448257	1.37185	1.50763	0.0118712	0.0358283	0.0498651	0.0987625	0.0231824	0.0097485	0	0
TMEM156	0.0251887	0.0127001	0.00541883	0.0346181	0.0652524	0.0714633	0.0494661	0.137599	0.0676462	0.137302	0.183783	0.133645	0.0567329	0.0969287	0.114274	0.0155291	0.00718388	0	0.0353413	0.0220599	0.0459511	0.0109811	0.026644	0.0357566	0.0354395	0.108614	0.0370607	0.0984887	0.0084851	0.0723206	0.0107733	0.0124686	0.0565434	0.019184	0.0187195	0.283967	0.577947	0.399101	0.353439	0.836889	0.969415	0.0243372	0.0217506	0.0893658	0.0732417	0.287013	0.200777	0.0593483	0.058909
RABAC1	1.31791	1.53104	1.28558	1.49081	1.4249	1.42458	1.34574	1.63879	1.02504	0.911628	0.55149	0.475917	0.279793	0.327554	0.230902	0.137468	0.259203	0.0661518	0.144442	0.94729	1.13058	1.55528	1.43179	1.26864	1.05262	1.66298	1.01595	1.79886	1.4363	1.55774	1.32236	1.52449	1.04912	0.845271	0.813233	0.769655	0.917372	0.463613	1.01775	2.82012	3.32507	0.704161	0.774405	0.413393	0.732227	0.612753	0.70033	0.428659	0.525978
VIMP	0.219349	0.223763	0.174204	0.290964	0.216828	0.207972	0.424836	0.287221	0.400982	0.438673	0.460862	0.517809	0.569885	0.528446	0.423204	0.558803	0.332644	0.397996	0.42171	0.643414	0.994104	1.19737	0.705858	0.779354	0.599153	0.263368	0.362878	0.346934	0.182203	0.32456	0.224461	0.241761	0.316063	0.330559	0.0662616	0.437849	0.35515	0.254746	0.159067	2.83569	2.42755	0.293764	0.197629	0.252687	0.471578	0.556084	0.576956	0.716746	0.53201
CD38	0.0524343	0.0363368	0.166362	0.235594	0.254768	0.383421	0.625683	0.489521	0.710584	0.612919	0.637624	0.421951	0.287371	0.477595	0.158646	0.101296	0.10007	0.0112272	0.0556645	0.496201	0.105018	0.0476134	0.558817	0.240205	0.397165	0.270567	0.442692	0.595639	0.595017	0.530105	0.244899	0.497526	0.382305	0.343863	0.436919	0.208806	0.0863371	0.0273609	0.0273885	1.72762	1.73023	0.0130359	0.0264571	0	0	0.0150714	0.0362292	0	0.0230863
PAIP2B	0.0258559	0.013317	0.0122294	0.0334316	0.00868231	0.00933136	0.00944819	0.0235341	0.0316817	0.0304402	0.033181	0.0524271	0.0309786	0.038445	0.132495	0.0989986	0.0593128	0.06272	0.0474572	0.0378818	0.0919576	0.00554283	0.0183178	0	0	0.00589592	0.039331	0	0.00688044	0.021395	0.0205157	0.0186418	0.0116448	0.0142325	0	0	0.0153357	0.0558239	0.029802	0.494519	0.501399	0.0493289	0.0413847	0	0.0705107	0.015093	0	0	0
CPNE5	0	0	0	0	0	0	0	0	0	0	0	0	0	0	0	0	0	0	0	0.00361374	0.0158338	0.113073	0	0	0	0	0	0	0	0	0	0.025659	0	0	0	0	0	0.0153806	0.150502	0.395398	0.328953	0	0	0	0	0	0	0	0
NRCAM	0	0	0	0	0	0	0	0	0	0	0	0	0	0	0	0	0	0	0	0	0	0	0	0	0	0	0	0	0	0	0	0	0	0	0	0	0.0280469	0	0	0.00834872	0	0.130725	0.0293113	0.0304703	0.0235887	0	0	0	0
SERINC5	0	0.0259631	0	0.0436909	0.0672691	0.0565257	0.030506	0.0470734	0.0548951	0.0442684	0.0319562	0.033046	0.0374109	0.0330615	0.0343891	0.0544253	0.0244647	0.0215828	0.0579362	0.0259307	0.00831589	0.0403338	0.0304859	0	0	0.0953898	0.101247	0.0674315	0.0472023	0.163569	0.028402	0.0186418	0.0509476	0.0225694	0.0461339	0.0134019	0.0187671	0.0432447	0.0406676	0.00920809	0.0202849	0.423246	0.308585	0.290119	0.248522	0.229546	0.0677841	0.0183141	0.0324363
RPS27A	6.18656	6.14028	6.13702	6.13571	6.01049	6.06536	5.7563	6.02246	5.6572	5.94912	5.86503	5.93761	5.79717	5.76352	5.86637	5.66547	4.875	4.2307	5.25954	5.66781	5.58635	4.71036	5.87567	5.49212	5.19645	5.9182	5.73103	5.82534	5.82764	5.53294	5.61132	5.74051	5.76168	5.58547	5.79666	5.80058	6.09863	6.12916	6.00273	5.0896	5.57448	6.5403	6.64583	6.45042	6.3667	6.15089	6.41045	6.00528	5.85427
RP11-415F23.4	0	0	0	0	0	0	0	0	0	0	0	0	0	0	0	0	0	0	0.00526557	0.00740797	0	0	0	0	0	0	0	0.00985996	0	0	0	0	0	0	0	0	0	0	0	0	0	0.0710839	0	0.0530135	0	0	0	0	0
RPS16	4.64972	4.82128	4.88677	5.09291	5.15148	5.07093	5.17076	5.21425	5.10529	5.25398	5.29068	5.28495	5.25036	5.20464	5.27272	5.15658	4.52402	3.87295	4.85071	4.8074	4.36998	3.18073	5.13941	4.61082	3.93288	4.78251	4.80759	5.06068	5.41225	5.125	5.21053	4.99476	5.44166	5.30448	5.29515	5.07009	5.47557	5.50345	5.48663	4.74347	5.00946	5.85746	5.92265	5.71419	5.69703	5.58626	5.75154	5.02888	4.86593
GIMAP1	0.144724	0.0883501	0.0695674	0.0353568	0.0651681	0.0566844	0.0272458	0.0519786	0.011245	0.0297995	0.010426	0.032349	0.00287665	0.0173169	0	0.00295183	0	0	0	0	0.0153957	0.00386098	0	0	0.0207923	0.0457184	0	0	0	0	0.0160012	0	0	0.00892211	0	0	0.0175912	0	0.0133196	0	0	0.317081	0.190326	0.263642	0.180319	0.152508	0.130753	0.0461353	0.0422883
RP11-291B21.2	0	0	0	0	0	0	0	0	0	0	0	0	0	0	0	0	0	0	0	0	0	0	0	0	0	0	0	0	0	0.00674767	0	0	0	0	0	0	0	0	0	0.0091784	0	0.393858	0.527964	0.0397077	0.0558542	0.0499788	0.0825394	0.0172823	0.0194662
SCGB3A1	0.011486	0	0	0.0142442	0.0173338	0	0.00423316	0	0	0	0	0	0.0364165	0.00399834	0.00429112	0.0067342	0	0	0	0.00985373	0	0	0.00816186	0.0102967	0	0	0.0477093	0	0	0	0	0	0	0	0	0	0	0	0	0	0	0.398174	0.445804	0.152212	0.147868	0.0789356	0.0727192	0.0191665	0
APBA2	0	0.0125996	0.0138709	0.0330387	0.00941524	0.0211429	0.0140025	0	0.0549253	0.0541314	0.0299046	0.0574635	0.102063	0.0312892	0.0401721	0.027682	0.00900534	0	0.00944349	0.215188	0.239355	0.465234	0.0290628	0.0218809	0.0348378	0	0.0276564	0	0	0.0109082	0	0	0	0	0.0169182	0	0	0	0	0	0	0.710656	0.708987	0.507094	0.377597	0.132376	0.242328	0.212097	0.185631
S100B	0.0119765	0	0	0	0.0104368	0	0.04105	0.0651908	0.0121626	0	0	0	0	0	0	0	0	0	0.0133055	0.0396526	0.0244671	0.121555	0	0	0	0	0	0	0	0	0	0	0	0	0	0.0209204	0.0153357	0	0	0.00834872	0	0.312056	0.514319	0.0409058	0.103189	0	0.015894	0	0
RPS28	5.03078	5.0621	5.18675	5.36548	5.18993	5.21688	5.0509	5.30519	5.06714	5.30631	5.24723	5.27041	5.12647	5.07994	5.08776	4.79218	4.1773	3.49612	4.48798	4.44748	4.14004	3.13457	5.56926	5.43938	5.04869	5.00684	4.96168	5.06384	5.04591	4.90067	4.92949	4.88906	4.97574	4.88171	5.08835	4.89349	5.42757	5.176	5.20039	4.46064	5.25928	5.85572	6.11774	5.65646	5.47335	5.32269	5.6413	5.2933	5.16914
CTD-3184A7.4	0.124813	0.0874363	0.212922	0.172775	0.195744	0.29584	0.158596	0.185234	0.0453765	0.0867218	0.126419	0.0888334	0.0531495	0.0561316	0.10217	0.0551192	0.0454747	0.0210891	0.0745415	0.0906915	0.0975757	0.148167	0.0632868	0.0200041	0.0581008	0.541325	0.188309	0.159301	0.142578	0.0513926	0	0.0686755	0.1257	0.0514165	0.103837	0.156509	0.1095	0.132125	0.281904	0.0843552	0.0730889	0.38751	0.750548	0.477755	0.233043	0.103308	0.183894	0.137141	0.0545534
RPL38	4.08027	4.09012	4.04034	3.96692	3.9866	3.9708	3.68056	3.79507	3.60284	3.90023	3.83492	3.76035	3.65404	3.56498	3.63238	3.50383	2.7939	2.22548	3.12437	3.32564	2.9431	2.10338	4.02442	3.88068	3.64323	3.64182	3.54026	3.47796	3.34308	3.01223	3.09301	2.92109	3.51246	3.31159	2.97432	3.87272	4.36105	3.78104	3.63962	2.70223	3.20469	4.56055	4.92871	4.48138	4.2319	4.26487	4.4267	4.17063	4.01361
RPS21	3.97991	4.03526	4.12482	4.1858	4.2279	4.21385	4.11705	4.19318	4.02593	4.18936	4.25092	4.15089	3.9986	4.01606	3.96449	3.70189	3.28922	2.78346	3.607	3.55538	3.00571	1.93325	3.95946	3.65656	3.12923	3.78623	3.53154	4.00212	3.85349	3.79229	3.68246	3.18875	3.90444	3.71868	2.94607	3.94105	4.68426	3.77207	3.7489	2.9097	3.58589	4.51697	5.21398	4.37915	4.09134	4.1038	4.58145	4.24222	4.29283
PCSK1N	0	0	0	0	0	0	0	0	0.00536501	0.0178369	0	0	0	0.00872324	0	0	0.00475528	0	0.00519151	0.010368	0.00867052	0	0	0.0174219	0	0.0328816	0.00542584	0	0	0	0	0	0	0	0	0	0	0	0	0.220757	0.143954	0.25113	0.303881	0.112653	0.134043	0.0568436	0.120358	0.0357221	0
NDFIP1	0.511551	0.465664	0.350892	0.309354	0.423635	0.430954	0.440362	0.504029	0.603348	0.687293	0.788681	0.88221	1.14361	1.15407	1.14184	1.24317	0.883204	0.898773	1.00214	0.545339	0.543023	0.832054	0.268431	0.259899	0.184139	0.512823	0.358786	0.401013	0.242082	0.222036	0.128922	0.13741	0.269409	0.131566	0.0953106	0.315286	0.50048	0.442309	0.55066	0.851896	0.653569	1.5147	1.78501	1.50407	1.29955	1.16264	1.17162	0.698479	0.766103
RPS12	6.76533	6.71275	6.71925	6.65139	6.61203	6.52977	6.42083	6.59694	6.26584	6.44684	6.36623	6.49181	6.31622	6.25384	6.39519	6.22029	5.55392	4.87076	5.8834	6.13649	5.88191	4.64535	6.55914	6.17314	5.5966	6.27193	6.21622	6.44098	6.34855	6.08809	6.11695	5.89632	6.34109	6.04951	6.07132	6.26504	6.41106	6.31181	6.09814	5.24875	5.89578	7.09489	7.26418	6.83911	6.81781	6.59975	6.8939	6.38951	6.2085
HABP4	0.0487884	0.0135031	0.0373986	0.0451515	0.0426645	0.0228818	0.0208355	0.00619981	0	0	0.00694765	0.00954909	0	0.005936	0.00309083	0	0.00402235	0.00787653	0.00296126	0.00845731	0.133481	0.073839	0.0113791	0	0	0.025972	0	0	0.0110227	0.00723228	0	0	0.00820861	0	0.0222043	0.0116751	0.0442735	0.112771	0.0678062	0.117531	0.0453596	0.342844	0.47595	0.436965	0.353614	0.433404	0.256751	0.0724153	0.0988754
RPL36A	2.9196	2.93892	2.91583	2.98236	3.05605	3.00579	2.7727	2.8585	2.73255	2.9772	2.93893	2.94345	2.86576	2.78818	2.82845	2.71651	2.09982	1.73494	2.36715	2.62865	2.0956	1.41356	2.84965	2.76523	2.07766	2.27385	2.33244	2.82914	2.85359	2.46184	2.51388	1.68438	2.3404	2.19953	1.46989	2.33067	3.0729	2.14181	2.06074	1.57122	2.3325	3.16531	4.02472	3.12676	2.62206	2.91725	3.37622	2.49736	2.4832
RPL27	3.99708	4.01583	4.16376	4.251	4.2022	4.14096	4.1102	4.23674	4.12347	4.35783	4.36646	4.34018	4.20802	4.23345	4.26637	4.10051	3.42389	2.91233	3.78953	4.10422	3.78204	2.90287	4.26544	3.89156	3.38752	3.81925	3.81177	4.05743	4.24512	3.93726	4.06317	4.03182	4.39901	4.16647	4.02436	4.49771	4.82709	4.35796	4.33326	3.31914	4.06688	4.84073	5.17772	4.76756	4.55486	4.4609	4.73759	4.215	4.09809
RPL35A	5.50567	5.45884	5.47446	5.38435	5.16849	5.26828	4.91492	5.06093	4.87726	5.0611	4.92157	4.98267	4.861	4.80974	4.93617	4.73253	4.01412	3.30438	4.3679	4.61243	4.57348	3.80637	5.19032	4.6737	4.26634	5.11275	4.94508	4.93392	4.95318	4.70738	4.69093	4.91215	4.76852	4.72187	4.82882	4.84425	5.13846	4.8932	4.73351	4.31877	4.90254	5.5633	5.7633	5.4305	5.29065	5.16305	5.37287	4.95061	4.83511
RPL37	5.18094	5.27116	5.28794	5.4682	5.33775	5.35579	5.16831	5.32581	5.11483	5.35163	5.29444	5.26477	5.12175	5.0751	5.10419	4.78602	3.98945	3.15828	4.47243	4.7204	4.34091	3.33972	5.46265	5.22687	4.88287	5.14408	5.09738	5.15483	4.93431	4.74399	4.71917	4.65467	5.05047	4.93758	4.80263	5.53644	5.77522	5.18845	5.23098	4.14279	4.71899	5.74901	6.06688	5.61521	5.32585	5.43778	5.66318	5.34732	5.13234
IPCEF1	0	0	0	0	0	0	0.00664951	0.0172457	0.00359789	0	0	0	0.00382044	0	0	0.00270762	0	0.013772	0	0	0.00124501	0	0	0	0	0	0	0	0	0.00946066	0.0160012	0	0	0	0	0	0	0	0	0.0136168	0	0.28415	0.231702	0.556777	0.112935	0.234042	0.0981835	0.157575	0.267085
LINC00861	0	0	0	0	0	0	0	0	0	0	0	0	0	0.00293742	0	0	0	0	0	0	0	0	0	0	0.0201583	0	0	0	0	0	0.00671059	0	0	0	0	0	0.0132085	0	0	0	0	0.11407	0.0955714	0.272472	0.0500427	0	0.0469249	0.0247958	0.0539567
WDR64	0	0	0	0	0	0	0	0	0	0	0	0	0	0	0	0	0	0	0	0	0	0	0	0	0	0	0	0	0	0	0	0	0	0	0	0	0	0	0	0	0	0	0.0143969	0.0987752	0	0.0184049	0	0	0
ATM	0.37096	0.239952	0.245333	0.112434	0.165327	0.222121	0.280084	0.283395	0.273635	0.185776	0.269103	0.2699	0.289534	0.370062	0.368899	0.407632	0.135928	0.0760985	0.272234	0.135878	0.0768182	0.115655	0.0652561	0.0329356	0.0735455	0.306086	0.208967	0.336861	0.257655	0.295939	0.194829	0.439824	0.214859	0.226574	0.873014	0.286599	0.39549	0.745161	1.01174	0.29476	0.148299	1.30651	1.25422	1.53128	0.990331	0.835498	0.542735	0.427358	0.490488
TCF7	0.189711	0.184407	0.129774	0.156572	0.169109	0.205793	0.153921	0.142327	0.260607	0.153338	0.2368	0.236987	0.162034	0.179365	0.145437	0.109248	0.139298	0.0444565	0.132856	0.154463	0.0788134	0.0927044	0.106329	0.190147	0.10311	0.197319	0.560192	0.27715	0.139986	0.309949	0.307749	0.199481	0.41935	0.551929	0.244173	0.470705	0.354375	0.240871	0.30367	0.286147	0.108508	1.01581	0.871885	1.32828	0.736033	0.991174	0.844521	0.709614	0.435544
ADTRP	0	0	0	0	0	0	0	0	0	0	0	0	0	0	0	0	0	0	0	0	0	0	0	0	0	0	0	0	0	0	0.00837214	0.0181851	0	0.00893637	0	0.0443841	0	0.0245743	0	0.181853	0.259827	0.0481365	0.0453211	0.286397	0.105199	0.0716911	0	0	0
FAIM3	0.0139056	0.0391308	0.0363006	0	0.0218585	0.0152583	0.0331371	0.0405584	0.0126729	0	0.0122826	0	0	0	0	0	0.0043918	0	0	0	0	0.00386098	0	0	0	0.0251647	0.0166241	0.0849302	0.121843	0.142089	0.0839378	0.10728	0.0293384	0.0480351	0.0632791	0.0521589	0.153285	0.224936	0.200534	0.0480262	0.0365767	0.315293	0.307192	0.532109	0.25816	0.141238	0.140531	0.0920758	0.0610532
MORN3	0	0	0	0.011364	0.0169737	0.011515	0.0173544	0	0.0124637	0.00819376	0	0.0057231	0.00862617	0.00746148	0.00933417	0.00209046	0.00419019	0	0	0.00785693	0.00290436	0.0235877	0.038287	0	0.0298972	0.0138264	0	0.0273662	0.0217227	0.0387514	0.0321712	0.0204508	0.00442767	0.0252243	0	0	0	0	0	0.0122206	0.0134509	0.0752407	0.030563	0.272904	0.0821366	0.0900916	0.061395	0.0184398	0.0180068
TXK	0	0.0141745	0.0129161	0.026046	0.0198731	0.0234801	0.0142076	0	0.00667236	0.0304822	0	0.00473292	0.00417834	0	0	0	0	0	0	0.0180421	0.00885342	0.0246085	0	0.0146854	0	0	0	0	0	0	0	0	0	0	0	0.01426	0	0	0	0	0	0.213251	0.207939	0.391984	0.127319	0.0583565	0.0973792	0	0
TRAF3IP3	0.0264107	0.0147459	0.0222523	0.0607063	0.0407016	0.0721826	0.0951392	0.115911	0.0255347	0.0552226	0.079051	0.0457109	0.0431648	0.0573366	0.0453924	0.0199069	0.0232479	0	0.00802305	0.00812835	0.0114183	0	0.0849176	0.0490097	0.136965	0.118404	0.0312241	0.0259715	0.0217453	0.0384712	0.00807556	0.11217	0.0382625	0.0254289	0.019457	0.0366317	0.08333	0.162014	0.0855307	0.107611	0.234462	0.253581	0.425804	0.667581	0.221092	0.171684	0.24684	0.130434	0.0384539
CHMP7	0.0674112	0.0273818	0.00593627	0.0406218	0.0348382	0.0431853	0.0418842	0.0214013	0.0696701	0.040508	0.0652454	0.0825318	0.114921	0.105949	0.115038	0.113136	0.0466502	0.026817	0.0669287	0.0315459	0.0374107	0.0385781	0.0686299	0.0253163	0.0140047	0.0137747	0.0356427	0.0308444	0.0782183	0.206246	0.0668025	0.0371312	0.062811	0.0903618	0.00845899	0.298789	0.369077	0.238625	0.252085	0.132104	0.0867743	0.389319	0.264474	0.590699	0.211884	0.175541	0.125122	0.0358845	0.0789345
FAM153A	0	0	0	0	0	0	0	0	0	0	0	0	0	0	0	0	0	0	0	0	0	0	0	0	0	0	0	0	0	0	0	0	0	0	0	0	0.014887	0	0	0	0	0.0322689	0.0430446	0.12805	0.0557651	0.032919	0	0	0
RP1-187B23.1	0	0.0248511	0	0	0	0	0.0115921	0	0	0	0	0	0	0.00406306	0	0	0	0	0	0.0031517	0	0	0.00881022	0	0.0140047	0	0	0.0165095	0	0.00913932	0.0240679	0.0267732	0.0245078	0.0168224	0	0.01426	0	0	0	0	0	0.12577	0.100638	0.244641	0.072301	0.0716043	0.0154421	0.0173784	0.0545195
KLF2	0	0.0791208	0.0130993	0.013778	0.0185777	0.0239116	0.00968925	0.00619981	0.0146121	0.0136777	0.014475	0.00408064	0	0	0.00798317	0.00287613	0.0144714	0.0304905	0	0.0291737	0.0668857	0.0374489	0.0276921	0.265208	0.0676062	0.013684	0.0486384	0.120348	0.465896	0.314904	0.162227	0.127337	1.01813	1.05031	0.557619	1.41963	1.72833	0.674358	0.74427	1.11817	0.401058	1.21243	1.93374	1.93851	0.943261	1.53754	1.48585	0.524273	0.521591
FAM153C	0	0	0	0	0	0.00955879	0	0	0	0	0	0	0	0	0	0	0.00389684	0	0	0	0	0	0	0	0	0	0	0	0	0	0	0	0	0	0	0	0	0	0	0	0	0.0141534	0	0.0610764	0	0	0	0	0
GCC2	0.947978	0.939842	1.02341	0.883232	1.14817	1.21487	1.02744	1.03369	0.980215	0.77128	1.02574	0.746786	0.853838	0.953876	0.824749	0.771601	0.487372	0.389241	0.777604	0.802692	0.343885	0.447337	0.570657	0.418883	0.669238	1.16671	0.781742	0.966067	0.959563	0.93036	0.739575	0.889093	0.630116	0.585696	0.897886	0.854377	1.04234	1.28798	1.0315	0.795708	0.378125	1.78756	1.8768	2.24259	1.88319	1.45223	1.50684	1.14524	1.23148
TRAF1	0.0321915	0	0.0119723	0.0105863	0	0.00963362	0	0.0341708	0.00535534	0	0	0	0	0	0	0	0	0	0	0	0	0	0.0101965	0.00843355	0.0295037	0	0	0.0149527	0	0.00991704	0.00870174	0	0.00459692	0.0213278	0	0.0232873	0.0274619	0.0153806	0	0.0182834	0	0.13036	0.121185	0.342659	0.0713189	0.165715	0.142104	0.0960429	0.136196
FAM153B	0	0	0	0	0	0	0	0	0	0.00724824	0	0.00680537	0	0.00293742	0	0.00325753	0	0	0	0	0	0	0	0	0	0	0	0	0	0	0	0	0	0	0	0.0205998	0	0	0	0	0	0.059451	0.0645102	0.130202	0.0359416	0.0382548	0.0414155	0	0
TRABD2A	0.0131633	0.0127408	0	0	0	0.00987751	0.00500511	0	0.0118882	0	0	0	0	0.00400717	0	0	0	0	0.00340984	0.00349615	0.00401998	0	0	0	0	0	0	0.0123517	0	0	0	0.0169316	0.00486617	0.0352299	0.00845899	0.039129	0.0894708	0.0434697	0	0.005528	0.0271748	0.642385	0.595179	0.687609	0.602352	0.461824	0.104098	0.0204988	0
RP11-326C3.2	0.0108961	0.0248976	0	0	0	0.0196704	0.010439	0	0	0	0	0	0	0	0	0	0	0	0	0	0	0	0	0	0	0	0.0931442	0	0	0	0	0	0	0	0.0159173	0	0	0.0162368	0.0275852	0.0189544	0	0.377443	0.220267	0.343038	0.422041	0.349287	0.149248	0.0940032	0.0813703
PRKCQ-AS1	0.0352534	0.0880927	0.0981749	0.133626	0.100135	0.0961748	0.0738061	0.0469737	0.157262	0.163265	0.0983581	0.098165	0.0959952	0.216567	0.150371	0.156991	0.0568361	0.0248491	0.134218	0.241503	0.175742	0.261326	0.039633	0	0.017287	0.0751728	0.0606098	0.00796712	0.0538095	0.0176488	0	0	0.0226456	0.0250696	0	0.0132779	0.0136307	0	0	0.0274176	0.0267012	0.799164	0.791312	0.920977	0.651308	0.220195	0.291008	0.016639	0.0406671
SNPH	0	0	0	0	0	0	0	0	0	0	0	0	0.00412861	0	0	0	0	0	0	0	0	0	0	0	0	0	0	0	0	0	0	0	0	0	0	0	0	0	0	0.00900027	0	0.0279494	0	0.0337877	0.127288	0.0151822	0	0	0
[truncated: 1,383 more rows]
[truncated: 37 more columns]

## Sheet: Table 5
Supplementary Table 5: XGboost Rank of ADTs at Different Titration Concentrations
[truncated: 276 more rows]

## Sheet: Table 6
Supplementary Table 6: Concentration used for 132 ADTs in titrated cocktail
[truncated: 142 more rows]

## Sheet: Table 7
Supplementary Table 7: Percentage of UMI of each ADT with valid cellbarcode percentage to Total
[truncated: 277 more rows]

[truncated: 12 more sheets: Table 8, Table 9, Table 10, Table 11, Table 12, Table 13, Table 14, Table 15, Table 16, Table 17, Table 18, Table 19]
