# Supplementary material for: An immunophenotype-coupled transcriptomic atlas of human hematopoietic progenitors
Source: Nat Immunol. 2024 Mar 21;25(4):703–15. doi: 10.1038/s41590-024-01782-4 (PMC11003869; doi:10.1038/s41590-024-01782-4)
Supplement: Supplementary file 3 — Data for correlation plot (h) and heat maps (i and j). [file 41590_2024_1782_MOESM3_ESM.xlsx]

## Sheet: 3h correlation
gene	C5L2	TSPAN33
C5L2-ADT	1	0.977286
TSPAN33-ADT	0.977286	1
AZU1	0.784315	0.764452
ELANE	0.777185	0.759246
PRTN3	0.765507	0.75012
CTSG	0.712327	0.688789
SRGN	0.695811	0.672849
CST7	0.693574	0.676592
MPO	0.582988	0.568728
MS4A3	0.552184	0.531137
MARCKS	0.488598	0.463767
RPL39	0.466349	0.444712
RPS28	0.465735	0.452757
RPLP2	0.448314	0.435737
SSR4	0.421634	0.427009
RNASE3	0.411963	0.402944
RNASE2	0.380346	0.379159
MT-ND3	0.351995	0.3261
P4HB	0.350456	0.357005
CSTA	0.347694	0.33718
MNDA	0.346429	0.339509
S100P	0.334864	0.313242
UBA52	0.323745	0.32122
SERPINB10	0.316206	0.305592
FAM46A	0.313618	0.289677
RPL4	-0.462995	-0.431404
H3F3A	-0.463458	-0.449761
SLC25A5	-0.470052	-0.445731
SELL	-0.474041	-0.461787
RPS2	-0.475065	-0.442843
SLC25A6	-0.480718	-0.450075
HLA-C	-0.482029	-0.450646
NPM1	-0.482642	-0.465071
FTH1	-0.488205	-0.470802
GNB2L1	-0.491105	-0.460921
H2AFY	-0.493086	-0.478955
HNRNPA1	-0.499747	-0.488088
EIF5A	-0.501516	-0.473328
ACTG1	-0.51057	-0.495503
HLA-DPB1	-0.530616	-0.519671
LDHA	-0.533926	-0.508389
YBX1	-0.535303	-0.509949
PRDX1	-0.53864	-0.512179
CD34	-0.549785	-0.536591
HLA-DPA1	-0.551008	-0.537489
HLA-DRB1	-0.568418	-0.555838
SPINK2	-0.577055	-0.550382
EEF1A1	-0.602447	-0.580651
HLA-DRA	-0.606502	-0.590789
CD74	-0.658712	-0.639401

## Sheet: 3i heatmap
UID	row_clusters-flat	MultiLin-GMP-1:ATTTCACAGTTGAATG-1.WF26_031423_CD34	MultiLin-GMP-1:CCTAACCGTAGGTCAG-1.WM34_120522_CD34	MultiLin-GMP-1:TTCCTAACACCCTGAG-1.WF26_031423_CD34	MultiLin-GMP-1:GCATCTCTCTGAGGTT-1.BM27_120522_CD34	MultiLin-GMP-1:TGGTACACACCCTGTT-1.WF26_031423_CD34	MultiLin-GMP-1:GAGATGGTCCCAGGAC-1.WF26_031423_CD34	MultiLin-GMP-1:CCGTTCACAGGGACTA-1.WF26_031423_CD34	MultiLin-GMP-1:GCCGATGTCACGTCCT-1.WF26_031423_CD271	MultiLin-GMP-1:TAGACTGGTGAAGCGT-1.WF26_031423_CD34	MultiLin-GMP-1:TCCCACACAGGAACCA-1.WF26_031423_CD34	MultiLin-GMP-1:AAGACAATCTCATGCC-1.WF26_031423_CD34	MultiLin-GMP-1:TTCTGTAGTTCCAGGC-1.BM27_120522_CD271	MultiLin-GMP-1:GGAATCTTCCGTTGAA-1.WF26_031423_CD34	MultiLin-GMP-1:AGCGTATAGTGTAGAT-1.BM27_120522_CD34	MultiLin-GMP-1:GACCCTTAGATGTTAG-1.WF26_031423_CD271	MultiLin-GMP-1:CTCCCTCCATCGTTCC-1.BF21_032123_CD34	MultiLin-GMP-1:ACCTGTCCAAACCGGA-1.WF26_031423_CD34	MultiLin-GMP-1:TGTTCTAGTCAGACTT-1.WF26_031423_CD271	MultiLin-GMP-1:GCGGATCTCGTTCGCT-1.WF26_031423_CD34	MultiLin-GMP-1:ACAACCAGTTAGGCTT-1.WM34_120522_CD271	MultiLin-GMP-1:TCATTTGTCTGCTTTA-1.WF26_031423_CD34	MultiLin-GMP-1:CCCAACTGTCACAATC-1.BM27_120522_CD34	MultiLin-GMP-1:TCACGCTTCAACCGAT-1.BF21_032123_CD34	MultiLin-GMP-1:CCCTGATCACACAGCC-1.WF26_031423_CD34	MultiLin-GMP-1:TCCCACAAGAATCTAG-1.WM34_120522_CD34	MultiLin-GMP-1:CTTAGGATCGCGATCG-1.BM27_120522_CD34	MultiLin-GMP-1:AACAAAGAGCATCAAA-1.WM34_120522_CD271	MultiLin-GMP-1:CCGATGGAGAGAGGGC-1.WM34_120522_CD34	MultiLin-GMP-1:AGCTTCCCAACCAGAG-1.WF26_031423_CD34	MultiLin-GMP-1:CACATGAGTAGCGCTC-1.WF26_031423_CD271	MultiLin-GMP-1:GGCGTCAAGCAACAGC-1.WF26_031423_CD34	MultiLin-GMP-1:AGTAGCTTCAGTGGGA-1.WF26_031423_CD34	MultiLin-GMP-1:ACCCTTGTCCATACTT-1.WF26_031423_CD34	MultiLin-GMP-1:TCAGGTAAGTAGACAT-1.BM27_120522_CD34	MultiLin-GMP-1:CTTCCGATCCTGGCTT-1.BM27_120522_CD34	MultiLin-GMP-1:CTGTCGTCAGGCTACC-1.BF21_032123_CD34	MultiLin-GMP-1:GTCCACTAGTACTGGG-1.WM34_120522_CD34	MultiLin-GMP-1:CGGGTCAAGAGGTTTA-1.WF26_031423_CD34	MultiLin-GMP-1:ACTCTCGCAGTTGCGC-1.WM34_120522_CD34	MultiLin-GMP-1:GTGTGATGTCCACACG-1.BM27_120522_CD271	MultiLin-GMP-1:TCATGGACACGAAAGC-1.WM34_120522_CD34	MultiLin-GMP-1:TCAGGGCGTTTGGAGG-1.BF21_032123_CD34	MultiLin-GMP-1:AATCGACGTATCAGCT-1.BF21_032123_CD34	MultiLin-GMP-1:CGGAACCGTCAGTCTA-1.WF26_031423_CD34	MultiLin-GMP-1:GGGATCCAGCGATCGA-1.WM34_120522_CD34	MultiLin-GMP-1:TACCCGTGTGGGCTCT-1.WM34_120522_CD34	MultiLin-GMP-1:TGAACGTTCTGTGCGG-1.BM27_120522_CD34	MultiLin-GMP-1:CCGCAAGCACCTAAAC-1.WM34_120522_CD34
column_clusters-flat		NA	NA	NA	NA	NA	NA	NA	NA	NA	NA	NA	NA	NA	NA	NA	NA	NA	NA	NA	NA	NA	NA	NA	NA	NA	NA	NA	NA	NA	NA	NA	NA	NA	NA	NA	NA	NA	NA	NA	NA	NA	NA	NA	NA	NA	NA	NA	NA
Hu.C5L2	NA	-8.28004	-8.26424	-8.2368	-8.20397	-8.19835	-8.17807	-8.16207	-8.15619	-8.14013	-8.09807	-8.07708	-8.06617	-8.0461	-8.04111	-7.98761	-7.98426	-7.98246	-7.93664	-7.91325	-7.89124	-7.86624	-7.74234	-7.74045	-7.72432	-7.70521	-7.70505	-7.67666	-7.55336	-7.47117	-7.45007	-7.38443	-7.35195	-7.22125	-7.21893	-7.12127	-7.07776	-7.06269	-6.889	-6.85255	-6.76502	-6.6099	-6.38392	-6.36703	-6.30558	-6.10256	-6.06844	-5.50577	-5.06705
Hu.TSPAN33	NA	-5.00923	-5.02354	-4.64605	-4.72141	-4.88533	-4.97471	-4.68388	-4.36229	-4.42665	-4.9463	-4.93257	-4.41547	-4.31214	-3.79558	-2.90042	-4.56769	-4.36411	-4.58107	-4.24239	-4.18083	-3.91929	-4.29988	-4.4982	-3.88454	-3.91369	-3.68515	-4.08894	-3.71366	-2.79428	-0.242899	-3.0419	-2.57988	-3.51065	-3.25977	-3.46706	-3.54588	-3.41984	-3.15391	-3.37772	-3.35171	-1.06404	-2.96382	-0.106724	-2.82767	-1.15902	-3.1716	-1.04612	-3.16506
UID	row_clusters-flat	MultiLin-GMP-1:ATTTCACAGTTGAATG-1.WF26_031423_CD34	MultiLin-GMP-1:CCTAACCGTAGGTCAG-1.WM34_120522_CD34	MultiLin-GMP-1:TTCCTAACACCCTGAG-1.WF26_031423_CD34	MultiLin-GMP-1:GCATCTCTCTGAGGTT-1.BM27_120522_CD34	MultiLin-GMP-1:TGGTACACACCCTGTT-1.WF26_031423_CD34	MultiLin-GMP-1:GAGATGGTCCCAGGAC-1.WF26_031423_CD34	MultiLin-GMP-1:CCGTTCACAGGGACTA-1.WF26_031423_CD34	MultiLin-GMP-1:GCCGATGTCACGTCCT-1.WF26_031423_CD271	MultiLin-GMP-1:TAGACTGGTGAAGCGT-1.WF26_031423_CD34	MultiLin-GMP-1:TCCCACACAGGAACCA-1.WF26_031423_CD34	MultiLin-GMP-1:AAGACAATCTCATGCC-1.WF26_031423_CD34	MultiLin-GMP-1:TTCTGTAGTTCCAGGC-1.BM27_120522_CD271	MultiLin-GMP-1:GGAATCTTCCGTTGAA-1.WF26_031423_CD34	MultiLin-GMP-1:AGCGTATAGTGTAGAT-1.BM27_120522_CD34	MultiLin-GMP-1:GACCCTTAGATGTTAG-1.WF26_031423_CD271	MultiLin-GMP-1:CTCCCTCCATCGTTCC-1.BF21_032123_CD34	MultiLin-GMP-1:ACCTGTCCAAACCGGA-1.WF26_031423_CD34	MultiLin-GMP-1:TGTTCTAGTCAGACTT-1.WF26_031423_CD271	MultiLin-GMP-1:GCGGATCTCGTTCGCT-1.WF26_031423_CD34	MultiLin-GMP-1:ACAACCAGTTAGGCTT-1.WM34_120522_CD271	MultiLin-GMP-1:TCATTTGTCTGCTTTA-1.WF26_031423_CD34	MultiLin-GMP-1:CCCAACTGTCACAATC-1.BM27_120522_CD34	MultiLin-GMP-1:TCACGCTTCAACCGAT-1.BF21_032123_CD34	MultiLin-GMP-1:CCCTGATCACACAGCC-1.WF26_031423_CD34	MultiLin-GMP-1:TCCCACAAGAATCTAG-1.WM34_120522_CD34	MultiLin-GMP-1:CTTAGGATCGCGATCG-1.BM27_120522_CD34	MultiLin-GMP-1:AACAAAGAGCATCAAA-1.WM34_120522_CD271	MultiLin-GMP-1:CCGATGGAGAGAGGGC-1.WM34_120522_CD34	MultiLin-GMP-1:AGCTTCCCAACCAGAG-1.WF26_031423_CD34	MultiLin-GMP-1:CACATGAGTAGCGCTC-1.WF26_031423_CD271	MultiLin-GMP-1:GGCGTCAAGCAACAGC-1.WF26_031423_CD34	MultiLin-GMP-1:AGTAGCTTCAGTGGGA-1.WF26_031423_CD34	MultiLin-GMP-1:ACCCTTGTCCATACTT-1.WF26_031423_CD34	MultiLin-GMP-1:TCAGGTAAGTAGACAT-1.BM27_120522_CD34	MultiLin-GMP-1:CTTCCGATCCTGGCTT-1.BM27_120522_CD34	MultiLin-GMP-1:CTGTCGTCAGGCTACC-1.BF21_032123_CD34	MultiLin-GMP-1:GTCCACTAGTACTGGG-1.WM34_120522_CD34	MultiLin-GMP-1:CGGGTCAAGAGGTTTA-1.WF26_031423_CD34	MultiLin-GMP-1:ACTCTCGCAGTTGCGC-1.WM34_120522_CD34	MultiLin-GMP-1:GTGTGATGTCCACACG-1.BM27_120522_CD271	MultiLin-GMP-1:TCATGGACACGAAAGC-1.WM34_120522_CD34	MultiLin-GMP-1:TCAGGGCGTTTGGAGG-1.BF21_032123_CD34	MultiLin-GMP-1:AATCGACGTATCAGCT-1.BF21_032123_CD34	MultiLin-GMP-1:CGGAACCGTCAGTCTA-1.WF26_031423_CD34	MultiLin-GMP-1:GGGATCCAGCGATCGA-1.WM34_120522_CD34	MultiLin-GMP-1:TACCCGTGTGGGCTCT-1.WM34_120522_CD34	MultiLin-GMP-1:TGAACGTTCTGTGCGG-1.BM27_120522_CD34	MultiLin-GMP-1:CCGCAAGCACCTAAAC-1.WM34_120522_CD34
column_clusters-flat		NA	NA	NA	NA	NA	NA	NA	NA	NA	NA	NA	NA	NA	NA	NA	NA	NA	NA	NA	NA	NA	NA	NA	NA	NA	NA	NA	NA	NA	NA	NA	NA	NA	NA	NA	NA	NA	NA	NA	NA	NA	NA	NA	NA	NA	NA	NA	NA
AZU1	NA	-4.40079	-4.40079	-4.40079	-4.40079	-4.40079	-1.64687	-4.40079	-4.40079	-4.40079	-4.40079	-4.40079	-4.40079	-4.40079	-4.40079	-4.40079	-4.40079	-4.40079	-4.40079	-4.40079	-4.40079	-4.40079	-3.79082	-4.40079	-4.40079	-4.40079	-4.40079	-4.40079	-4.40079	-4.40079	-4.40079	-4.40079	-4.40079	-4.40079	-4.40079	-4.40079	-4.40079	-4.40079	-4.40079	-4.40079	-4.40079	-4.40079	-4.40079	-4.40079	-4.40079	-4.40079	0.7437181930000003	-4.40079	1.5978467209999998
ELANE	NA	-4.68511	-3.46415	-4.68511	-4.68511	-4.68511	-3.40038	-4.68511	-4.68511	-4.68511	-4.68511	-4.68511	-4.68511	-4.68511	-4.68511	-4.68511	-4.68511	-4.68511	-4.68511	-4.68511	-4.68511	-4.68511	-4.68511	-4.68511	-4.68511	-4.68511	-4.68511	-4.68511	-4.68511	-4.68511	-4.68511	-4.68511	-4.68511	-4.68511	-4.68511	-4.68511	-4.68511	-4.68511	-4.68511	-4.68511	-4.68511	-4.68511	-4.68511	-4.68511	-4.68511	-4.68511	-0.983646	-4.68511	-1.61392
PRTN3	NA	-4.35736	-0.659223	-4.35736	-4.35736	-4.35736	-2.404	-4.35736	-4.35736	-4.35736	-4.35736	-4.35736	-4.35736	-4.35736	-4.35736	-4.35736	-4.35736	-4.35736	-4.35736	-4.35736	-4.35736	-4.35736	-4.35736	-4.35736	-4.35736	-4.35736	-4.35736	-4.35736	-4.35736	-4.35736	-4.35736	-4.35736	-4.35736	-4.35736	-4.35736	-4.35736	-4.35736	-4.35736	-4.35736	-4.35736	-4.35736	-4.35736	-4.35736	-4.35736	-4.35736	-4.35736	-0.961663	-4.35736	1.2611854010000005
CTSG	NA	-2.59827	0.0625886	-2.59827	-2.59827	-2.59827	-2.59827	-2.59827	-2.59827	-2.59827	-2.59827	-2.59827	-2.59827	-2.59827	-2.59827	-2.59827	-2.59827	-2.59827	-2.59827	-2.59827	-2.59827	-2.59827	-2.59827	-2.59827	-2.59827	-1.5841	-2.59827	-2.59827	-1.23483	-2.59827	-2.59827	-2.59827	-2.59827	-2.59827	-2.59827	-2.59827	-1.15082	-2.59827	-2.59827	-2.59827	-2.59827	-2.59827	-1.47821	-2.59827	-2.59827	-2.59827	-0.236187	-2.59827	-2.59827
SRGN	NA	-2.33123	0.40803150300000013	-2.801	-2.48083	-3.17765	-5.1235	-3.25259	-0.454698	-4.00133	-3.99058	-3.4322	-2.73592	-2.02317	-2.89493	-5.1235	-3.0049	-2.77711	-1.63901	-3.82738	-5.1235	-2.22944	-1.80939	-1.84804	-3.08211	-0.953913	-1.2532	-4.1526	-5.1235	-0.82787	-5.1235	-3.18448	-1.72916	-3.51135	-2.42012	-5.1235	-1.41302	-5.1235	-1.65128	-5.1235	-5.1235	-5.1235	-1.20866	-2.51419	-4.06365	-2.3664	-0.139626	-4.55086	-1.52573
CST7	NA	-1.58419	-0.363228	-1.58419	-1.58419	-1.58419	-1.58419	-1.58419	-1.58419	-1.58419	-1.58419	-1.58419	-1.58419	-1.58419	-1.58419	-1.58419	-1.58419	-1.58419	-1.58419	-1.58419	-1.58419	-1.58419	-1.58419	-1.58419	-1.58419	-1.16205	-0.636388	-1.58419	-1.58419	-1.58419	-1.58419	-1.58419	-1.58419	-1.58419	-1.58419	-1.58419	-0.686076	-1.58419	-1.58419	-1.58419	-1.58419	-1.58419	-0.918086	-1.58419	-1.58419	-1.58419	-0.713749	-1.58419	-1.58419
MPO	NA	-6.58275	-0.343631	-6.58275	-6.58275	-6.58275	-2.6413	-6.58275	-6.58275	-6.58275	-6.58275	-6.58275	-6.58275	-6.58275	-3.76866	-6.58275	-2.0316	-4.44374	-3.3594	-6.58275	-6.58275	-2.1411	-2.60689	-6.58275	-6.58275	-3.61959	-6.58275	-6.58275	-6.58275	-6.58275	-6.58275	-6.58275	-6.58275	-6.58275	-3.65373	-6.58275	-6.58275	-6.58275	-6.58275	-6.58275	-6.58275	-6.58275	-6.58275	-6.58275	-6.58275	-6.58275	-0.433307	-6.58275	-3.51156
MS4A3	NA	-0.991138	-0.991138	-0.991138	-0.991138	-0.991138	-0.991138	-0.991138	-0.991138	-0.991138	-0.991138	-0.991138	-0.991138	-0.991138	-0.991138	-0.991138	-0.991138	-0.991138	-0.991138	-0.991138	-0.991138	-0.991138	-0.991138	-0.991138	-0.991138	-0.991138	-0.991138	-0.991138	-0.991138	-0.991138	-0.991138	-0.991138	-0.991138	-0.991138	-0.991138	-0.991138	-0.991138	-0.991138	-0.991138	-0.991138	-0.991138	-0.991138	-0.991138	-0.991138	-0.991138	-0.991138	-0.120693	-0.991138	-0.991138
MARCKS	NA	1.42947	1.87265	0	0	1.27878	0	0	2.25078	0	0	0	0	1.0073	0	3.54925	0	0	0	1.96767	4.35953	0	2.97104	0	0.698917	0	0.389176	0	0	0	0	0	0	1.46634	0	4.35991	0	0	0	4.1575	4.21985	0	0	1.09343	1.66422	5.55713	0	0	3.07119
RPL39	NA	0.027001885999999864	-0.273392	-0.0388916	-0.911191	0.2559631219999998	0.11327812299999973	-0.568347	-6.37945	-0.534369	0.0618027	-0.217557	-6.37945	-0.664721	-0.786795	-2.28691	-0.178117	-0.533553	-0.786781	-0.601772	-3.18778	-0.534643	-0.897984	0.6460312330000004	-0.298549	-0.679363	-1.51266	-0.554596	-1.43054	-0.548684	-1.65216	-0.231398	0.4381470959999998	-0.155248	-0.749604	-6.37945	0.2689785460000005	-0.677761	-0.411421	-2.22195	-2.59029	-6.37945	-0.0856479	-0.393966	-0.679523	-2.18717	-0.18853	-0.820992	1.2442342819999999
LDHA	NA	1.09489	-2.5893	0.21867370000000008	-0.286644	2.22321	0.44312638599999987	0.46528564800000005	-1.06338	1.4373	0.9637282599999999	0.8249870970000002	-0.949418	-0.117934	1.1549378950000002	-2.5893	0.6730700220000001	0.0994099	-0.354661	-0.165177	-0.50025	1.0473316609999999	-0.533619	-0.0473075	-2.5893	1.60729	0.9377638180000001	-1.04327	-0.365784	-0.385314	-2.5893	-1.05841	-0.397727	-0.320185	0.472658	-0.867683	-1.14184	-0.810786	-1.58225	-2.5893	-2.5893	-2.5893	1.71646	0.5396023759999999	-0.925075	-2.5893	-0.626273	0.2199954110000002	-0.355923
YBX1	NA	-0.119333	-0.537507	-1.38271	-1.22255	0.4739776389999997	-0.951292	0.5380770489999995	0.29817404999999964	-0.0308105	-0.480056	-0.102631	-1.31763	-0.522326	0.5752612410000002	-1.0377	0.4021490240000003	0.410994	-0.345392	-0.159868	-1.1489	0.8283683260000001	-0.114144	-0.942074	-0.518914	0.19556537400000007	1.3071	0.098101	-0.946564	0.5904208050000004	-0.457865	0.12539985100000006	-0.310869	-0.453925	-0.0736271	-3.70521	-0.572192	-1.9267	0.00821353	-0.469052	-1.63271	-3.70521	0.0927644	0.6630451069999999	-0.277278	-3.70521	-1.03087	0.10145677700000011	-3.70521
PRDX1	NA	1.06085	1.43628	1.9696859000000002	-0.162499	1.90209	-1.73142	0.13948957000000006	-1.73142	0.4481683930000002	0.463644	1.3443915339999999	-1.73142	2.28225	-0.311465	-1.73142	-0.764204	0.16531017800000014	-1.73142	0.932488	1.17727	0.6715981080000002	-0.364777	-0.757048	1.6400399590000003	0.7943557090000002	1.7159814170000003	-0.185391	0.6456013790000001	0.8071195010000001	-1.73142	0.207606	1.48975	1.0504307959999999	-1.27982	-0.627735	-0.283965	-1.73142	0.601769	-1.73142	-1.73142	-1.73142	0.011510053000000076	1.8936264630000001	0.6851133170000001	1.0256820660000001	-0.860975	0.8619146950000001	-1.73142
CD34	NA	0.884981	1.87265	1.58544	0.727362	0	0	0	0	1.12217	2.19506	1.31402	0	0.589836	0.417007	0	0.967216	1.23991	0	0	0	1.28078	0	0	2.2448	0	1.16259	0	0	0	0	1.53089	2.19157	2.78185	1.68047	0	0	0	0	0	0	0	1.46485	1.86614	0	0	0	1.71098	0
HLA-DPA1	NA	-0.581117	0.8538320499999998	2.7045088679999996	-1.4661	1.27921	0.4872562119999999	1.98888	0.0598206	1.0466324189999998	1.7590583729999998	-0.152082	-1.4661	1.4534309369999998	0.9553294339999998	-1.4661	0.6525029449999997	1.2226120379999998	-0.520031	0.6702822679999998	-1.4661	1.2821	-0.42874	-1.4661	2.06944	0.5551146939999998	1.10784	0.299502	-0.431419	0.7378877089999998	-1.4661	1.05095	0.290365	1.69327	0.8682067099999999	-1.4661	0.6891755539999997	-1.4661	-0.459049	-1.4661	-1.4661	-1.4661	0.2768323239999999	0.9524337759999999	-1.4661	-1.4661	1.2989239750000001	0.9187357609999998	-1.4661
HLA-DRB1	NA	-0.823693	-0.487709	0.2918672229999999	-1.70867	0.23718095499999992	2.09117	1.83117	3.4896	-0.5865	0.8204300250000001	-0.906967	-1.70867	1.5523	1.29821	-1.70867	1.4800507209999998	0.9800356669999999	-0.196081	1.2535323729999999	0.8476372179999998	0.6943440080000001	-0.0741128	1.0544639279999999	0.872988	0.18636920599999995	1.69718	0.056926	1.67509	0.4953113379999998	-1.70867	1.9163473109999998	0.047788734000000055	1.3008179610000001	1.2203489939999999	-0.604989	1.42435	-1.70867	1.4737577569999998	-0.0737525	-1.70867	-1.70867	0.4678765429999998	1.84851	0.38019662099999985	-1.70867	1.29851	1.4012862549999998	-1.70867
SPINK2	NA	1.3731867640000002	0.21273744299999997	0.8934391640000001	1.24026	1.14951	1.6926535450000002	0.5516502679999999	-2.10719	1.2732574100000003	2.45765	2.0096369590000003	-2.10719	0.0740796	0.562395	-2.10719	1.63867	0.7263629160000002	-2.10719	1.10208	-2.10719	-0.15882	-0.24676	1.93164	0.9767753610000001	0.5795687439999999	-2.10719	-2.10719	0.7591117459999999	0.0967931	-2.10719	1.14125	1.70867	0.5457774350000002	-0.426726	-2.10719	0.5208335330000002	-2.10719	1.0752395209999999	-2.10719	-2.10719	-2.10719	1.6907839500000001	-0.168146	-0.0183216	-2.10719	-0.697692	0.1850012510000001	-2.10719
EEF1A1	NA	0.7550473059999998	-0.510799	0.4788981510000001	-1.2033	0.29526547599999997	-0.0469807	0.28936126500000015	-6.67157	0.27541963400000036	0.19539411299999987	0.13232380899999985	-3.79398	-0.362557	-0.0490755	-2.57902	0.33407119499999993	-0.969211	-0.650613	0.268501	-2.00424	0.1332283030000001	-0.459262	-2.07732	0.5807072570000003	-0.0240266	-0.222151	-1.08531	-3.02365	0.19930928600000009	-6.67157	-0.276771	0.9170315550000003	0.5343708090000003	0.0579874	-2.67722	-0.632154	-6.67157	-0.46787	-3.43541	-1.62448	-1.6863	0.5463435199999997	0.5026287140000001	-0.0797807	-3.91446	0.2033021650000002	0.16185685299999975	-3.0738
HLA-DRA	NA	1.5860690709999998	1.9173710319999997	2.30899	-2.27666	1.18071	0.7557620149999997	1.6883785009999999	1.8866167329999999	1.10379	1.2763638889999998	-0.585358	-2.27666	1.4917214629999997	1.3155050799999999	-2.27666	0.6654655919999999	0.4120455559999998	-2.27666	1.20744	-2.27666	0.3092434879999999	0.10458097999999971	-1.30229	2.3119954459999996	1.07068	1.9202691140000003	-2.27666	-0.0531482	-0.509008	-2.27666	0.46079215500000004	-0.520201	1.9201123470000003	0.8474327260000001	-2.27666	-0.121391	-2.27666	-1.26962	-2.27666	-2.27666	-2.27666	0.374346	2.2179	-0.187793	-2.27666	1.7150225629999998	1.70335	-2.27666
CD74	NA	0.82529	2.06106	3.2554542710000005	-2.41768	1.6432	0.3362416770000003	2.9583642050000005	0.3133087370000003	1.2567228400000001	2.41216	1.3514341180000002	-2.41768	2.59644	1.09199	-2.41768	0.11222271600000022	2.2554902080000003	-2.41768	1.7508730530000003	-2.41768	0.8420713700000002	0.5533638230000002	0.5371687540000001	3.0213942769999997	0.4811898889999999	1.8735366310000003	2.4081962519999998	-0.365968	1.7389622180000002	0.8296683279999999	0.6796928250000001	1.27089	2.6152	1.21391	-2.41768	0.8508045040000001	-0.639165	-0.0844895	-2.41768	-0.345176	0.4172287720000001	1.75359	2.53865	-1.35783	-2.41768	1.7169136930000004	1.82003	-2.41768
[truncated: 5,000 more columns]

## Sheet: 3j heatmap
UID	row_clusters-flat	ERP-1:AATGAAGAGGTCACAG-1.BF21_032123_CD271	ERP-1:GATCAGTCACCCTCTA-1.BF21_032123_CD271	ERP-1:ATGGTTGGTTCTCACC-1.BF21_032123_CD271	ERP-1:GATAGCTAGACCACGA-1.BF21_032123_CD34	ERP-1:CAATCGACAGACACCC-1.WF26_031423_CD271	ERP-1:GTAGGAGCACTACACA-1.BF21_032123_CD271	ERP-1:ATTCATCTCGTTCGCT-1.BF21_032123_CD271	ERP-1:TCCGGGATCAGACATC-1.BF21_032123_CD34	ERP-1:AACGAAACAGCCTTCT-1.BF21_032123_CD271	ERP-1:GTGTGATCATAGATCC-1.BM27_120522_CD34	ERP-1:CTTTCGGTCGTCAAAC-1.BF21_032123_CD34	ERP-1:ATGGGTTCAAAGAACT-1.BM27_120522_CD34	ERP-1:GTGTAACGTCTTGGTA-1.WF26_031423_CD34	ERP-1:GTCTGTCTCTCCTGTG-1.BM27_120522_CD34	ERP-1:TGATCTTAGGATCACG-1.BF21_032123_CD271	ERP-1:CTGTACCAGACAGTCG-1.BF21_032123_CD34	ERP-1:CGGGTCACACAGTGTT-1.WM34_120522_CD34	ERP-1:AAGCGTTGTAGCGTCC-1.WF26_031423_CD34	ERP-1:TGCTGAAAGCGAGTAC-1.BF21_032123_CD271	ERP-1:TACGGGCAGCGACATG-1.BM27_120522_CD271	ERP-1:AGCCAGCGTAGACGGT-1.WF26_031423_CD34	ERP-1:CCGGACACAATTCGTG-1.BF21_032123_CD34	ERP-1:AGCCAATCACAACGTT-1.BF21_032123_CD271	ERP-1:TATCTTGGTATCCTTT-1.BF21_032123_CD34	ERP-1:CCTAAGAAGTGCTACT-1.WF26_031423_CD34	ERP-1:CAAGACTGTATAGCTC-1.WF26_031423_CD271	ERP-1:TACTTACGTTATAGAG-1.BF21_032123_CD271	ERP-1:ATTCCTATCAAACTGC-1.BF21_032123_CD34	ERP-1:TCCTCTTAGCCTCCAG-1.BF21_032123_CD271	ERP-1:CCATCACCATGCCATA-1.BF21_032123_CD271	ERP-1:ACCTGTCGTGAGTAGC-1.BF21_032123_CD271	ERP-1:TCGGGCATCAGGAGAC-1.BM27_120522_CD34	ERP-1:CTGTAGAAGATCCTAC-1.WM34_120522_CD34	ERP-1:AAACGAAAGCGCCGTT-1.BF21_032123_CD34	ERP-1:CCCTGATAGATGAACT-1.BM27_120522_CD34	ERP-1:TGTTTGTCACTCCTTG-1.WF26_031423_CD34	ERP-1:AGTAACCTCGCCACTT-1.BF21_032123_CD271	ERP-1:CCTCCAATCAATCTCT-1.BM27_120522_CD34	ERP-1:CGTCAAATCAACGTGT-1.BF21_032123_CD271	ERP-1:GGTTCTCCACAAGCCC-1.BF21_032123_CD271	ERP-1:GGGATGAAGCATCGAG-1.BM27_120522_CD34	ERP-1:TGATTTCAGTAAGACT-1.BF21_032123_CD271	ERP-1:CTCATGCCACAATGCT-1.WF26_031423_CD271	ERP-1:GAGTGTTGTACTAACC-1.BF21_032123_CD271	ERP-1:CTACCCAGTCTCAAGT-1.WF26_031423_CD34	ERP-1:ACGTCCTAGTAACAGT-1.WM34_120522_CD34	ERP-1:AAGATAGCAAAGTATG-1.BM27_120522_CD34	ERP-1:ACGTCCTGTTAAAGTG-1.BF21_032123_CD271
column_clusters-flat		NA	NA	NA	NA	NA	NA	NA	NA	NA	NA	NA	NA	NA	NA	NA	NA	NA	NA	NA	NA	NA	NA	NA	NA	NA	NA	NA	NA	NA	NA	NA	NA	NA	NA	NA	NA	NA	NA	NA	NA	NA	NA	NA	NA	NA	NA	NA	NA
Hu.CD326	NA	25.913069999999998	0.27424749999999953	0.2636849999999997	-0.927024	-1.55718	-1.62336	-2.75046	-3.2557	-3.40355	-3.69021	-4.03351	-4.12345	-4.26949	-4.32863	-4.35198	-4.37719	-4.40882	-4.43375	-4.52531	-4.54219	-4.6207	-4.92364	-4.92453	-4.92752	-4.94039	-4.94054	-5.01128	-5.01737	-5.01819	-5.01979	-5.04808	-5.06127	-5.10416	-5.10477	-5.11816	-5.12095	-5.12199	-5.13484	-5.15055	-5.16743	-5.17129	-5.17771	-5.18293	-5.19626	-5.20061	-5.22115	-5.2408	-5.24697
Hu.CD235a	NA	2.4096480000000007	0.7405629999999999	-1.5615	-0.230931	0.9261420000000005	1.56915	-2.30728	-0.921994	-1.58139	5.9749	1.9708070000000006	0.7112540000000003	-0.031187	1.2971769999999996	-1.22841	2.175676000000001	1.1877399999999998	0.267887	-0.657448	0.046449	3.8934949999999997	6.594914000000001	-1.78271	0.5024049999999995	0.8196200000000005	-2.60174	1.164492000000001	-1.95769	-2.28205	-1.2976	0.9172530000000005	0.0744505	0.013934000000000779	0.1186190000000007	-0.66078	0.3709799999999994	2.0740289999999995	0.5846979999999995	1.7908380000000008	0.26407700000000034	1.5099909999999994	-1.7576	-1.79201	2.2477859999999996	1.271669000000001	-0.731888	0.7200380000000006	-0.820128
UID	row_clusters-flat	ERP-1:AATGAAGAGGTCACAG-1.BF21_032123_CD271	ERP-1:GATCAGTCACCCTCTA-1.BF21_032123_CD271	ERP-1:ATGGTTGGTTCTCACC-1.BF21_032123_CD271	ERP-1:GATAGCTAGACCACGA-1.BF21_032123_CD34	ERP-1:CAATCGACAGACACCC-1.WF26_031423_CD271	ERP-1:GTAGGAGCACTACACA-1.BF21_032123_CD271	ERP-1:ATTCATCTCGTTCGCT-1.BF21_032123_CD271	ERP-1:TCCGGGATCAGACATC-1.BF21_032123_CD34	ERP-1:AACGAAACAGCCTTCT-1.BF21_032123_CD271	ERP-1:GTGTGATCATAGATCC-1.BM27_120522_CD34	ERP-1:CTTTCGGTCGTCAAAC-1.BF21_032123_CD34	ERP-1:ATGGGTTCAAAGAACT-1.BM27_120522_CD34	ERP-1:GTGTAACGTCTTGGTA-1.WF26_031423_CD34	ERP-1:GTCTGTCTCTCCTGTG-1.BM27_120522_CD34	ERP-1:TGATCTTAGGATCACG-1.BF21_032123_CD271	ERP-1:CTGTACCAGACAGTCG-1.BF21_032123_CD34	ERP-1:CGGGTCACACAGTGTT-1.WM34_120522_CD34	ERP-1:AAGCGTTGTAGCGTCC-1.WF26_031423_CD34	ERP-1:TGCTGAAAGCGAGTAC-1.BF21_032123_CD271	ERP-1:TACGGGCAGCGACATG-1.BM27_120522_CD271	ERP-1:AGCCAGCGTAGACGGT-1.WF26_031423_CD34	ERP-1:CCGGACACAATTCGTG-1.BF21_032123_CD34	ERP-1:AGCCAATCACAACGTT-1.BF21_032123_CD271	ERP-1:TATCTTGGTATCCTTT-1.BF21_032123_CD34	ERP-1:CCTAAGAAGTGCTACT-1.WF26_031423_CD34	ERP-1:CAAGACTGTATAGCTC-1.WF26_031423_CD271	ERP-1:TACTTACGTTATAGAG-1.BF21_032123_CD271	ERP-1:ATTCCTATCAAACTGC-1.BF21_032123_CD34	ERP-1:TCCTCTTAGCCTCCAG-1.BF21_032123_CD271	ERP-1:CCATCACCATGCCATA-1.BF21_032123_CD271	ERP-1:ACCTGTCGTGAGTAGC-1.BF21_032123_CD271	ERP-1:TCGGGCATCAGGAGAC-1.BM27_120522_CD34	ERP-1:CTGTAGAAGATCCTAC-1.WM34_120522_CD34	ERP-1:AAACGAAAGCGCCGTT-1.BF21_032123_CD34	ERP-1:CCCTGATAGATGAACT-1.BM27_120522_CD34	ERP-1:TGTTTGTCACTCCTTG-1.WF26_031423_CD34	ERP-1:AGTAACCTCGCCACTT-1.BF21_032123_CD271	ERP-1:CCTCCAATCAATCTCT-1.BM27_120522_CD34	ERP-1:CGTCAAATCAACGTGT-1.BF21_032123_CD271	ERP-1:GGTTCTCCACAAGCCC-1.BF21_032123_CD271	ERP-1:GGGATGAAGCATCGAG-1.BM27_120522_CD34	ERP-1:TGATTTCAGTAAGACT-1.BF21_032123_CD271	ERP-1:CTCATGCCACAATGCT-1.WF26_031423_CD271	ERP-1:GAGTGTTGTACTAACC-1.BF21_032123_CD271	ERP-1:CTACCCAGTCTCAAGT-1.WF26_031423_CD34	ERP-1:ACGTCCTAGTAACAGT-1.WM34_120522_CD34	ERP-1:AAGATAGCAAAGTATG-1.BM27_120522_CD34	ERP-1:ACGTCCTGTTAAAGTG-1.BF21_032123_CD271
column_clusters-flat		NA	NA	NA	NA	NA	NA	NA	NA	NA	NA	NA	NA	NA	NA	NA	NA	NA	NA	NA	NA	NA	NA	NA	NA	NA	NA	NA	NA	NA	NA	NA	NA	NA	NA	NA	NA	NA	NA	NA	NA	NA	NA	NA	NA	NA	NA	NA	NA
CA1	3	-2.8159	-2.8159	-2.8159	-1.60609	-2.8159	-2.8159	-2.8159	-1.86849	-2.8159	-2.8159	-1.39204	-0.594985	0.3777296429999999	-2.03982	0.8356645679999999	-1.47336	-2.8159	-2.8159	0.7113015419999997	-2.45582	-2.8159	-2.8159	-2.8159	-2.04691	-1.17768	-0.21385	1.7296215670000001	-1.6741	-2.8159	-2.8159	-2.8159	-0.783861	-1.94239	-0.673266	-1.64108	-0.0397172	-2.05583	-0.844256	-1.88233	0.019763761000000102	-1.16379	-0.558174	-2.8159	-2.8159	-2.8159	-2.8159	-1.63447	-2.8159
AHSP	3	-2.09427	-2.09427	-2.09427	-1.57052	-2.09427	-2.09427	-0.847926	-2.09427	-1.5305	-2.09427	-2.09427	-2.09427	-2.09427	-1.65466	0.2778357800000002	-1.27216	-1.62378	-2.09427	-1.48409	-2.09427	-2.09427	-2.09427	-2.09427	-2.09427	-2.09427	-2.09427	-0.293674	-0.603783	-2.09427	-2.09427	-2.09427	-1.07283	-2.09427	-0.657129	-2.09427	-2.09427	-2.09427	-2.09427	-2.09427	-2.09427	-1.65369	-0.562609	-2.09427	-2.09427	-2.09427	-2.09427	-0.912843	-2.09427
HBB	3	-4.50407	-4.50407	-4.50407	-3.59688	-4.50407	-4.50407	-4.50407	-4.50407	-4.50407	-4.50407	-4.50407	-4.50407	-4.50407	-4.50407	-4.50407	-4.50407	-4.50407	-4.50407	-4.50407	-4.50407	-4.50407	-4.50407	-4.50407	-4.50407	-4.50407	-4.50407	-4.50407	-4.50407	-4.50407	-4.50407	-4.50407	-4.50407	-4.50407	-4.50407	-4.50407	-4.50407	-4.50407	-4.50407	-4.50407	-4.50407	-4.50407	-4.50407	-4.50407	-4.50407	-4.50407	-4.50407	-4.50407	-4.50407
HBA2	3	0	0	0	0	0	0	0	0	0	0	0	0	0	0	0	0	0	0	0	0	0	0	0	0	0	0	0	0	0	0	0	0	0	0	0	0	0	0	0	0	0	0	0	0	0	0	0	0
HBA1	3	0	0	0	0	0	0	0	0	0	0	0	0	1.01338	0.776086	0	0	0	0	0	0	0	0	0	0	0	0	0	0	0	0	0	0.330543	0.501882	0	0	0	0	0	0	0	0	0	0	0	0	0	0	0
KIAA0101	2	-1.89544	-1.89544	-1.89544	-1.37168	-1.89544	-1.89544	-1.89544	-1.89544	-1.33167	-1.89544	-1.89544	-0.311724	-1.89544	-1.89544	-1.49347	-1.89544	-1.07074	-1.89544	-1.28525	-1.89544	-1.89544	1.62609	-1.89544	-1.89544	-1.89544	-1.89544	0.2127630690000002	-1.89544	-1.89544	-1.89544	0.0491485	-0.281957	-1.02192	-1.89544	-1.89544	-1.3917	-1.89544	-1.89544	-1.89544	-1.89544	-0.243326	-0.718607	-1.89544	0.4169355239999999	-1.89544	-1.47114	-0.714007	-1.21138
PCNA	2	1.71831	0.3631216190000002	-1.30271	-1.30271	-1.30271	-1.30271	-1.30271	-1.30271	-1.30271	-1.30271	-1.30271	-1.30271	-1.30271	-1.30271	-1.30271	-1.30271	-1.30271	-1.30271	-1.30271	-0.0291867	-0.30018	1.2127292300000003	-1.30271	-1.30271	-1.30271	-1.30271	-0.432538	-1.30271	-0.609784	-1.30271	-1.30271	-0.70342	-1.30271	-1.30271	-1.30271	-1.30271	-1.30271	-1.30271	-0.369138	-1.30271	-0.525082	-0.125881	-1.30271	-0.460015	-1.30271	-1.30271	-1.30271	-1.30271
H2AFZ	2	1.6855098540000002	-3.3287	-3.3287	-1.86886	-3.3287	-3.3287	-3.3287	-3.3287	-2.36061	-3.3287	-0.872398	-1.21466	-1.30867	-1.03044	-1.94657	-0.841228	-1.16836	-2.54289	-2.71851	-0.935683	-0.154277	1.3514561140000003	-1.99263	-1.69075	-3.3287	-1.31331	-1.2205	-2.64767	-0.918378	-1.05186	-1.06596	-0.649002	-1.36064	-1.38519	-3.3287	-3.3287	-3.3287	-3.3287	-1.833	-1.30389	-1.02749	-1.07097	0.8929802850000002	-3.3287	-1.02723	-1.30111	-1.69023	-0.388883
TUBA1B	2	-0.537718	-3.55874	-3.55874	-3.55874	-3.55874	0.13267476100000009	-3.55874	-3.55874	-3.55874	0.048372851999999966	-3.55874	-0.752994	-3.55874	-1.61392	-3.55874	-0.574716	-1.67159	-3.55874	-3.55874	-1.01783	-3.55874	1.4379761280000003	-3.55874	-2.78975	-3.55874	-3.55874	-3.55874	-3.55874	-3.55874	-3.55874	-3.55874	0.18103541999999972	-0.214863	-3.55874	-3.55874	-3.55874	-3.55874	-3.55874	-3.55874	-3.55874	-3.55874	-2.38191	-3.55874	-3.55874	-3.55874	-3.55874	-1.57371	-2.41254
KCNH2	2	-1.45211	-1.45211	2.0943192340000003	0.00772557	-1.45211	-1.45211	-0.698337	0.062305556999999956	-0.888345	-1.45211	0.24567771000000005	-0.45305	-1.45211	-1.0125	-0.736122	-0.630003	-0.343263	-0.666303	-0.414444	-1.45211	-1.45211	-1.45211	-1.45211	-1.45211	-0.411984	0.14653904900000003	-0.58194	-0.310312	-1.45211	-1.45211	1.29173	-0.852822	-1.45211	-0.355472	-1.45211	-1.45211	-1.45211	-1.45211	-1.45211	0.15491847000000014	-1.01153	-0.275283	-1.45211	-0.609417	-1.45211	-0.700366	-0.270683	-0.768059
BLVRB	2	-3.3865	-3.3865	-3.3865	-0.385941	-3.3865	-3.3865	-1.48161	-0.160645	-3.3865	-0.665601	-0.789784	-0.513651	-0.7793	-1.44167	-1.10683	-0.89903	-0.544675	-0.476432	-1.00477	-0.77697	-2.38397	-3.3865	-0.907822	-0.656924	-1.32672	-0.36856	-1.0249	-0.572398	-1.8757	-3.3865	-0.28249	-0.765979	-0.44973	-1.67407	-1.13162	-0.524887	-0.67531	-1.28639	-0.694966	-1.03813	-0.493372	-1.3327	0.288369	-1.07413	0.29030154500000016	-1.03516	-0.353444	-1.89083
ATPIF1	2	-3.14808	-3.14808	0.3983566540000001	-1.93826	-3.14808	0.5433408860000002	-1.24319	-0.43207	-0.502056	-0.427176	-0.30588	-0.827647	-0.317852	-1.67237	-0.135735	-1.80553	-0.386006	-1.4826	-0.627506	-1.00991	-1.55974	-0.77136	-1.13042	-3.14808	-1.50985	-0.809735	-1.03988	-0.763205	-1.3547	-0.871236	-1.20349	-0.653723	-0.901808	-1.20456	-0.771739	-0.663489	-1.5248	-0.624888	-0.93395	-0.799705	-1.20051	-1.97125	-3.14808	-1.39097	-1.78528	-1.53856	-1.01669	-1.3713
SYNGR1	2	-1.98318	-1.98318	-1.98318	-0.77336	-1.98318	1.7082398920000001	-1.98318	-0.724581	-1.01509	0.737723	-0.897739	-1.24696	-0.969793	-1.98318	-0.433343	-1.98318	-0.637033	-0.691502	0.2449274239999999	-1.62309	-1.98318	-1.98318	-0.382512	-1.21419	-0.344953	-1.98318	-0.574049	0.0227291	-1.98318	0.29366305700000006	-1.01988	-0.145289	-1.98318	-0.546032	-1.47808	0.2680782369999999	-0.359904	-1.98318	0.4893118060000001	-0.376145	-0.703039	-1.98318	-1.98318	-0.22607	0.0677304	-0.739714	-1.47457	-1.29912
S100A6	2	-0.524348	-3.9791	-0.432672	-0.693127	-1.31614	-3.9791	-1.62375	-1.89182	-0.231581	-0.371989	-0.927188	-1.10625	-0.369698	-1.68085	-1.36066	-0.995078	-0.7338	-0.814855	-1.92296	-1.4382	-0.515074	-1.22078	-0.710142	-1.80266	0.00181426	-1.37705	-1.04873	-1.04627	-2.18573	-3.9791	-0.723933	-0.583082	-0.695589	-2.03559	-1.199	-0.629529	-1.42942	-1.2042	-1.50662	-1.36661	-1.15706	-1.3838	0.9482742729999996	-0.289695	-0.965955	-0.486295	-1.37692	-2.20233
FAM178B	2	-1.67005	-1.67005	1.8763799300000001	-0.762863	-1.67005	-1.67005	-0.916277	0.5667995989999999	0.736792	-1.67005	-1.67005	-0.0863396	-1.67005	-0.621315	0.6096173330000001	-1.67005	-0.845359	-0.378378	-1.05987	-1.67005	-0.667522	-1.67005	-0.65826	-0.0321043	-0.629923	-1.67005	-0.260925	-0.528251	0.1233200430000001	-1.67005	-1.67005	0.6115849230000001	-0.796539	0.27345886100000016	-0.495231	0.7025802859999999	-1.67005	-0.370761	-0.174357	-0.0630208	-0.389915	-0.493222	-1.67005	-1.67005	-0.307256	-0.918306	-0.488622	-0.985998
PRDX2	2	-1.20074	-3.14446	-3.14446	-1.4716	-3.14446	-3.14446	-1.23957	-1.88586	-1.38291	0.4626539649999999	-1.01813	-1.03043	-0.314237	-1.49487	-0.685481	-1.80192	-0.0868363	-1.85279	-1.77745	-1.87094	-2.14193	-0.17831	-1.5438	-1.87653	-1.50624	-3.14446	-1.34386	-1.65397	-1.35109	-3.14446	-0.621203	-0.353233	-1.33861	-1.43203	-0.889579	-1.33409	-2.38439	-1.17281	-3.14446	-3.14446	-1.33707	-0.549153	0.5304096339999997	-2.30176	0.23834392400000004	-1.00069	-0.88021	-1.99826
CAST	2	0.44494294899999987	-1.49878	-1.49878	-1.49878	-1.49878	-1.49878	-1.49878	0.0156376	-0.935013	-1.49878	0.1990097449999999	-0.499718	0.8445024849999998	-0.450044	0.0510526	-0.156238	-1.49878	0.7092058210000001	0.36209056399999984	0.7294333289999997	-0.49625	-0.890737	0.3253906889999998	-0.230854	0.1394428619999999	0.0998711	-0.0896534	-1.49878	0.7336842699999997	0.778059	-1.49878	-0.673029	-0.625268	-0.848677	-0.620304	-0.995041	-0.738708	-0.707559	0.4003951469999998	0.8495897830000001	0.30861	0.032883550999999844	1.2848459209999998	0.5625093079999999	-0.135985	-0.0607139	-0.990178	-1.49878
GLRX5	2	-0.60993	-1.88701	-1.88701	-0.979825	-1.88701	-1.88701	-0.274143	-0.939596	-0.603462	0.8338854930000001	-0.189224	-1.1508	-1.88701	-0.0822687	-0.186957	-1.0649	0.14319221600000032	-1.1012	-1.27683	-0.178596	-0.884483	-0.852529	-0.550947	-1.11802	-0.24879	-0.876735	-1.01684	-1.88701	0.14254552200000004	-1.88701	-0.92372	-0.400349	-0.473291	-0.44987	-1.38192	-1.38327	-0.631723	-0.819507	-0.953442	0.4613564910000003	-1.10939	0.16678775800000012	-1.88701	-1.88701	-0.524218	-0.448947	-0.248542	-1.20296
LMNA	2	-1.33853	-1.33853	-1.33853	-0.814773	1.32444	-1.33853	-0.584754	-0.788408	-1.33853	-1.33853	-1.33853	-0.602314	0.6815003929999999	-1.33853	-0.146195	-1.33853	-0.229679	-1.33853	-0.728346	-1.33853	-1.33853	-1.33853	-0.745695	-0.56954	-0.2984	0.6768622769999997	-0.468356	-1.33853	-1.33853	-1.33853	-1.33853	-1.33853	0.28454064999999984	-1.33853	0.0820158	-0.166262	-1.33853	-1.33853	-1.33853	0.268502	-1.33853	-1.33853	-1.33853	-1.33853	0.024266816999999996	1.3553798649999997	0.4836016449999998	-1.33853
EPCAM	2	-1.15098	-1.15098	-1.15098	-1.15098	-1.15098	-1.15098	0.0953701	0.769413	-1.15098	-1.15098	-1.15098	-1.15098	-1.15098	-1.15098	0.39885629599999994	-1.15098	-0.326284	0.8111055159999998	0.21603699799999987	-1.15098	-1.15098	-1.15098	-0.139185	0.4869707769999998	0.4872465829999999	1.4510771329999999	-1.15098	-0.46995	-1.15098	-1.15098	-1.15098	-1.15098	-1.15098	-0.500874	-1.15098	-1.15098	-1.15098	-1.15098	-1.15098	-1.15098	-1.15098	0.025852720999999912	-1.15098	-1.15098	2.5258250479999997	-1.15098	-1.15098	-0.00478028
GLRX	2	1.2930911179999998	-1.10484	-1.10484	-1.10484	-1.10484	-1.10484	-0.351062	-1.10484	-1.10484	-1.10484	-0.0194005	-1.10484	-0.091454	-0.0561011	-0.702874	-0.282728	-1.10484	-0.319028	-0.494654	-0.216916	-1.10484	-1.10484	-1.10484	-1.10484	-0.0647089	-0.0945587	-0.234665	-0.42381	-0.411911	-1.10484	1.1579	0.0888904	-0.231325	-1.10484	-0.226361	-1.10484	-0.344765	-0.313616	-1.10484	-1.10484	-1.10484	0.0719921	-1.10484	-1.10484	-0.268174	-0.353091	-0.596235	0.0413591
HSPD1	2	0.35496354799999974	-2.89917	-2.89917	0.3205744749999999	-2.89917	-2.89917	0.0757317	-1.38475	-0.492321	-0.178265	-1.4753	-0.485651	-0.0689414	-1.09442	-0.824298	-1.55662	-0.868959	-0.481148	-0.378595	-0.857035	-0.89537	-0.257177	-0.178825	-0.722721	-1.26094	0.11877614399999992	-1.09857	-0.0850626	0.17100553399999985	-2.89917	-0.375908	-0.472292	-0.128371	-0.955654	-0.522828	-1.27183	-0.349486	0.0899974	-2.89917	-1.29213	-0.951595	-0.641435	-0.115538	-0.586792	0.48363945399999997	-1.28965	-1.07703	-0.685074
HSPE1	2	0.0856478	-2.31228	-2.31228	-0.852443	-2.31228	-2.31228	-0.164649	-0.797863	-0.360413	-2.31228	-2.31228	-1.57607	-0.292251	-1.26354	-0.351862	0.1751894100000002	0.18007189000000023	-0.104294	-0.25614	-0.878779	-0.308486	0.20315894100000031	-0.976214	0.0730001	-1.27215	-2.31228	-2.31228	-2.31228	-0.518909	-2.31228	-0.77647	-0.698801	-0.506428	-0.875137	-0.0573999	-0.0610264	-1.05699	-1.01299	0.3792536179999999	-2.31228	-1.26163	-2.31228	1.36259	-0.250991	-0.949485	-1.29383	-0.884306	-0.300341
RPL22L1	2	0.7724122960000002	-1.19261	-2.85845	0.21893257500000018	-2.85845	-2.85845	-0.321548	0.9000321489999998	-1.09689	-2.85845	-1.16066	-0.744412	0.6252278970000003	-0.193147	-0.898028	-2.03634	0.0589554	0.1843028320000002	-0.630343	-0.816317	-1.27011	-0.216459	-2.26561	-1.59052	0.2110634170000001	-0.520107	-1.98827	-2.85845	-1.34765	-0.581607	-2.85845	-0.57681	-2.85845	-1.76181	0.553248	-0.607192	0.250805	-1.55916	-0.385959	-0.510076	-1.38037	-1.32678	-2.85845	0.0187454	-2.02178	-1.42038	-0.594197	-0.467081
REXO2	2	-2.08172	-2.08172	-2.08172	0.22257445900000006	-2.08172	-2.08172	0.2736385189999999	-0.161326	-0.539457	-2.08172	-0.383926	-1.3455	0.26156706299999977	-1.03298	0.3772636829999998	-2.08172	-0.19456	0.12627039900000003	-0.446744	-0.988149	0.24425918399999968	-2.08172	-2.08172	-0.81379	-1.04159	0.25662375999999965	-0.672589	-0.939916	-0.570916	-2.08172	0.6621312019999999	-0.887988	-0.91296	0.0609217	-2.08172	-0.271351	-0.826425	-0.110068	-2.08172	0.7539515720000001	-0.00638953	-0.904886	1.5931538389999997	-0.0204261	0.43316231599999977	-0.838254	-0.443244	-0.0697761
CCT6A	2	-0.806862	-2.08395	-2.08395	0.0864768	-2.08395	-2.08395	-0.837598	-0.163555	0.18658441699999972	-2.08395	-0.156031	-0.500233	-0.481165	-0.43436	-0.534112	-1.26184	-0.737802	-0.792271	-0.223074	-0.650443	0.2420298329999997	-0.720734	0.2568040549999999	-0.151769	-0.445722	-0.485294	-0.283347	0.1238500819999997	0.484691	-2.08395	-0.13936	-1.06251	-0.278093	-0.371515	0.0383074	0.16730907299999975	-1.32387	0.2431579039999998	-0.58825	-2.08395	-1.03329	0.3524246299999998	-2.08395	-0.0226555	-0.721149	-1.06549	-0.655971	-0.588278
NOP10	2	0.1555733159999999	-1.78815	-1.78815	-1.26439	-1.78815	-1.78815	0.11673828099999994	-0.0565129	-1.22438	-1.78815	-0.702713	-0.566829	-0.774767	-1.34854	0.17226863599999986	-1.78815	-0.0598057	0.4198361880000001	-0.421136	-0.900229	-1.78815	-1.18011	-1.19532	-0.520224	-0.748022	-1.78815	-1.78815	0.41964522199999976	-1.78815	-1.78815	0.15643498499999997	-0.76671	-0.619394	0.155361	-0.613329	-1.78815	0.12806170900000002	-0.113862	-0.854578	-0.771567	-1.01052	-1.08293	0.9954762879999999	-1.78815	-0.0406567	-0.544688	-0.904261	-0.292483
SNRPG	2	0.8799387710000002	-1.86292	-1.86292	-0.95573	-1.86292	-1.86292	-0.250047	-1.3128	-0.579366	-1.86292	-0.777481	-0.641597	0.15711136300000006	-1.08683	0.3179810570000001	-0.520375	-1.03823	-1.07711	-0.227946	-0.769351	-1.86292	0.5137968290000001	-0.526851	-1.09393	0.19686443600000003	-1.86292	-0.992745	0.3448773519999999	-1.86292	-1.86292	-0.327107	-0.5153	-0.989405	-1.86292	-0.442373	-0.23558	-0.607627	-1.41373	-1.86292	0.1618856070000001	-0.582781	-1.1577	-1.86292	-0.491752	-1.02625	-0.253404	-0.681488	-1.17886
RAN	2	-1.05287	-0.578154	1.4867366889999998	-0.163156	-2.9966	-2.9966	-0.641241	-0.624234	-0.726066	-2.9966	-1.91116	-0.775677	-1.39382	-0.698339	-0.167801	-0.970873	-0.408624	-0.788609	-0.940455	-0.954466	-0.992801	-0.619881	-0.392033	-1.06442	-1.35837	-2.9966	-1.196	-0.454028	-0.764131	0.12314244399999996	-0.733854	0.0407186	-1.58287	-0.253984	-0.874343	-1.18623	-1.7413	-1.49766	-0.305061	-0.160928	-0.695386	0.10181827200000004	1.2250827710000003	-0.935306	0.27319642899999996	-0.969004	-0.498501	-0.305098
MINOS1	2	0.7599496739999998	-1.63798	-1.63798	0.3848706249999998	-1.63798	-1.63798	-1.63798	0.0936583	-0.669888	1.08292	-1.63798	-0.416658	-0.624595	-0.589243	-0.0881458	0.38774369899999983	-0.529129	-0.346305	-1.63798	-1.63798	-0.635449	-0.274767	-1.63798	-0.86899	0.7476304839999999	0.7003607899999997	-0.767806	-0.956952	-0.945052	-1.63798	-0.102168	-0.0244995	-0.764466	-1.63798	-0.00753508	-1.13424	-0.877906	-0.570472	-1.63798	0.7103913910000001	-1.19739	0.41582265799999996	1.1456475289999999	0.11912729799999999	-0.801315	-0.394517	-1.12938	-0.491782
UQCRQ	2	1.3093820360000001	-0.479542	-2.14537	-0.935558	-2.14537	-2.14537	-0.532502	-2.14537	0.12515611800000004	0.5755257130000002	-2.14537	-1.14631	-2.14537	-1.36929	-0.0705069	-0.421174	-0.417029	-0.8537	-0.284503	-0.567875	-0.141579	0.3700660960000004	-2.14537	0.23990721200000031	-0.0855911	-1.13509	-0.0371739	-0.654884	-0.352002	-2.14537	-1.18208	-1.12393	-0.177314	-0.432943	-0.724829	-1.26899	-0.890082	-1.69619	0.546161	0.20299671100000038	-0.493263	-0.61371	1.5295	-0.0840838	-2.14537	-0.38264	-0.963944	-0.649707
ATP5J2	2	-0.894924	-2.17201	-2.17201	-1.64825	-2.17201	1.5194078920000003	-1.41823	-1.22459	-1.20392	-2.17201	-1.08657	-0.298903	-0.569228	-0.894049	-0.622175	-0.829466	-0.443664	-1.3862	-0.804994	-0.59451	-1.16948	-0.541247	-0.154356	-0.239832	0.7034710510000002	0.1663315729999999	-0.37141	0.0357872	-0.378636	-2.17201	-0.227423	-0.558529	-1.00325	-0.459578	-0.751463	-0.361643	-0.916717	-0.341392	-0.676313	-0.564977	-0.693929	-2.17201	-2.17201	0.705184	-1.33534	-0.733941	-0.990578	0.0420825
ATP5G1	2	-0.848873	-2.12596	1.42048	-0.267513	-2.12596	1.56546	-0.879609	-0.867361	-0.842405	-2.12596	-1.48348	-0.712091	-2.12596	-1.07722	-0.289853	-0.783414	0.0343866	-0.163874	-1.08829	-0.417539	-1.12343	0.0972614	-0.301785	0.0504877	0.25965313599999984	-1.11568	-2.12596	-1.44493	-0.332584	-2.12596	-0.590145	0.4328593889999999	-0.502887	-0.688812	-0.705411	-1.24957	-0.870665	-0.451668	-0.226781	-0.518925	-1.0753	-1.42073	-2.12596	-0.75479	-1.28929	-0.363222	-0.140929	0.0881343
NDUFB3	2	1.4724765579999999	-0.925453	-0.925453	-0.925453	-0.925453	-0.925453	-0.925453	0.0219654	-0.925453	-0.925453	-0.925453	-0.189237	0.0879314	-0.925453	-0.523489	-0.925453	-0.454964	0.3662218560000001	-0.925453	-0.037531	0.6628836170000001	0.43776	-0.332618	-0.925453	-0.925453	0.0848267	-0.0552792	-0.925453	0.23360879599999995	-0.925453	0.0378419	-0.0997006	-0.925453	-0.925453	-0.420358	-0.0490669	-0.165379	-0.134231	-0.925453	0.0911307	-0.925453	-0.925453	-0.925453	-0.925453	-0.925453	-0.925453	-0.41685	-0.241398
TIMM10	2	0.4705944120000001	-0.80649	-0.80649	-0.80649	-0.80649	-0.80649	-0.0527142	-0.80649	-0.80649	-0.80649	-0.80649	0.41483144299999997	-0.80649	-0.0304039	-0.80649	-0.80649	-0.336001	-0.80649	-0.80649	-0.15848	-0.80649	-0.80649	-0.80649	-0.80649	-0.80649	0.20378949499999988	-0.80649	-0.80649	-0.80649	1.47035	-0.80649	0.38723865600000007	-0.304608	-0.80649	0.071987	0.0698958	-0.80649	-0.0152678	-0.80649	0.21009347200000006	0.47364797300000006	-0.80649	-0.80649	-0.80649	-0.80649	0.6315774169999999	-0.297887	-0.80649
MRPL20	2	-1.37901	-1.37901	-1.37901	0.29385582899999996	-1.37901	-1.37901	0.23386317300000004	-0.120413	0.382544	1.34189	-0.293571	-0.379946	-0.365625	-0.939397	-0.405275	-1.37901	-1.37901	-0.593199	-0.768825	-0.491087	-1.37901	0.25175326099999995	0.4451632369999998	-1.37901	-1.37901	-0.368729	-1.37901	0.11148184499999991	-0.686081	0.897831	-1.37901	-0.18528	-0.210252	0.058136	0.2514358619999999	-0.206741	0.24426438900000003	-0.0797172	-0.445436	0.22802305300000003	0.5685617569999999	-0.202178	-1.37901	-0.536313	-0.542344	0.0590587	0.25946372399999995	-0.232811
MRPS34	2	-1.53788	-1.53788	-1.53788	-0.63069	-0.0639483	-1.53788	-0.784103	-0.590461	-0.974111	-1.53788	-0.452442	-0.316558	0.0649015	-0.761793	-0.345544	-0.715769	-0.713186	-0.246205	-0.927695	-0.104376	-0.535348	-0.929835	0.2862926939999999	-1.53788	-1.53788	-1.53788	-1.53788	-0.0473887	-0.378818	-1.53788	-1.53788	0.4003500150000001	-0.664366	-1.53788	-0.117334	-1.53788	-0.777806	-1.08869	-1.53788	-0.521296	-0.257741	-0.832656	-1.53788	-1.53788	-1.53788	-1.11359	-1.02928	-0.0422117
FAM89A	2	-0.543992	-0.543992	-0.543992	0.6658248469999999	-0.543992	-0.543992	-0.543992	0.00612995	0.019777	-0.543992	-0.543992	-0.543992	0.46939246700000004	-0.10438	0.429742	-0.543992	-0.0735027	0.7476829140000001	0.0661924	-0.183905	-0.543992	-0.543992	-0.543992	-0.543992	1.84162	1.4714002999999998	-0.543992	0.13703608099999998	0.14893580100000003	-0.543992	-0.543992	-0.543992	-0.543992	-0.543992	0.876554	-0.543992	0.21608199500000003	-0.543992	-0.543992	-0.543992	-0.543992	-0.543992	-0.543992	-0.543992	-0.543992	-0.543992	-0.0353888	-0.543992
BOLA3	2	-0.953063	-0.953063	-0.953063	-0.953063	1.2345636739999999	-0.953063	-0.953063	-0.402941	-0.389294	-0.953063	-0.953063	-0.953063	-0.953063	-0.953063	0.23927171899999988	-0.953063	0.39308079000000007	-0.953063	-0.953063	-0.0651413	0.049468	0.41014941799999993	-0.953063	-0.953063	-0.953063	-0.953063	0.45606481899999995	0.18873807199999992	0.2059985139999999	-0.953063	-0.953063	0.0683778	0.46066053099999993	-0.302959	-0.0745861	-0.449322	-0.953063	-0.503877	-0.953063	-0.953063	-0.953063	-0.953063	-0.953063	-0.953063	-0.116399	0.0653901	0.22836774300000007	-0.953063
NDUFC1	2	-1.04209	0.6237422510000001	-1.04209	-0.518334	-1.04209	-1.04209	-1.04209	-1.04209	-0.478322	1.67881	0.0433472	-0.627522	-1.04209	-0.602479	0.15024420299999997	-1.04209	-0.571602	-1.04209	-0.00442141	0.535408	-1.04209	-0.434047	-1.04209	-0.273101	-1.04209	-1.04209	-0.171917	0.9638154400000001	-0.349163	-1.04209	-0.0787959	-0.216338	-1.04209	-0.391987	0.13273145200000003	-0.53835	-1.04209	-0.592904	0.453605	0.5649411990000002	0.6100209830000001	-1.04209	1.74154	-1.04209	-0.205426	-0.617797	-0.533488	0.45357700600000017
SLIRP	2	-1.38279	-1.38279	-1.38279	-1.38279	-1.38279	-1.38279	0.23008483000000002	-0.124191	-0.819018	1.33811	0.041075557999999956	0.031079	0.21999365599999998	-0.33405	-0.190452	-0.0402438	-0.273936	-0.596977	-1.38279	-0.494865	-0.380256	0.473584	-0.370995	-1.38279	-0.342658	-1.38279	-0.512614	-0.240986	-1.38279	-1.38279	-1.38279	0.10387809399999992	-0.509273	-1.38279	-0.50431	-0.879046	-1.38279	-0.315279	-1.38279	-1.38279	-1.38279	-0.677563	1.4008401259999999	-0.540091	-1.38279	-0.139324	-0.498897	-1.38279
NDUFS6	2	-0.287772	-1.56486	-1.56486	-0.105017	-0.0909251	-1.56486	-1.56486	-0.30626	-1.00109	-1.56486	-1.56486	-0.565793	-1.56486	-1.12524	-0.182726	0.15934456099999994	-0.218712	-0.273181	0.0701167	0.012643	0.7611198959999999	0.8118596220000001	0.035808481999999975	-1.56486	-0.524727	0.0337964	-0.694682	-0.0743654	-0.405794	-1.56486	0.37972990800000006	0.048624173999999964	-0.151132	-0.914752	-0.390034	-0.147184	-0.804782	-0.773634	-0.631283	-0.548273	-1.12427	-0.0331912	-1.56486	-0.193689	-1.56486	-0.813109	-0.136881	-1.56486
MRPL51	2	0.556489	-1.38724	2.1592	-0.863479	-1.38724	2.3041813940000004	-1.38724	-0.439817	-0.103683	1.33366	-0.744756	0.6113588680000002	0.21554534400000014	-0.611149	-0.413501	-1.38724	0.34110982300000003	-0.0955607	0.247737	-0.293667	-1.38724	-0.35275	0.21342908500000002	-0.618245	-0.347106	-1.38724	-1.38724	-1.38724	-1.38724	-1.38724	0.5573505110000001	0.0994298	-0.513722	-0.290594	-0.508758	-1.38724	-0.627162	-0.596013	-1.38724	-0.370652	-0.946649	-0.210405	-1.38724	-1.38724	-0.550571	-0.962942	-0.503346	-0.703181
HMGB1	2	0.17280454800000022	0.050564020000000376	1.31628	-0.498299	-2.52073	-4.70836	-0.187407	-1.00023	-1.24361	0.14784079000000006	-0.421971	-0.437117	-1.09895	-0.846691	-0.588455	-0.0756426	-0.740082	-0.689967	0.035601455000000115	-0.631443	-0.455638	0.13874384799999984	-0.879179	-0.546645	-0.72744	-1.10461	-0.962234	-0.596608	-0.211409	-4.70836	-1.31637	-0.559699	-0.234633	-0.950888	-0.523452	-0.704407	-1.48758	-0.778044	-0.835528	-0.284615	-0.417632	-0.392797	0.8792022499999996	-0.932846	-1.22075	-0.451233	-0.651873	-1.65876
HSP90AA1	2	-0.400901	-4.03176	1.0148735279999999	-0.0827947	-4.03176	1.1681805619999999	-0.0230936	-0.879324	-0.447172	-1.31086	0.030730078000000383	-0.159038	-0.548085	-1.07412	-0.174293	0.000322704	-0.213146	-0.221	-0.104408	-0.0814183	-0.0270181	0.4255483230000001	-0.309625	-0.415259	-0.96225	0.5114032220000002	-1.10139	-0.539165	-0.107575	-4.03176	-0.927749	-0.237416	-0.110892	-0.0497876	-0.408964	-0.104992	-0.278542	-0.639852	-0.35031	-0.300852	0.23239548300000035	-0.561046	-0.35689	-0.872456	-1.16637	-0.26084	-0.609331	0.18491268400000038
DHFR	2	-0.594321	-0.594321	-0.594321	-0.594321	-0.594321	-0.594321	-0.594321	-0.594321	-0.594321	-0.594321	-0.594321	-0.594321	-0.594321	-0.594321	-0.192357	-0.594321	-0.123832	-0.594321	-0.594321	0.293601	-0.594321	0.440164	-0.594321	-0.594321	-0.594321	-0.594321	-0.594321	-0.594321	0.5647407589999999	-0.594321	-0.594321	0.00497084	-0.0924388	-0.594321	-0.089226	-0.594321	-0.594321	-0.594321	-0.594321	-0.594321	-0.594321	-0.594321	-0.594321	0.24837535099999997	-0.594321	-0.170027	-0.594321	0.0897336
GMNN	2	-0.640575	-0.640575	-0.640575	-0.116818	-0.640575	-0.640575	-0.640575	0.30684320499999995	-0.640575	-0.640575	-0.640575	-0.226006	0.37280918500000004	-0.640575	-0.640575	0.18153498199999996	-0.640575	-0.640575	-0.640575	0.00743536	-0.640575	-0.0325312	-0.640575	-0.640575	-0.640575	-0.640575	-0.640575	-0.640575	-0.640575	-0.640575	-0.640575	-0.0412833	-0.138693	-0.640575	-0.640575	-0.640575	0.11949871300000003	-0.640575	0.292998	0.3760084570000001	-0.199989	-0.640575	-0.640575	-0.640575	-0.640575	-0.640575	-0.640575	-0.640575
RPA3	2	-1.14997	-1.14997	-1.14997	-1.14997	-1.14997	-1.14997	-1.14997	-1.14997	0.13358394399999995	-1.14997	-0.507489	-0.150906	-0.136584	-0.710357	-1.14997	-1.14997	-0.325275	-1.14997	0.21704600899999993	-0.262047	-1.14997	0.2132439399999999	-0.557134	-1.14997	0.48825559399999996	-0.139689	-1.14997	-1.14997	-1.14997	-1.14997	-1.14997	-0.550677	-0.276455	-0.499865	-0.271492	-1.14997	-1.14997	-0.0824606	-1.14997	-1.14997	-0.0993161	-1.14997	-1.14997	-0.307272	0.21282802200000006	-0.398222	-1.14997	-0.465914
DTYMK	2	-0.747505	-0.747505	-0.747505	-0.223748	-0.747505	-0.747505	-0.747505	-0.197383	-0.183736	-0.747505	-0.747505	-0.747505	-0.747505	0.0285815	-0.747505	-0.747505	-0.277015	-0.747505	-0.13732	-0.0994942	0.255027	0.286981	-0.747505	-0.747505	-0.747505	-0.747505	-0.747505	-0.0664767	-0.747505	-0.747505	-0.747505	-0.747505	-0.245623	-0.747505	-0.24241	0.12888129399999992	-0.747505	-0.747505	-0.747505	-0.747505	-0.747505	-0.0422808	-0.747505	-0.747505	-0.747505	-0.747505	-0.747505	-0.0634501
CENPW	2	-0.807811	-0.807811	-0.807811	-0.807811	-0.807811	-0.807811	-0.807811	-0.807811	-0.807811	-0.807811	-0.807811	-0.393242	-0.807811	-0.368199	-0.807811	-0.807811	-0.337322	-0.807811	-0.807811	0.0801109	-0.807811	0.22667421799999998	-0.807811	0.4601159979999999	-0.807811	-0.807811	-0.807811	-0.126783	-0.807811	-0.807811	-0.807811	0.0179413	-0.807811	-0.807811	-0.807811	-0.807811	-0.0477372	-0.807811	-0.807811	-0.807811	-0.807811	-0.807811	-0.807811	-0.807811	-0.807811	-0.807811	0.620164	0.33838636099999986
CCNB2	2	-0.439626	-0.439626	-0.439626	-0.439626	-0.439626	-0.439626	-0.439626	-0.439626	-0.439626	-0.439626	-0.439626	-0.439626	-0.439626	-0.439626	-0.439626	-0.439626	-0.439626	-0.439626	-0.439626	-0.0795389	-0.439626	-0.439626	-0.439626	-0.439626	-0.439626	-0.439626	-0.439626	-0.439626	-0.439626	-0.439626	-0.439626	-0.109083	-0.439626	-0.439626	-0.439626	-0.439626	-0.439626	-0.439626	-0.439626	-0.439626	-0.439626	-0.439626	-0.439626	-0.439626	-0.439626	-0.439626	-0.439626	-0.439626
NMU	2	0	0	0	0	0	0	0	0	0	0	0	0	0	0	0.715991	0	0	0	0	0	0	0	0	0	0	0	0	0	0	0	0	0	0	0	0	0	0	0	0	1.01658	0	0	0	0	0	0	0	0
HEMGN	1	0	0	0	0	0	0	0	0	0	0	0	0	0	0	0	0	0	0	0	0	0	0	0	0	0	0	0	0	0	0	0	0	0.501882	0	0	0	0	0	0	0	0	0	0	0	0	0	0	0
LGALS3	1	0	0	0	0	0	0	0	0	0	0	0	0	0	0	0	0	0	0	0	0	0	0	0	0	0	0	0	0	0	0	0	0	0	0	0	0	0	0	0	0	0	0	0	0	0	0	0	0
GYPA	1	0	0	0	0	0	0	0	0	0	0	0	0	0	0	0	0	0	0	0	0	0	0	0	0	0	0	0	0	0	0	0	0	0	0	0	0	0	0	0	0	0	0	0	0	0	0	0	0
ALAS2	1	0	0	0	0	0	0	0	0	0	0	0	0	0	0	0	0	0	0	0	0	0	0	0	0	0	0	0	0	0	0	0	0	0	0	0	0	0	0	0	0	0	0	0	0	0	0	0	0
HBM	1	0	0	0	0	0	0	0	0	0	0	0	0	0	0	0	0	0	0	0	0	0	0	0	0	0	0	0	0	0	0	0	0	0	0	0	0	0	0	0	0	0	0	0	0	0	0	0	0
SLC25A37	1	-0.729568	2.54721	-0.729568	-0.729568	-0.729568	-0.729568	0.024208398999999936	0.2178507759999999	-0.165799	-0.729568	0.3558703059999999	0.00664847	0.283817	0.31917	-0.0135763	-0.729568	-0.729568	0.056242727999999964	0.30810173900000004	0.158354	0.272964	-0.121524	-0.136733	-0.729568	0.908657	-0.729568	-0.729568	-0.0485396	0.781233	-0.729568	-0.729568	-0.729568	0.8935029619999999	1.21394	0.4452545969999999	-0.225827	0.525725	-0.729568	0.20400562599999994	-0.729568	-0.729568	-0.729568	-0.729568	0.11312873499999998	0.107097	-0.305274	0.15432228999999997	-0.729568
RHCE	1	0	0	0	0	0	0	0	0	0.563769	0	0.64248	0	0	0	0.401964	0	0	0	0	0	0	0	0	0	0	0	0	0	0	0	0	0.330543	0.501882	0	0	0.503741	0	0	0	0	0.440586	0	0	0	0	0	0	0
GYPB	1	0	0	0	0	0	0	0	0	0	0	0	0	0	0	0	0	0	0	0	0	0	0	0	0	0	0	0	0	0	0	0	0	0	0	0	0	0	0	0	0	0	0	0	0	0	0	0	0
RHD	1	0	0	0	0	0	0	0	0	0	0	0	0	0	0	0	0	0	0	0	0	0	0	0	0	0	0	0	0	0	0	0	0	0	0	0	0	0	0	0	0	0	0	0	0	0	0	0	0
SLC4A1	1	0	0	0	0	0	0	0	0	0	0	0	0	0	0	0	0	0	0	0	0	0	0	0	0	0	0	0	0	0	0	0	0	0	0	0	0	0	0	0	0	0	0	0	0	0	0	0	0
TRIM10	1	0	0	0	0	0	0	0	0	0	0	0	0	0	0	0	0	0	0	0	0	0	0	0	0	0	0	0	0	0	0	0	0	0	0	0	0	0	0	0	0	0	0	0	0	0	0	0	0
AQP1	1	0	0	0	0	0	0	0	0	0	0	0	0	0	0	0	0	0	0	0	0	0	0	0	0	0	0	0	0	0	0	0	0	0	0	0	0	0	0	0	0	0	0	0	0	0	0.424294	0	0
TSPO2	1	0	0	0	0	0	0	0	0	0	0	0	0	0	0	0	0	0	0	0	0	0	0	0	0	0	0	0	0	0	0	0	0	0	0	0	0	0	0	0	0	0	0	0	0	0	0	0	0
LIMD2	1	-1.14517	-1.14517	2.40126	0.31466415999999997	-1.14517	-1.14517	1.00246	0.5864632729999999	0.616378	-1.14517	-0.059737	0.2686913769999999	2.04846	0.927327	0.23695489599999986	0.8805486509999998	0.4046896579999999	1.61876	1.72617	0.28832815499999986	0.85862	0.21803776799999985	0.45548975199999986	0.12275219999999987	1.92434	0.4534776439999999	-0.275001	0.3453158569999999	0.6481979419999999	-1.14517	0.3906369329999999	0.6927134499999998	1.1010930019999998	0.798337	0.27537081099999994	1.1060804059999998	0.771038	-0.0776668	1.9044570570000001	-1.14517	0.13496324999999998	0.38649011099999986	-1.14517	0.225992	0.217622	0.756058	1.1190759469999998	1.54632
CD37	1	-0.745267	-0.745267	-0.745267	0.7145717340000001	-0.745267	-0.745267	0.8676047590000001	1.17512	1.0162854170000002	-0.745267	0.678595	0.668599	1.59802	0.030818950999999983	0.954791	0.5972761560000001	0.6008767140000001	1.67275	1.31087	-0.0972568	-0.745267	0.885495	0.26652526100000007	1.9843099080000002	0.892957	0.853385	0.12490640500000005	0.745223	-0.745267	-0.745267	0.21802752599999997	0.0804851	-0.243385	1.57232	1.23092	1.50599	0.5100248070000001	0.7536730269999999	-0.745267	1.86723	-0.304681	0.431563	2.03836	1.01184	1.00223	0.00647979	-0.236664	1.0315084849999998
SEPT6	1	0.1647314820000001	-1.11235	-1.11235	0.746092	-1.11235	-1.11235	-0.358577	0.8080379580000001	1.63986	-1.11235	2.034	0.7607530570000001	1.49485	0.8324738890000001	0.8480666219999999	1.3751179900000001	-0.00350226	-1.11235	1.11575	1.1158616819999998	1.69934	1.26436	1.6079872480000001	1.61722	-1.11235	-1.11235	1.24925	1.2725180520000001	0.68102	-1.11235	0.423459	1.0077742459999999	1.3670478799999999	-0.0157114	0.518092	0.698013	0.14293902600000008	0.18693864400000004	0.7868234999999999	1.5001438939999998	0.36572713999999995	1.7563291959999998	-1.11235	1.2000199939999998	0.2504436430000001	0.650382	0.31562221200000007	2.46292
LAPTM4B	1	1.53746	-0.40626	-0.40626	-0.40626	-0.40626	-0.40626	1.4986297450000001	0.14386223399999998	-0.40626	-0.40626	1.0176	-0.40626	-0.40626	1.0694465819999999	0.567475	0.41585054499999996	0.418434	0.8854151950000001	0.6314097310000001	0.6873084800000001	1.5975356710000002	0.956953	0.6055329580000001	1.52592	0.6338699250000001	-0.40626	0.46391410200000005	-0.40626	0.7528021349999999	-0.40626	1.12955	0.41949275399999997	0.46725415400000003	1.30617	0.0988354	0.470126	0.8490325040000001	0.38496277599999995	-0.40626	0.6103240200000001	0.371369	1.1254053819999998	-0.40626	1.65503	-0.40626	0.018034023999999982	0.47763	1.08941
ITGA2B	1	-0.861129	-0.861129	-0.861129	0.5987096770000001	-0.861129	2.83029	-0.861129	1.22615	0.42242328900000004	-0.861129	0.224309	-0.861129	0.1522549940000001	0.614577	-0.459165	0.863071	-0.036436	-0.861129	0.17653997700000013	0.23243872600000015	-0.861129	-0.253085	-0.268294	-0.0921393	2.01435	0.14915028899999994	-0.861129	-0.861129	0.932243	1.41571	0.10216546900000001	0.16031165400000014	0.552594	0.2355123360000001	0.5594163280000001	0.3111381750000001	0.7621439180000001	-0.069907	1.03805	-0.861129	-0.420543	0.31570107700000005	-0.861129	0.8959777670000001	-0.861129	0.576938	-0.861129	-0.861129
ARHGDIB	1	-0.851809	-0.46306	1.41754	1.0214217479999999	-2.12889	-2.12889	1.0781256049999999	0.3673372599999998	0.40248975200000014	-2.12889	0.32740755499999974	-0.715027	-0.108863	0.0608979	1.3253454219999998	-0.10317	0.548752	1.3483754220000002	1.0243953719999999	0.18407401099999987	1.0455285609999998	0.9309254669999998	0.47567015700000015	-0.196717	0.746587	0.8890482070000001	-0.0206928	0.8039424959999999	0.5823915029999998	-2.12889	0.614955	0.6076466200000001	1.09162	0.013745123000000081	0.35946356700000015	0.459581	0.23888699099999977	0.2995815500000001	1.0711725739999998	0.48360350699999977	0.0637918	0.7397888089999998	1.5459772269999998	1.1531589109999998	-0.381399	0.4866948469999999	0.36920241099999984	1.02271
GMFG	1	-1.71564	-1.71564	-1.71564	1.0263674179999998	-1.71564	1.97577	-0.102772	0.0159941	0.045908649000000024	-1.71564	0.7406569549999997	0.945743	1.1145800730000002	0.5826137950000001	-0.16581	0.5593482240000001	0.7767094830000001	-0.423969	0.5124603989999998	1.1397605919999998	1.0960475109999999	0.9263443870000001	0.625106	0.46080084599999993	1.15984	1.1092885919999997	-0.306516	0.055450098999999975	-0.204843	-1.71564	-0.752349	1.0208960200000001	1.2211272839999998	0.6019409289999997	1.2306132790000002	0.4030756820000001	0.20056870800000004	-0.041355	0.9758912109999998	0.6327271490000002	0.47704115999999996	0.5420866130000002	-1.71564	0.9966858120000002	1.7719595989999999	0.42812606799999986	0.10648748399999985	0.4984474339999998
FXYD5	1	-1.67652	0.7419221730000003	-1.67652	0.1819241760000001	-1.67652	-1.67652	1.02161	0.9337788659999999	0.0850323	1.0443797830000001	1.1656755030000001	0.43751513399999986	-1.67652	0.26830653400000015	0.6955888740000002	0.0476803	0.603186	0.5314668190000003	0.551584	0.15191877600000003	1.13517	0.8389201660000003	0.3411325060000001	0.8911554019999999	1.71686	-0.0778679	0.900557	1.13758	0.7338004169999999	-1.67652	0.5862226660000003	0.6051172600000001	-0.0534499	0.4661181550000002	0.137128	0.29624507099999997	0.8731590549999999	0.154096	0.7959684130000002	1.1591479920000003	0.398807	0.5812102450000003	-1.67652	1.48278	1.81108	-0.0670055	0.821575	0.100255
PLAC8	1	2.28943	-0.453423	-0.453423	1.5694274719999999	-0.453423	3.2379939560000004	0.300353	1.27822	-0.453423	3.69864	0.9704398080000001	1.28223	1.56661	0.322663	1.24664	2.2192129749999996	1.27492	0.8382518190000001	0.5842463550000001	1.58871	1.8725530609999999	0.90979	2.15114	0.315567	0.5867065490000001	1.14523	0.955705	0.227605	1.33995	-0.453423	0.509872	0.14586884099999997	1.16965	0.6432187140000001	0.967123	0.422963	1.1698502960000001	0.8458687460000001	1.04227	1.1536089600000001	1.19869	1.07824	-0.453423	1.30368	1.2940713640000001	1.30931	0.43046690600000004	0.6927744579999999
DDAH2	1	0	0	0	1.45984	0	0	0.753776	0.550122	0	0	1.42386	2.11404	1.01338	0.439612	0.715991	0.82211	1.34614	0	0	0.648011	2.0038	1.36321	1.01179	0	1.63822	0	0	0	1.15906	0	0	1.02144	1.80585	1.43714	1.42055	0.503741	1.62327	1.06751	0	0	1.28014	0.705224	0	1.37117	0	0	1.63847	1.77678
HLA-E	1	0.6830035230000001	-0.594081	-0.594081	0.6157356909999999	-0.594081	-0.594081	1.01879	1.1375571070000001	0.689472	-0.594081	1.5322504499999998	0.627241	1.0086998450000002	0.182005	1.36634	-0.594081	-0.123592	1.07139	1.4620604839999998	0.983418	-0.594081	0.44040425400000005	1.00658	1.04387	2.2814	1.00457	-0.594081	0.89641	1.19929	-0.594081	0.369214	1.2438072839999998	-0.594081	0.5025606530000001	-0.594081	1.99439	0.6612110670000001	0.7052106850000001	-0.594081	1.0129508990000002	1.5986	-0.594081	-0.594081	0.24861529000000004	0.7687156840000001	1.30715	0.5873499270000001	0.9015867060000001
SERPINB1	1	2.08131	-0.939713	-0.939713	1.8022981689999997	-0.939713	-0.939713	-0.185937	0.574706	1.18027	-0.939713	0.758078	1.1743222529999997	1.8905108240000001	1.00511	2.12896	0.784487	1.6482590839999998	1.0223699119999998	0.69526	1.5291428739999997	2.2347087119999998	3.0308973249999998	1.6648503080000001	1.44557	1.4458969929999999	0.0705663	1.8247987110000001	0.550777	2.2326605919999998	-0.939713	1.3230297850000001	2.3077662979999998	2.3438	1.53388	1.43662	0.687626	2.16954	0.12779475200000012	0.555983	1.4086579000000001	2.08587	1.6556	-0.939713	2.08542	1.9256771050000001	1.50519	1.7595578459999999	1.8812801069999998
SOX4	1	1.6706957679999999	-1.78406	1.76237	2.5872359190000003	1.7602596369999999	-1.78406	2.5033681009999995	1.8718903769999997	2.10985	2.3680027289999996	2.9903288339999996	1.95117	2.04805	1.10586	1.53737	3.05628	0.2461461680000001	0.979878	2.9599	1.4646392379999997	1.3903612549999997	-0.420848	1.1432094829999997	2.2594310799999997	2.4607509389999995	2.0423270849999997	2.9527807929999996	3.4330500419999996	2.2528	1.86423	1.1510791179999997	-0.958308	0.8959886109999999	2.5223684669999997	-1.78406	1.8345194339999997	1.63684	0.434008	1.79125	1.2448367299999998	0.4086244539999999	0.8112475720000001	1.8908099209999998	0.9282691060000001	0.5174044090000001	1.57092	2.0338525389999997	-0.00728499
ACTG1	1	-1.50084	-2.77792	-2.77792	0.9505893809999999	-2.77792	-2.77792	0.0652175	1.4424036989999998	1.2905886209999995	0.8291920369999999	-0.321622	0.9207866009999996	1.3346317719999998	0.11200044399999998	0.9100685609999997	-0.290452	1.1543682359999998	1.4219418140000002	0.875366	0.8473612500000001	1.13369	0.6054972379999999	2.17554	-0.210247	1.4668887239999995	-0.175868	0.876325	0.4617721859999997	0.8904973909999998	-2.77792	-1.24211	0.752765	1.0188674729999998	0.9175043169999997	0.31731	1.29929	0.7335021959999999	1.7403732779999999	-1.84435	0.42135357399999984	1.1562371249999996	1.6262122339999996	0.00570437	1.9439288599999998	2.0945604419999997	1.02869	1.1642021859999998	-0.386556
[truncated: 5,000 more columns]
