# Supplementary material for: An immunophenotype-coupled transcriptomic atlas of human hematopoietic progenitors
Source: Nat Immunol. 2024 Mar 21;25(4):703–15. doi: 10.1038/s41590-024-01782-4 (PMC11003869; doi:10.1038/s41590-024-01782-4)
Supplement: Supplementary file 4 — Actual sorting gates and c.f.u. counts for e and i and cell counts of f. [file 41590_2024_1782_MOESM4_ESM.xlsx]

## Sheet: 4e
CFU counts of C5L2/TSPAN33 sort
Donor: White Female 15 year old		EMk	E	Mk	GEM	GEMk	GE	GMMk	GMk	GEMMk	GM	G	EMMk	EM	M	MMk	Other	No Colony	Total Colonies	CFU efficiency	actual number of cells sorted	colony per 100 sorted cell
	C5L2/TSPAN33 low	1	45	11	1	0	0	0	0	0	12	4	0	4	27	0	44	1851	149	0.0745	2000	7.45
	C5L2/TSPAN33 mid	3	44	3	0	0	1	0	0	0	9	18	0	2	34	0	45	1841	159	0.0795	2000	7.95
	C5L2/TSPAN33 hi	0	4	0	0	0	0	0	0	0	12	27	0	0	5	0	9	1276	57	0.0427607	1333	4.27607
Donor: Mixed race female 25		EMk	E	Mk	GEM	GEMk	GE	GMMk	GMk	GEMMk	GM	G	EMMk	EM	M	MMk	Other	No Colony	Total Colonies	CFU efficiency	actual number of cells sorted	colony per 100 sorted cell
	C5L2/TSPAN33 low	1	23	3	0	0	2	0	1	0	23	23	0	0	52	0	61	1811	189	0.0945	2000	9.45
	C5L2/TSPAN33 mid	1	27	11	2	0	11	0	0	1	25	32	0	0	31	0	47	1812	188	0.094	2000	9.4
	C5L2/TSPAN33 hi	0	6	1	0	0	1	0	0	0	7	48	0	0	9	0	22	1239.33	94	0.0705176	1333	7.05176

## Sheet: 4f
Cell types vitrually gated MEP in CITE-seq by CD133
		CD133high	CD13high
	Ba/Ma/Eo	0	26
	Monocyte	0	15
	early-Neu	30	66
	GMP	210	12
	MKP	2	279
	early-Erythroid	0	126
	MEP	188	873
	MultiLin	101	3
	MPP	751	24
	HSC	6	0

## Sheet: 4i
CFU counts of MEP sorted by CD133 expression
Donor: White female 29		EMk	E	Mk	GEM	GEMk	GE	GMMk	GMk	GEMMk	GM	G	EMMk	EM	M	MMk	Other	Total Colonies	cells	CFU efficiency
	MEP	12	30	15	0	4	2	0	0	0	7	18	0	0	11	0	51	150	450	0.333333
	CD133-lo	39	26	21	0	3	1	0	0	1	3	13	0	0	2	0	18	127	300	0.423333
	CD133-mid	8	15	3	2	5	1	0	0	0	11	16	0	0	21	0	33	115	450	0.255556
	CD133-high	0	8	8	0	1	3	0	0	0	5	25	0	0	7	0	42	99	450	0.22
Donor: Unknown race female 50		EMk	E	Mk	GEM	GEMk	GE	GMMk	GMk	GEMMk	GM	G	EMMk	EM	M	MMk	Other	Total Colonies	cells	CFU efficiency
	MEP	13	46	7	3	0	2	0	0	5	11	6	0	2	16	1	52	164	300	0.546667
	CD133-lo	27	88	22	0	8	1	0	0	0	3	5	0	0	6	0	28	188	300	0.626667
	CD133-mid	2	37	9	0	0	0	0	0	1	7	8	0	1	23	0	41	129	300	0.43
	CD133-high	0	10	5	2	0	2	0	0	0	12	9	0	0	36	0	28	104	300	0.346667
