# Supplementary material for: An immunophenotype-coupled transcriptomic atlas of human hematopoietic progenitors
Source: Nat Immunol. 2024 Mar 21;25(4):703–15. doi: 10.1038/s41590-024-01782-4 (PMC11003869; doi:10.1038/s41590-024-01782-4)
Supplement: Supplementary file 5 — Values in j heat map. [file 41590_2024_1782_MOESM5_ESM.xlsx]

## Sheet: Clustering-exp.top37makers-corr
UID	row_clusters-flat	HSC-1:HSC-1	HSC-2:HSC-2	MPP-1:MPP-1	MPP-2:MPP-2	MPP-MEP:MPP-MEP	LMPP-1:LMPP-1	LMPP-1-cycling:LMPP-1-cycling	Multilin-1:Multilin-1	Multilin-2:Multilin-2	MEP-1:MEP-1	MEP-2:MEP-2	MEP-Eryth-1:MEP-Eryth-1	MEP-Eryth-2:MEP-Eryth-2	ERP-1:ERP-1	ERP-2:ERP-2	ERP-3:ERP-3	ERP-4:ERP-4	ERP-5:ERP-5	ERP-6:ERP-6	ERP-7:ERP-7	ERP-8:ERP-8	Erythroblast-1:Erythroblast-1	Erythroblast-2:Erythroblast-2	Erythroblast-3:Erythroblast-3	MKP-early:MKP-early	MKP-late:MKP-late	MK-Platelet:MK-Platelet	BMCP-1:BMCP-1	BMCP-2:BMCP-2	LMPP-2:LMPP-2	CLP:CLP	Pro-B-Early:Pro-B-Early	Pro-B-1:Pro-B-1	Pro-B-cycling-2:Pro-B-cycling-2	Pro-B-Early-cycling:Pro-B-Early-cycling	Pro-B-cycling-1:Pro-B-cycling-1	Transitional-B-1:Transitional-B-1	Transitional-B-2:Transitional-B-2	Pro-B-2:Pro-B-2	Pro-B-3:Pro-B-3	pre-B:pre-B	B Memory-1:B Memory-1	B Memory-2:B Memory-2	Plasma Cell:Plasma Cell	CD4 TCM:CD4 TCM	T CD4 Activated:T CD4 Activated	T CD4 Naive-1:T CD4 Naive-1	T CD4 Naive-2:T CD4 Naive-2
column_clusters-flat		NA	NA	NA	NA	NA	NA	NA	NA	NA	NA	NA	NA	NA	NA	NA	NA	NA	NA	NA	NA	NA	NA	NA	NA	NA	NA	NA	NA	NA	NA	NA	NA	NA	NA	NA	NA	NA	NA	NA	NA	NA	NA	NA	NA	NA	NA	NA	NA
Hu.CD43	NA	-0.0673871	-0.059874	-0.0414727	-0.0381614	-0.0169402	-0.0160646	0.018398726663824302	0.00778252	-0.0248495	0.0437016	0.031612	0.12425814780339071	0.1190656488030512	0.0718812	0.084314	0.13648230752409424	0.0987049	0.14676098564625994	0.0993064	0.0805026	0.0163593	-0.0551509	-0.0849882	-0.11288	0.22010512924687659	0.4128470616923013	0.054655463005402166	0.0241447	0.019045382533330685	-0.0598988	-0.046281	-0.0571103	-0.0952341	-0.0926961	-0.0387047	-0.0893274	-0.0483672	-0.0536026	-0.107617	-0.0868979	-0.106926	-0.109756	-0.105021	-0.108966	-0.0970527	-0.0747262	-0.108266	-0.104042
Hu.CD71	NA	-0.0541763	-0.052822	-0.0457846	-0.0423955	-0.0242156	-0.0355532	-0.027007	-0.029697	-0.0412401	0.060417	0.0322733	0.1475224264715002	0.0818938	0.0731182	0.0941762	0.12751689710341715	0.1320996828354653	0.18245084372513162	0.1769649241940162	0.24106126791185506	0.35473725641383647	0.39643288004083116	0.4434088997363369	0.39599440668435504	0.05612	0.033151294985775265	-0.0368515	-0.00227169	-0.00957583	-0.0514928	-0.0478406	-0.0467065	-0.0534098	-0.0551456	-0.0438874	-0.0532705	-0.0466853	-0.0482182	-0.0569594	-0.0570834	-0.0570454	-0.0565453	-0.0525548	-0.0426297	-0.054959	-0.0524448	-0.0561451	-0.0554914
Hu.GPR56	NA	0.13053821137050195	0.13924407125852442	0.15952425101724338	0.1498885908873847	0.12053208882250369	0.12087997379366557	0.2068814828872459	0.10688595886312169	0.0727004	0.12292440016784681	0.10590021295186586	0.099973	0.0987352	0.0555567	0.0579139	0.084886	0.068086	0.0888833	0.0692625	0.0663707	0.0342135	-0.0293048	-0.0599577	-0.0736442	0.30928216685460025	0.4333466059528614	0.15529718642511556	-0.0759052	-0.0860422	0.0660456	0.053150284448560355	-0.000220511	-0.0599992	-0.0640261	0.00585174	-0.0513857	-0.0747262	-0.0261328	-0.0812648	-0.07217	-0.0930091	-0.0952025	-0.0930104	-0.0869682	-0.0639386	-0.0426369	-0.0713534	-0.0619501
Hu.CD41	NA	-0.0208377	-0.0220869	-0.0214514	-0.0222967	-0.021723	-0.0225446	-0.0193754	-0.0213384	-0.0227963	-0.0175747	-0.0124121	-0.0172403	-0.0181633	-0.0226355	-0.0228763	-0.0206259	-0.0226089	-0.0216811	-0.0221061	-0.0227626	-0.0226556	-0.0174148	-0.0202286	-0.0225038	0.2041593026295006	0.5332802985369968	0.783864	-0.0227417	-0.0231061	-0.0227962	-0.0227196	-0.0220154	-0.0220446	-0.0202657	-0.0199689	-0.0221465	-0.0226592	-0.0173969	-0.0209275	-0.0144858	-0.0224566	-0.0220208	-0.0221463	-0.0104698	-0.0229327	-0.0220717	-0.0231511	-0.0231114
Hu.CD61	NA	-0.0207242	-0.0220757	-0.0212658	-0.0222241	-0.0218535	-0.0224146	-0.0187059	-0.0209719	-0.0226229	-0.0186439	-0.0141517	-0.0184159	-0.0187143	-0.022814	-0.0229867	-0.020719	-0.022709	-0.0219456	-0.0220499	-0.0228475	-0.0226118	-0.0166324	-0.0211018	-0.0229265	0.18132613029455716	0.5157973588396711	0.798814	-0.0226912	-0.0230913	-0.0226161	-0.0227017	-0.0220496	-0.0220165	-0.0203994	-0.0197258	-0.0222785	-0.0226404	-0.0167033	-0.0206649	-0.0123629	-0.0223347	-0.0217242	-0.0222875	-0.00991604	-0.0229036	-0.0220598	-0.0230819	-0.0230276
Hu.CD164	NA	0.0777931	0.057338	0.0364058	0.012104618943864272	-0.0097616	-0.0255914	0.0630526	-0.0158265	-0.0563227	0.025286465594722498	-0.00311397	0.0486454	0.0690125	0.00481053	0.019038175904724702	0.0722283	0.055586373611835924	0.10444400119918501	0.10269711953619622	0.12398127353379279	0.17030608536774905	0.19151599291884494	0.2048031021999807	0.17087745107084348	0.11755579447158311	0.23926556516039055	0.0708384	0.0748229	0.0878491	-0.0642387	-0.0558486	-0.0533579	-0.0984456	-0.106889	-0.0455519	-0.105135	-0.0744504	-0.0713596	-0.12115	-0.114657	-0.121542	-0.0427023	-0.0080397	0.0868107	-0.0843342	-0.0797449	-0.106258	-0.0994732
Hu.CD200	NA	-0.0103403	-0.0212832	-0.0207027	-0.0295462	-0.0479715	-0.0197028	0.0481972	0.013086768550811567	0.00929879	-0.0697674	-0.0765028	-0.105869	-0.0239568	-0.101806	-0.115482	-0.067149	-0.112353	-0.0975039	-0.08178	-0.122808	-0.114828	-0.120085	-0.10287	-0.0883008	-0.0817793	-0.107292	-0.0850784	-0.08594	-0.0947481	0.040612	0.1940533940020339	0.1867624161908664	0.0946439	0.12775630428445442	0.24881633515053583	0.11892011313047311	0.00492399	0.12386574642952732	0.00986982	0.12173107414974017	-0.0202209	0.00358163	0.042603784140505876	-0.00810851	-0.0556318	-0.0445061	-0.076087	-0.0519642
Hu.CD10	NA	-0.0338083	-0.0438142	-0.0339881	-0.0409007	-0.0423977	-0.0421105	-0.023127	-0.0249247	-0.0363356	-0.0420651	-0.0448501	-0.0448726	-0.0126317	-0.0451667	-0.0452499	-0.0385835	-0.0446834	-0.0366654	-0.0424995	-0.0449727	-0.0444092	-0.0435113	-0.0444387	-0.0443039	-0.043066	-0.0442241	-0.044661	-0.0439184	-0.0451121	-0.0248598	0.0315604	0.0639157	0.0802888	0.15325456950265914	0.10752678243502826	0.0989402	0.12019662825535969	0.14733628740632165	0.15588754572990593	0.2631324908228381	0.0968384	-0.0229336	-0.0386647	-0.0345396	-0.0424289	-0.0343469	-0.0405812	-0.0409985
Hu.CD19	NA	-0.0428478	-0.0508978	-0.0431641	-0.0485242	-0.0492551	-0.0479236	-0.0317307	-0.0276176	-0.0441364	-0.0464641	-0.0518092	-0.0516633	-0.00208362	-0.0516612	-0.0521037	-0.0423124	-0.052275	-0.0386874	-0.0488276	-0.0524717	-0.0512488	-0.0504081	-0.0510535	-0.052346	-0.0481234	-0.0497003	-0.0515055	-0.0465238	-0.0478165	-0.0450911	-0.0326586	0.13214639679912513	0.20972698127979778	0.2808438059795925	0.22956085114385344	0.2243500939900338	0.42916727878578154	0.30958371764084536	0.12260283617662482	0.22932737350647542	0.2370169445700552	0.24940970589585842	0.28004795402038685	0.22539179092317352	-0.048074	-0.0364689	-0.0490103	-0.047608
Hu.CD9	NA	-0.0381704	-0.0471554	-0.0383199	-0.0449375	-0.0446962	-0.0471522	-0.0253729	-0.0338433	-0.0440723	-0.0424643	-0.0427338	-0.0462301	-0.0205114	-0.0505962	-0.0509191	-0.0428636	-0.0507061	-0.0434274	-0.0487927	-0.05068	-0.0499116	-0.0412434	-0.0425865	-0.0495966	0.11632667635408171	0.3869813632192014	0.6192113517294426	-0.0321119	-0.0359383	-0.0423175	-0.0337996	0.00969281	0.0600839	0.17564930172367887	0.0663285	0.0699894	0.1371452657677725	0.1397456747922527	0.20171923539380873	0.34339547212110205	0.19653659440355023	-0.00012795	-0.023256	0.16367589729629928	-0.0470802	-0.0398827	-0.0468737	-0.0457673
Hu.CD63	NA	-0.0454312	-0.0487327	-0.0477853	-0.0482247	-0.0472684	-0.0440581	-0.0256765	-0.0306384	-0.0437583	-0.0324914	-0.0412798	-0.0330641	-0.0223016	-0.049133	-0.0441465	-0.0224612	-0.0307507	-0.0140673	-0.0166092	-0.014139	-0.0161378	-0.0314374	-0.0490283	-0.0617474	0.12299626806720594	0.40346448907636046	0.26145	-0.0126685	-0.00656769	-0.0542026	-0.0457559	-0.0302016	-0.0369929	-0.0329656	-0.0124553	-0.0327325	-0.0240627	-0.0210358	-0.0603139	-0.0473164	-0.0645597	-0.0483233	-0.038257	0.3060259429155864	-0.0655588	-0.0579901	-0.0680368	-0.0660447
Hu.CD27	NA	-0.0344504	-0.0359526	-0.0229945	-0.0306689	-0.0479208	-0.0363386	0.0270151	-0.0225297	-0.0265972	-0.0466108	-0.0527101	-0.0522707	-0.0215647	-0.0531814	-0.0531715	-0.0438159	-0.053123	-0.0422635	-0.0504172	-0.0536306	-0.0535965	-0.0471607	-0.0522114	-0.0529718	-0.0542065	-0.0548198	-0.0525237	-0.0530343	-0.0546027	-0.00818793	-0.0146707	0.018542635619400002	-0.00673054	-0.00299283	0.030198081894955563	-0.0167765	0.0489348	0.0165367	0.000871321	0.0543158	-0.0410844	0.034272337566831276	0.10051551776545586	0.5859074129701534	0.21659406907118764	0.3025473825197878	0.30565359121550006	0.30724905271643027
Hu.CD45RB	NA	-0.0219911	-0.0222327	-0.0154881	-0.0274642	-0.061903	-0.0380487	0.0658262	-0.0124279	-0.027101	-0.0610303	-0.0702866	-0.0695934	-0.0235341	-0.0712028	-0.0700151	-0.0475463	-0.0680111	-0.0470939	-0.0601979	-0.0657905	-0.0660216	-0.0437855	-0.0620246	-0.0692265	-0.0698992	-0.071314	-0.0730604	-0.0617292	-0.0586734	0.00990896	-0.0109561	0.026883812873739844	-0.0138061	-0.0112905	0.0375346	-0.0216371	-0.0378661	0.022126961848820265	-0.0229113	0.030888461648002952	-0.0512746	0.11709813131465696	0.21474222424521108	0.00730346	0.1660340695080673	0.3556751907647108	0.3346388953519305	0.35190629863406897
Hu.CD5	NA	-0.013605	-0.0119026	-0.00594165	-0.0200707	-0.0470824	-0.0369447	0.0556353	-0.00823427	-0.0165102	-0.0423421	-0.0529103	-0.0525185	-0.0234142	-0.0544307	-0.0541461	-0.0417239	-0.0537505	-0.0409177	-0.0492902	-0.0524602	-0.0519824	-0.0362525	-0.0499219	-0.0524292	-0.0528554	-0.0511634	-0.0548406	-0.0540153	-0.0542796	0.022141476394538267	-0.00366609	0.00881528	-0.0327608	-0.0337625	0.0497701	-0.0264994	-0.0428354	0.00522258	-0.0456561	-0.0356365	-0.0521865	-0.0201677	0.0667393	-0.048694	0.4811821176970073	0.42527385158472225	0.35478393819137705	0.34695650808962997
Hu.CD45RO	NA	-0.000176575	-0.0179941	-0.0429446	-0.0619236	-0.0706526	-0.0676291	0.042850267069869184	-0.0307747	-0.0747123	-0.0341549	-0.0525427	-0.0292419	0.0308214	-0.0331316	-0.027025	0.016312159091926903	-0.0168762	0.015045374622740136	-0.00879674	-0.0475456	-0.0678493	-0.0578298	-0.0756173	-0.0721787	-0.00188547	0.026334815704993103	0.0371863	0.0747816	0.0760525	-0.0257878	-0.0666849	-0.0567188	-0.0645804	-0.0311309	0.00150816	-0.053668	-0.0759757	0.00656861	-0.0784636	-0.0500402	-0.0976623	-0.0939057	-0.0631612	-0.0851587	0.4560382840640659	0.16492982220731497	-0.0405386	-0.0361739
Hu.CD56	NA	-0.0557363	-0.0537888	-0.0488056	-0.0459669	-0.0530199	-0.0327392	-0.0222387	-0.0342839	-0.0430468	-0.0530862	-0.0583883	-0.0609893	-0.0344486	-0.0590615	-0.0620672	-0.0426215	-0.0617427	-0.0535136	-0.0518345	-0.063848	-0.0619637	-0.0543824	-0.0657813	-0.0664029	-0.0595576	-0.0644038	-0.0545741	-0.0502229	-0.0544738	-0.0179369	-0.0497714	-0.05193	-0.0586626	-0.0500633	-0.039883	-0.0582293	-0.0569558	-0.0338996	-0.0566633	-0.0489567	-0.0661737	-0.0659267	-0.0650586	-0.0182854	-0.0547768	-0.00822038	-0.0650015	-0.0630989
Hu.CD34	NA	0.0955725	0.0797691	0.099543	0.0841106	0.0638393	0.10395872914472191	0.22311484184282415	0.15643081436464618	0.10159083611984998	0.10704481559714131	0.0600245	0.11891934590637541	0.16102196814774153	0.052494476511498946	0.0537872	0.10524330207913414	0.050007292151981984	0.0864931	0.0337266	-0.0019708	-0.0726837	-0.110695	-0.143563	-0.155026	0.22707433518223027	0.4050823386667768	0.18926011475454127	0.0049376	-0.00480958	0.0404903	0.030823435174791438	0.0312326	-0.00650944	0.0355917	0.0996633	0.00937329	-0.0864492	0.058217220285149356	-0.0362997	0.036537722983970296	-0.130432	-0.13852	-0.129479	-0.101982	-0.0876615	-0.0732221	-0.108775	-0.103751
Hu.CD117	NA	0.0324028	0.0365079	0.056656119708542604	0.0754397	0.022166277563067337	0.15550384057423483	0.210245	0.19917415085020826	0.0889272	0.0702522	-0.0281318	0.0641662	0.0965817	0.00426942	0.037870793812930535	0.11520925813641464	0.0928969	0.14919496185689474	0.1447623966721795	0.16474104763536132	0.14555671525017547	0.00386691	-0.0813701	-0.0988451	-0.0238592	-0.0327958	-0.0955674	0.040813	0.013708486909066661	-0.0436083	-0.0736886	-0.0877233	-0.100461	-0.103439	-0.0759724	-0.0998194	-0.0984648	-0.0688675	-0.103978	-0.105334	-0.105253	-0.104481	-0.10332	-0.103596	-0.0843488	-0.0718649	-0.0937088	-0.087861
Hu.CD1d	NA	-0.0555194	-0.0620239	-0.0636	-0.0653321	-0.0660681	-0.0568297	-0.0433644	-0.0573073	-0.0672423	-0.0658879	-0.0680641	-0.0634044	-0.0391258	-0.0701023	-0.0728814	-0.0310613	-0.071372	-0.0575348	-0.0506988	-0.0720374	-0.0638838	0.014169068034569774	-0.0442805	-0.0722859	-0.0428423	-0.049087	-0.0631144	-0.0608099	-0.0624416	-0.0673007	-0.0688878	-0.0632249	-0.0611001	-0.0528719	-0.0534437	-0.0657484	-0.061681	-0.0391672	-0.0615022	-0.0317977	-0.0722403	-0.0406341	-0.0200904	-0.031404	-0.0693239	-0.0328633	-0.0690871	-0.0640441
Hu.CD33	NA	-0.0565932	-0.0591592	-0.0551317	-0.053075	-0.0577373	-0.0292344	-0.00912824	-0.00306249	-0.0192976	-0.0518909	-0.0668674	-0.0604103	-0.0205143	-0.071779	-0.0742683	-0.0387237	-0.0791899	-0.0640993	-0.068625	-0.0822398	-0.0801783	-0.0467825	-0.065454	-0.0854759	-0.0629586	-0.0621963	-0.0811988	0.034237259446847634	0.0511883	-0.0531944	-0.0729248	-0.0758119	-0.0818518	-0.0833482	-0.0674725	-0.0825808	-0.074632	-0.0620797	-0.0846056	-0.0821292	-0.0847587	-0.0825211	-0.0822753	-0.0795115	-0.0804549	-0.068106	-0.0826757	-0.0811461
Hu.CD14_M5E2	NA	0.023693783452647305	0.016534831625075266	0.00147315	-0.00191187	-0.0197296	0.0125369	0.03482	-0.0100272	0.00382956	-0.0245804	-0.010967	-0.0177711	-0.00334472	-0.00623132	-0.0165816	0.00219907	-0.0155544	-0.0229638	0.00778313	-0.0281609	-0.0205025	-0.0201485	-0.0294706	-0.0143735	-0.0232838	-0.0552901	0.0996699	-0.0426565	-0.0495152	-0.0210193	-0.0219783	-0.0282628	-0.0230538	-0.0408402	-0.0448369	-0.0453051	-0.0434959	-0.0347693	-0.0280927	-0.0345814	-0.0403508	-0.0857296	-0.112715	-0.0309903	-0.0737077	-0.0495578	-0.0841507	-0.0601906
Hu.CD192	NA	-0.0333932	-0.038934	-0.0474716	-0.0523332	-0.0508703	-0.0475896	-0.0349208	-0.05924	-0.0552951	-0.0624043	-0.0507363	-0.0591157	-0.0247241	-0.0523322	-0.0585736	-0.0211274	-0.0590139	-0.048468	-0.0390103	-0.0773914	-0.0802321	-0.0481166	-0.0670532	-0.0803821	-0.0414398	-0.0481163	-0.0528708	-0.0421975	-0.0463724	-0.0447666	-0.0605783	-0.0583168	-0.051589	-0.043492	-0.0512304	-0.0593909	-0.0650523	-0.0315533	-0.0484315	-0.0169039	-0.0632368	-0.0632728	-0.0554007	0.0897488	-0.050254	-0.040528	-0.0757284	-0.0644681
Hu.CD11b	NA	-0.0336097	-0.0355435	-0.0354324	-0.0372903	-0.0397584	-0.0314802	-0.00827708	-0.0295926	-0.0318954	-0.0363916	-0.0368887	-0.0352209	-0.012879	-0.0379645	-0.0380199	-0.0133712	-0.0361953	-0.0261911	-0.02332	-0.038836	-0.0387403	-0.00406541	-0.0335508	-0.0428438	-0.0142352	-0.0232345	-0.0178027	-0.0212294	-0.0254652	-0.0341094	-0.0367527	-0.0348369	-0.0359912	-0.0285284	-0.0243854	-0.0350669	-0.03708	-0.0176803	-0.0376746	-0.025519	-0.0436321	-0.0375348	-0.0418294	-0.0419945	-0.0409152	-0.00865838	-0.0409164	-0.0374853
Hu.CD35	NA	-0.00962455	-0.0269848	-0.0402067	-0.0456135	-0.0465083	-0.0463079	-0.0190226	-0.0424164	-0.04749	-0.0403526	-0.0389014	0.022965337183520236	0.050943507717301835	0.022181421309480684	0.0484612	0.089142	0.0804974	0.10031550424847524	0.0849456	0.0662919	0.020318327827955923	0.013631319430919506	-0.00445025	-0.0121683	-0.0368179	-0.0420211	-0.0365781	-0.0139862	-0.0164341	-0.0486058	-0.04889	-0.0426898	-0.0430967	-0.039203	-0.0339067	-0.0409385	-0.045181	-0.0250176	-0.0491486	-0.0451744	-0.0362132	0.15285128755246125	0.17537943429559566	-0.0435167	-0.0424766	-0.0184815	-0.0475752	-0.0460118
Hu.CD15_W6D3	NA	-0.0635111	-0.0664801	-0.058797	-0.0588181	-0.0641185	-0.032125	0.00504398	-0.0126501	-0.051411	-0.0509624	-0.0672195	-0.0609326	-0.0147202	-0.0655682	-0.0678213	-0.0193167	-0.0627681	-0.041665	-0.035228	-0.0603526	-0.0579182	-0.0274427	-0.0577779	-0.0665491	-0.00589571	0.062161059067448954	-0.0327039	-0.0564659	-0.0635703	-0.0657611	-0.0543178	-0.0146042	0.012914	0.0662127	0.042524	0.0072054	-0.0391421	0.0426002	-0.0217555	0.057894	-0.0650238	-0.0583594	-0.0636035	-0.0581484	-0.066409	-0.00967571	-0.0627284	-0.0562281
Hu.CD16	NA	-0.0312978	-0.0314416	-0.0274972	-0.0283394	-0.0298862	-0.0231881	0.014985500046616659	-0.0115915	-0.0223851	-0.0274542	-0.0328876	-0.0322919	-0.0101389	-0.0339803	-0.0336739	-0.0121066	-0.0317046	-0.0148482	-0.0230899	-0.030402	-0.0311724	-0.0168548	-0.0334069	-0.0343782	-0.00747925	-0.0140335	-0.0294936	-0.0310072	-0.0297059	-0.0246398	-0.0269351	-0.0266678	-0.0322278	-0.0257792	-0.0133651	-0.0295917	-0.021256	-0.00951799	-0.0306529	-0.0219772	-0.0330697	-0.0189071	-0.0333748	-0.0238039	-0.0297153	0.0406764	-0.025848	-0.0228433
Hu.CD172a	NA	-0.0176889	-0.0273074	-0.0381145	-0.045515	-0.0439272	-0.0421735	-0.0189632	-0.0467409	-0.0531753	-0.0517476	-0.0468092	-0.0505606	-0.027939	-0.0482062	-0.0524521	-0.0259785	-0.0507012	-0.0419627	-0.0343577	-0.0611007	-0.058827	-0.0320906	-0.0463173	-0.054559	-0.0244171	-0.00296986	-0.0176816	-0.0308534	-0.0309215	-0.0477259	-0.0514233	-0.0529184	-0.0459399	-0.0387044	-0.0421807	-0.0489341	-0.054282	-0.023761	-0.0476322	-0.0221149	-0.0578178	-0.0160473	0.0766009	-0.0559133	-0.052546	-0.0376512	-0.0630914	-0.0547971
Hu.CD7	NA	-0.0476401	-0.0435144	-0.0287887	-0.0323926	-0.0464758	-0.0383922	0.0437368	-0.00722968	-0.0172954	-0.0373267	-0.0501826	-0.0387633	-0.0133267	-0.0482771	-0.0425938	-0.0272726	-0.0375623	-0.0143138	-0.0386613	-0.0417088	-0.0551257	-0.0458292	-0.0568994	-0.0601206	-0.00932471	0.0373612	-0.0471984	-0.0522858	-0.0444381	0.030657965709155268	0.00427727	0.00845848	-0.0396666	-0.0455174	0.026477672680509063	-0.0383763	-0.0403788	0.011483993258367887	-0.0569903	-0.0473374	-0.0598978	-0.0524672	-0.0458844	-0.0496025	0.19818859791908572	0.3087110544226813	0.29962044441487823	0.31280054270550456
Hu.HLA.DR.DP.DQ	NA	-0.101426	-0.107443	-0.0939632	-0.0915499	-0.0895907	-0.0625884	-0.0292048	0.00989127	-0.0279845	-0.0621381	-0.0863638	-0.0537312	-0.00340171	-0.0800327	-0.084664	-0.0406349	-0.091233	-0.0593387	-0.087166	-0.102376	-0.112693	-0.0898235	-0.110099	-0.127339	-0.0787359	-0.0971835	-0.11401	-0.104861	-0.109528	-0.0843346	-0.0382144	0.0701804	0.0689936	0.10154462828941246	0.16191907508669406	0.10162367822453854	0.13158629178889103	0.10671914198914878	-0.0538879	-0.00798637	0.0143972	0.14347186057413483	0.25219291039550434	-0.0909522	-0.116145	-0.0987027	-0.119437	-0.11566
Hu.CD11c	NA	-0.0354355	-0.041885	-0.0449252	-0.0452537	-0.04877	-0.0388907	-0.0214206	-0.0330359	-0.0434102	-0.0477747	-0.0533131	-0.054314	-0.0310689	-0.0562054	-0.0568943	-0.03578	-0.0570792	-0.0493843	-0.0489011	-0.0567716	-0.0526645	-0.00850045	-0.0392604	-0.0574941	-0.0383894	-0.0277085	-0.0442312	-0.0331694	-0.0295157	-0.0526147	-0.0550928	-0.0528089	-0.0550264	-0.0536999	-0.0489962	-0.0552855	-0.0536378	-0.0437568	-0.0561698	-0.0522761	-0.0576098	-0.038886	0.010768913940458364	-0.0530843	-0.0558898	-0.042788	-0.0570532	-0.0562055
Hu.CD62L	NA	-0.0358624	-0.0319261	-0.0189316	-0.0143244	-0.0414893	0.00382308	0.0454865	0.0643533	0.0878239	-0.0561298	-0.0753939	-0.0812445	-0.0158865	-0.0843189	-0.0845287	-0.053574	-0.084763	-0.0691717	-0.077178	-0.0838151	-0.0819499	-0.0695497	-0.0810914	-0.08441	-0.0782674	-0.0769816	-0.0801934	-0.0293313	-0.0360961	0.070464	0.0660939	0.00629723	-0.0600932	-0.0739567	0.0161523	-0.0487106	-0.0788728	-0.0510402	-0.0830756	-0.0828248	-0.0825866	-0.0504149	-0.0108342	-0.075315	-0.0219099	0.016390175652255406	0.00495101	0.010114682419081703
Hu.CD4_RPA.T4	NA	0.013504764306600728	-0.00767376	-0.0280564	-0.0500313	-0.0808356	-0.0624154	0.030448534567224083	-0.0404051	-0.053679	-0.0769617	-0.0861919	-0.0759473	-0.00770904	-0.0728603	-0.0646359	-0.0213041	-0.0495787	-0.0280509	-0.0392569	-0.0521939	-0.0681125	-0.0500197	-0.0761052	-0.0963332	-0.0464531	0.011382876549419501	-0.0644393	-0.073826	-0.0752685	-0.0270605	-0.0360065	-0.0319457	-0.0748955	-0.077085	-0.0148927	-0.0772713	-0.0851874	-0.0413285	-0.0884276	-0.0737142	-0.0953083	-0.0765596	-0.0436501	-0.0645602	0.4450040166240494	0.42286775497674517	0.3398449918587657	0.32258807816490026
Hu.CD98	NA	-0.0855118	-0.0898686	-0.0858324	-0.0887437	-0.0858783	-0.0844314	-0.0538095	-0.0517803	-0.0789693	-0.0599034	-0.075152	-0.020095	0.0902989	-0.0599791	-0.0424475	0.054802074659063796	-0.00353123	0.0918653	0.027583307597560346	0.0117259	-0.00480935	0.029641262804777736	0.029475963907161465	-0.00110125	0.15135557534722308	0.3907826769744596	0.0815998	-0.0793433	-0.0830149	-0.0871669	-0.0099773	0.15978134952770917	0.066921	0.0822555	0.2586034907202215	0.0939001	0.10427525604888851	0.14489852878008716	-0.0826946	-0.0542477	-0.0611982	-0.0607593	-0.00925191	0.27796895938253985	-0.0819401	-0.0371759	-0.0845727	-0.0827615
Hu.FR.b	NA	-0.0293025	-0.0318524	-0.0307652	-0.0320952	-0.0324725	-0.031724	-0.0239917	-0.0270221	-0.0311978	-0.0309017	-0.0312709	-0.0306694	-0.022667	-0.0322807	-0.0320766	-0.0244557	-0.0297454	-0.0260006	-0.0251749	-0.0264983	-0.0213311	-0.00415407	-0.0127194	-0.0180156	0.0350035	0.13708282443289269	0.0358375	-0.0314573	-0.031852	-0.0318558	-0.0303888	-0.0229593	-0.0200146	-0.00120263	-0.0048294	-0.0141464	-0.030426	-0.00457056	-0.0230747	-0.000537932	-0.0292971	-0.0133954	-0.00534783	0.0458349	-0.0322419	-0.0271406	-0.0329694	-0.0329027
Hu.CD26	NA	-0.0282614	-0.0291399	-0.0269481	-0.0295909	-0.0349617	-0.0305364	-0.00952028	-0.0294431	-0.0315014	-0.0349884	-0.037358	-0.0378738	-0.0171028	-0.0375391	-0.0376668	-0.0278702	-0.0365053	-0.0268126	-0.0335171	-0.036568	-0.0369866	-0.0266471	-0.0255441	-0.0344082	-0.038564	-0.0376335	-0.034198	0.061350021697366044	0.0603759	-0.0266029	-0.0262294	-0.0285495	-0.0364111	-0.03798	-0.0294625	-0.0377289	-0.0380678	-0.0226754	-0.0388479	-0.0370779	-0.0390486	-0.037648	-0.0375278	-0.0328946	0.0918062	0.068419	0.036547673764176454	0.037582062771760315
Hu.CD271	NA	-0.0242437	-0.024343	-0.0263073	-0.0268388	-0.0261866	-0.0258706	-0.0262846	-0.0305753	-0.0291159	-0.0298888	-0.0264646	-0.0320168	-0.024692	-0.0275953	-0.0294601	-0.0232614	-0.0289318	-0.0297663	-0.0240852	-0.0331842	-0.0319307	-0.034671	-0.0306335	-0.0260227	-0.0281368	-0.0299063	-0.0354919	-0.026753	-0.0270257	-0.0312703	-0.0303108	-0.0308897	-0.0283953	-0.0289246	-0.0298809	-0.0315039	-0.0321906	-0.0218526	-0.0296378	-0.025657	-0.0330236	-0.032658	-0.0238841	-0.0220835	-0.0309455	-0.0266084	-0.0340464	-0.0305057
Hu.CD90	NA	-0.0211012	-0.0217882	-0.0221655	-0.0224523	-0.022587	-0.0225716	-0.0219296	-0.022474	-0.0224882	-0.0225688	-0.0226329	-0.0227182	-0.0218629	-0.0227115	-0.0227316	-0.021802	-0.0220663	-0.0223529	-0.0217976	-0.0224476	-0.0226138	-0.0220685	-0.0226426	-0.02163	-0.0223436	-0.0223855	-0.0227981	-0.0222923	-0.0223106	-0.0219617	-0.0224416	-0.0224399	-0.0226699	-0.0225133	-0.0218264	-0.022632	-0.0222337	-0.0215469	-0.0226032	-0.0221433	-0.0226657	-0.0225431	-0.0224709	-0.0186904	-0.0205267	-0.0197709	-0.0225637	-0.0225202
[truncated: 41 more columns]
