# Supplementary material for: An immunophenotype-coupled transcriptomic atlas of human hematopoietic progenitors
Source: Nat Immunol. 2024 Mar 21;25(4):703–15. doi: 10.1038/s41590-024-01782-4 (PMC11003869; doi:10.1038/s41590-024-01782-4)
Supplement: Supplementary file 6 — T-test examination of cell composition between p-LSC and m-LSC AML samples. [file 41590_2024_1782_MOESM6_ESM.xlsx]

## Sheet: Fig. 6a
SampleID	Student t-test	p-LSC--AML-01	p-LSC--AML-03	p-LSC--AML-04	p-LSC--AML-08	p-LSC--AML-09	p-LSC--AML-10	p-LSC--AML-12	p-LSC--AML-14	p-LSC--AML-21	p-LSC--Pt-16_DX	p-LSC--Pt-20_DX	p-LSC--Pt-89_DX	m-LSC--Pt-12_RL	m-LSC--AML-16	m-LSC--AML-17	m-LSC--AML-18	m-LSC--AML-19	m-LSC--AML-20	m-LSC--AML-24	m-LSC--Pt-69_RL	p+m--Pt-69_DX	p+m--Pt-12_DX	p+m--AML-23	p+m--AML-13	p+m--AML-02	p+m--AML-22	p+m--AML-07
Mono-2	0.00025826	0.0130418	0.00306243	0.0111178	0.0792549	0.00168173	0.0230259	0.00972053	0.101	0.0111532	0.00867679	0.0518359	0.00285533	0.178003	0.231449	0.464887	0.331057	0.429973	0.175639	0.208758	0.252336	0.143675	0.0838103	0.0220346	0.183094	0.012046	0.00246204	0.0495868
LMPP-1	0.000634733	0.0508247	0.00706714	0.0446735	0.00182615	0.0538154	0.0630125	0.0315917	0.0801969	0.0472898	0.0218469	0.115335	0.0206218	0	0.000631512	0.000365764	0.00052521	0.00869759	0.00117878	0.000143575	0	0.0054659	0.00245298	0	0.0090804	0.0016679	0.000410341	0.0080958
Mono-1	0.00367669	0.00997315	0	0.00808571	0.000547845	0.00210217	0.000112322	0.000607533	0.00428776	0.00289984	0.0302138	0	0	0.196816	0.277234	0.00292612	0.0336134	0.100357	0.166994	0.222254	0.175968	0.0114524	0.0139002	0.0150329	0.0212977	0.01149	0	0.0178782
pre-DC-1	0.00552578	0	0.000471143	0	0	0	0.000112322	0	0.000476417	0.000223065	0	0	0	0.00723589	0.00726239	0.000365764	0.00595238	0.00490633	0.00196464	0.00100503	0.00293725	0.000260281	0	0.0162685	0	0.00203855	0	0
MEP-1	0.00823405	0.018412	0.0739694	0.00667071	0.00219138	0.0130334	0.00471751	0.0285541	0.0395426	0.0450591	0.010846	0.00172786	0.0142766	0.00217077	0.000157878	0.000365764	0	0.00646744	0.000785855	0.0011486	0	0	0.000408831	0	0.00264157	0.141216	0.00287238	0.0467195
MPP-MEP	0.00845461	0.0809359	0.0261484	0.352739	0.00310446	0.138533	0.0307761	0.222965	0.0390662	0.0544278	0.205919	0.0177106	0.103109	0.000723589	0.000157878	0.000731529	0.00070028	0.0472792	0.00746562	0.00531228	0.00106809	0.0171786	0.396157	0.000411862	0.00627373	0.214974	0.295035	0.106257
LMPP-2	0.0119359	0	0.0782097	0.0384071	0.000547845	0.0508724	0.0305515	0.0680437	0.000317612	0.0664733	0	0	0	0	0	0.00146306	0	0.00223015	0	0	0	0.000520562	0.000408831	0.000617792	0	0.000370645	0.00164136	0.00371058
MultiLin-GMP-3	0.0124455	0.00728807	0.018139	0.00384071	0.000913075	0.00399411	0.0235876	0	0.0168334	0.0231988	0.000929656	0	0.00317259	0.00144718	0	0	0	0.00223015	0	0.00028715	0.000267023	0	0	0	0	0.00185322	0	0.0013493
MDP-2	0.0175132	0.0469889	0.427091	0.222963	0.00255661	0.244272	0.268786	0.0072904	0.0130221	0.224849	0	0.0012959	0.00222081	0.00144718	0.00221029	0.00182882	0.00052521	0.0171722	0	0	0	0.000260281	0	0.00494234	0.0155192	0.0240919	0.0151826	0.308484
MultiLin-GMP-2	0.0192241	0.189873	0	0.0119264	0.000182615	0.0258566	0.0563855	0.0036452	0.127045	0.00200758	0.0384258	0.0522678	0.210025	0	0.000157878	0	0.00017507	0.00245317	0.000785855	0.00100503	0.000267023	0.00520562	0.000408831	0	0.00264157	0.0168643	0.000410341	0.00151796
MEP-2	0.0201833	0.140199	0.000235571	0.029715	0.00182615	0.0157662	0.0135909	0.0176185	0.0227092	0.0410439	0.00433839	0.0933045	0.0228426	0	0.000473634	0.000365764	0.00035014	0.00401427	0.00157171	0.00028715	0	0.00130141	0.0155356	0.000205931	0.0155192	0.0429948	0.167419	0.00725249
Classical-Mono	0.0212657	0.00345224	0.00965842	0.00626642	0.00821768	0.0649569	0.14658	0.0607533	0.182309	0.0278831	0.0212271	0.05054	0.0348985	0.040521	0.269814	0.106072	0.214811	0.14273	0.40943	0.176741	0.0648865	0.246746	0.376533	0.158979	0.104837	0.0137139	0.00328272	0.0296846
MPP-2	0.0230443	0	0.218139	0.0875278	0.00073046	0.246164	0.035606	0.100851	0.00794029	0.0959179	0.000774713	0.00259179	0.00634518	0	0	0.000731529	0.00017507	0.0044603	0	0.0005743	0	0.0343571	0.00408831	0	0	0	0.0508822	0.00320459
T CD4 Naive-2	0.0251372	0.00978136	0	0.00505357	0.0224617	0.000210217	0.000336965	0.00789793	0.00921074	0.00200758	0.00883173	0.00345572	0.0234772	0.0180897	0.0115251	0.0296269	0.0203081	0.00579839	0.00943026	0.0150754	0.0291055	0.0322749	0.0380213	0.00288303	0	0.00129726	0.000410341	0.00775848
LMPP-1-cycling	0.0312669	0.00153433	0	0	0.000182615	0.00294303	0.00190947	0.000607533	0.00508178	0.00156145	0	0.000431965	0	0	0	0	0	0.000223015	0.000392927	0	0	0	0	0	0	0	0	0.00151796
BMCP-1	0.0368194	0.0713464	0	0.00707499	0.000547845	0.00147152	0.0015725	0	0.0223916	0.030783	0	0.00863931	0.0380711	0	0	0	0.00017507	0	0	0	0	0.00312337	0	0.000411862	0.0685158	0	0.171522	0.000168663
MEP-Eryth-2	0.0403344	0.0347142	0.00306243	0.00121286	0.00146092	0.00147152	0.000561608	0.00486027	0.00508178	0.000669195	0.0258754	0.0012959	0.0234772	0.00144718	0	0	0	0.00044603	0.000785855	0.00100503	0.000801068	0.00364394	0.0102208	0	0.000330196	0.313566	0.0348789	0.0335638
preNeu	0.0442217	0.00345224	0.00376914	0.0228421	0.00036523	0.00840866	0.0216781	0.00607533	0.0527235	0.00289984	0.102727	0.0980562	0.00602792	0.00868307	0.000789391	0.000731529	0.00105042	0.0073595	0.00550098	0	0.000267023	0.00156169	0.00122649	0.0164745	0.276705	0.0111193	0.000820681	0.00371058
BMCP-2	0.0560704	0.00287687	0	0.00101071	0	0.00063065	0	0	0.000794029	0.00044613	0	0	0.000634518	0	0	0	0.00017507	0	0	0	0	0.000520562	0	0	0.00198118	0	0.00287238	0
CLP	0.0647609	0	0.00612485	0.000202143	0.00036523	0.00063065	0.00359429	0	0	0.00401517	0	0	0	0	0	0	0	0	0	0	0	0	0	0	0	0	0	0.000505988
cDC1	0.0702275	0.000958957	0.00188457	0.00687285	0.00493061	0.00063065	0.000786252	0.0054678	0.000635223	0.00111532	0.000154943	0	0	0.0752533	0.0265235	0.00877835	0.0220588	0.0211864	0.00235756	0.00028715	0.0058745	0.000260281	0.000408831	0.0457166	0.00264157	0.000185322	0.00820681	0.012987
Myeloid intermediate 1	0.105801	0.0134254	0.00117786	0.0145543	0.00036523	0.0109313	0.0326856	0.000607533	0.0641575	0.00356904	0.137124	0.124406	0.000951777	0.00795948	0.00442059	0.00109729	0.00227591	0.00758252	0.0188605	0.0245513	0	0	0	0.343493	0.0358263	0	0	0.00101198
Intermediate Mono-3	0.107675	0.000767165	0	0.00262786	0	0	0.000112322	0.00789793	0.00301731	0.000669195	0.000309885	0.000863931	0.000634518	0	0.000473634	0.00365764	0.0157563	0.0131579	0.00471513	0.0040201	0.00106809	0.00338365	0	0.00185338	0	0	0	0.00202395
MKP-late	0.111208	0	0	0.00101071	0	0	0.000336965	0	0	0.00223065	0.000154943	0.00172786	0.00126904	0	0.000315756	0	0.00017507	0.00044603	0	0.00028715	0	0	0	0	0	0	0.0303652	0
MEP-Eryth-1	0.11264	0.00421941	0	0	0.00036523	0.000210217	0	0	0.000317612	0	0.000464828	0	0.00190355	0	0	0	0	0	0	0	0	0	0.000408831	0	0	0.00555967	0	0.0107944
MPP-1	0.133307	0	0.000235571	0.000202143	0	0.000210217	0	0.000607533	0	0.000669195	0	0.000863931	0	0	0	0	0.00035014	0.000223015	0	0	0	0.000520562	0	0	0.000165098	0	0.00246204	0.000168663
Multilin-2	0.133335	0	0.0416961	0.00384071	0.00639153	0.0237545	0.0234752	0	0	0.166629	0	0	0.00126904	0	0	0.000365764	0.00017507	0	0	0	0	0.000260281	0	0	0	0	0.000410341	0.00303593
Multilin-1	0.135391	0.00958957	0.0591284	0.001415	0.00310446	0.000210217	0.000449287	0	0.000794029	0.0334597	0	0	0	0	0.000631512	0.000365764	0	0.00223015	0	0.000143575	0	0.000520562	0	0	0.000165098	0.016679	0	0.00725249
B Memory-2	0.142115	0.00153433	0	0.00283	0	0.000210217	0.000224643	0	0.00158806	0.00111532	0	0.00215983	0.000634518	0	0.00963057	0.00402341	0.00840336	0	0.000785855	0.00244078	0	0.000780843	0.00286182	0.00247117	0.00115569	0.00315048	0.00492409	0.0227694
Intermediate Mono-2	0.143766	0.00364404	0.000471143	0.00343643	0.00073046	0.00315325	0.00482983	0.0243013	0.00778148	0.00156145	0.000464828	0.00734341	0.00190355	0	0.000947269	0.0779078	0.07493	0.00245317	0.027112	0.0123475	0.000267023	0.00312337	0.00122649	0.00185338	0.00231138	0	0.00123102	0.0151796
MDP-4	0.16626	0	0.000235571	0	0	0	0	0	0	0.000223065	0	0	0	0	0	0	0	0	0	0	0	0	0	0	0	0	0	0
pre-DC-2	0.169566	0.000958957	0.004947	0.00101071	0	0	0.00471751	0.0018226	0	0.00156145	0	0	0	0.00289436	0.0113672	0	0.00070028	0.0218555	0.000392927	0	0.00667557	0	0	0.0409802	0.00198118	0.0418829	0	0.00303593
cDC2-1	0.170926	0.00958957	0.000235571	0.00606428	0.0102264	0	0.000112322	0.0036452	0.0182627	0.00490743	0	0.00259179	0.000634518	0.0065123	0.000631512	0.00768105	0.0642507	0.0472792	0.00157171	0.00387653	0.0106809	0.0163977	0	0	0.000165098	0	0.00164136	0.00168663
T CD4 Naive-1	0.180684	0.00134254	0	0.00121286	0.00785245	0.00105108	0.000786252	0.00303767	0.00238209	0.00133839	0.00170437	0.0012959	0.00348985	0.00144718	0.00284181	0.00475494	0.00472689	0.000892061	0.00550098	0.00100503	0.00774366	0.00806871	0.000408831	0.00164745	0	0.00315048	0.000820681	0.00202395
MDP-1	0.180797	0.00191791	0.00848057	0.00828785	0.445946	0.00168173	0.00067393	0.143378	0.000952835	0.0423823	0.000309885	0.0012959	0.000951777	0.000723589	0.000157878	0.000365764	0	0.00512935	0	0.000430725	0.00213618	0	0.000408831	0.00185338	0.157999	0.00148258	0.00861715	0.0126497
CD8 TEM	0.181701	0.00172612	0	0.004245	0.00566107	0.00210217	0.00550376	0.00425273	0.00142925	0.000669195	0.0196777	0.00345572	0.0215736	0.0513748	0.00742027	0.00329188	0.0253852	0.000223015	0.0086444	0.0117732	0.0106809	0.0171786	0.00940311	0.0201812	0	0.00778354	0	0.015011
immNeu-1	0.258004	0.000191791	0.000235571	0.000404285	0	0.00168173	0.00752555	0	0.00873432	0.00089226	0.0316083	0.149028	0	0.00144718	0	0	0.00017507	0.00401427	0.00982318	0.000143575	0	0	0.000408831	0.0537479	0.01684	0	0	0
MultiLin-GMP-1	0.262459	0	0	0.00525571	0	0.00168173	0.00134786	0.100851	0	0.0158376	0	0.000431965	0	0.000723589	0	0	0.00035014	0.00379126	0	0	0	0.000780843	0	0	0.00858511	0.000185322	0	0.00624051
T CD8 Naive	0.269199	0.00306866	0	0	0.00200877	0.000420433	0.000112322	0.000607533	0.0104812	0.00044613	0.00650759	0.00215983	0.0101523	0.00506512	0.00252605	0.00694952	0.0017507	0.00111508	0.00746562	0.00215363	0.023498	0.0419053	0.00490597	0.000205931	0	0.000370645	0.000410341	0.000505988
cMOP	0.278289	0.0289605	0	0.00525571	0.000547845	0.00231238	0.00763787	0	0.00381134	0.000669195	0.0438488	0	0	0.0231548	0.0269972	0.000731529	0.00140056	0.0196253	0.0141454	0.230438	0.00507343	0.00312337	0	0.111409	0.0305432	0.0033358	0	0.0013493
Mac	0.283787	0	0	0.000808571	0	0.00105108	0.00213411	0	0.00174686	0	0	0.00388769	0	0	0	0.00585223	0.0316877	0	0.00471513	0.000143575	0	0.000520562	0	0.00679572	0.000165098	0.000185322	0	0.0244561
ERP-1	0.295516	0.00115075	0	0	0	0.00063065	0.000336965	0	0	0	0.000464828	0.000431965	0.0107868	0	0	0	0	0.00133809	0	0	0	0.000520562	0	0	0	0	0.0184653	0
MKP-early	0.303735	0.000191791	0	0	0	0.00168173	0.0010109	0	0.000158806	0.00178452	0	0.00993521	0.000317259	0	0.00110515	0	0	0.000892061	0.000785855	0.000143575	0	0.000780843	0	0.000205931	0	0	0.0127206	0.00742115
Myeloid intermediate 3	0.320167	0.0654008	0	0.01698	0.00073046	0.00273281	0.0138156	0.0018226	0.0265206	0.00089226	0.056864	0.000431965	0	0.0455861	0.00331544	0	0	0.00133809	0.000392927	0.000717875	0.00186916	0	0	0.0175041	0.0143635	0.00185322	0	0.000843313
Non-Classical Mono-1	0.323255	0	0	0	0	0	0	0	0	0	0.0159591	0.0012959	0	0	0	0	0	0	0	0	0.000534045	0.000520562	0.000408831	0	0	0.000555967	0.00123102	0
Transitional-B-1	0.338801	0	0	0	0	0	0	0	0	0	0.00542299	0	0	0	0	0	0	0	0	0	0	0.00624675	0	0	0	0.000185322	0	0
ASDC	0.338801	0	0	0	0.000547845	0	0	0	0	0	0	0	0	0	0	0	0	0	0	0	0	0	0	0	0	0.000185322	0	0
ERP-4	0.338801	0	0	0	0	0	0	0	0	0	0	0	0.000317259	0	0	0	0	0	0	0	0	0	0	0	0	0	0	0
ERP-5	0.338801	0.000383583	0	0	0	0	0	0	0	0	0	0	0	0	0	0	0	0	0	0	0	0	0	0	0	0	0	0
MDP-3	0.338801	0	0	0	0	0	0.000112322	0	0	0	0	0	0	0	0	0	0	0	0	0	0	0	0	0	0	0	0	0
Erythroblast-3	0.350617	0	0	0	0	0	0	0	0	0	0	0	0	0	0	0	0	0	0	0.000717875	0	0	0	0	0	0	0	0
HSC-2	0.350617	0	0	0	0	0	0	0	0	0	0	0	0	0	0	0	0.00035014	0	0	0	0	0	0	0.000205931	0	0	0.00123102	0
MSC Fibroblast-2	0.350617	0	0	0	0	0	0	0	0	0	0	0	0	0	0	0	0	0	0.000392927	0	0	0	0	0	0	0	0	0
Stromal Vascular	0.350617	0	0	0	0	0	0	0	0	0	0	0	0	0	0	0	0	0	0.000392927	0	0	0	0	0	0	0	0	0
MSC Fibroblast-1	0.350617	0	0	0	0	0	0	0	0	0	0	0	0	0.000723589	0	0	0	0	0	0	0	0	0	0	0	0	0	0
pDC	0.356413	0	0	0	0.000913075	0	0.000561608	0	0	0	0	0	0	0	0	0.00182882	0	0	0	0.00129218	0	0	0	0	0	0	0	0
MK-Platelet	0.4158	0	0	0	0	0	0.000112322	0	0	0	0	0	0.000317259	0.00217077	0	0	0	0	0	0	0	0	0	0	0	0	0.0020517	0
NK-Mature	0.450402	0.00345224	0	0.00687285	0.0591673	0.0269077	0.0459396	0.0200486	0.00762268	0.00312291	0.00914162	0.0159827	0.0780457	0.0376266	0.01042	0.0164594	0.042542	0.0165031	0.0357564	0.0340273	0.0440587	0.0434669	0.0110384	0.0376853	0.000660393	0.0277984	0.000410341	0.0278293
Erythroblast-1	0.467363	0	0	0	0	0	0	0	0	0	0	0	0.000951777	0	0	0	0	0.000669045	0	0.00086145	0	0	0	0	0	0	0.00451375	0
MAIT	0.477155	0.00460299	0	0.00121286	0.0136961	0.00546563	0.0015725	0.00121507	0.00603462	0.00111532	0.0164239	0.0012959	0.0145939	0.0188133	0.00331544	0.00292612	0.00962885	0.00044603	0.00235756	0.00330223	0.0256342	0.014836	0.00327065	0.00844316	0	0.00203855	0	0.00185529
Non-Classical Mono-2	0.477482	0.00517837	0	0.00525571	0.00036523	0.00168173	0.0140402	0.0157959	0.00651104	0.000223065	0	0.0107991	0.00951777	0	0.000631512	0.113021	0.0110294	0.000669045	0.00275049	0.00086145	0.00106809	0.000520562	0.00613246	0.00164745	0.00148588	0.00203855	0	0.0281666
CD4 TCM	0.487163	0.00345224	0.000235571	0.00566	0.125822	0.0037839	0.00314501	0.0036452	0.00635223	0.00267678	0.0164239	0.00691145	0.143401	0.0383502	0.0145248	0.00731529	0.0129552	0.00981267	0.010609	0.00890165	0.0253672	0.0244664	0.00695012	0.0100906	0.000495295	0.00778354	0.000820681	0.00792714
ERP-2	0.509962	0.0161105	0	0	0	0.000210217	0.000112322	0.0018226	0	0	0.0083669	0.000431965	0.0177665	0	0.000315756	0	0.00035014	0.00111508	0	0.0051687	0.0104139	0.00286309	0	0	0	0.00463306	0.054165	0
T CD4 Activated	0.548693	0	0	0	0.00036523	0	0	0	0	0	0.10722	0.00345572	0.123096	0.0694645	0	0.00109729	0.00087535	0.000223015	0	0.000143575	0.255007	0.232431	0.000817661	0	0	0	0	0
cDC2-2	0.585559	0.000191791	0	0	0.0290358	0	0	0.00850547	0.00524059	0.00245371	0	0	0	0	0	0.0153621	0	0.000223015	0	0.00100503	0	0	0	0	0	0	0	0.000168663
ERP-6	0.600426	0.00191791	0	0	0	0	0	0	0	0	0	0	0.000951777	0	0	0	0	0	0	0.00100503	0	0	0	0	0	0	0.0562167	0
Myeloid intermediate 2	0.669248	0.125048	0.00565371	0.0242571	0.00219138	0.0172378	0.0915422	0	0.0651104	0.0149453	0.00991633	0.00215983	0.00888325	0.128075	0.0279444	0.00109729	0.00017507	0.00490633	0.000785855	0.00028715	0.0133511	0.000520562	0.000408831	0.0197694	0.00742942	0.0265011	0.000820681	0.0767414
pre-B	0.726944	0	0	0	0	0	0.000112322	0	0	0	0	0	0.000317259	0	0.000473634	0	0	0	0	0	0	0	0	0	0	0.00222387	0	0
B Memory-1	0.782533	0.00460299	0	0.00525571	0	0.0105108	0.00617769	0.000607533	0.00921074	0.00423823	0.0147196	0.125702	0.0260152	0.00144718	0.0391538	0.0277981	0.0376401	0	0.0506876	0.0080402	0.00106809	0.0557002	0.00654129	0.0265651	0.00742942	0.0300222	0.00697579	0.069489
pre-DC-3	0.843951	0.000767165	0	0.001415	0.150475	0	0.000336965	0.0504253	0.0101636	0.00289984	0	0	0	0.024602	0.000947269	0.0702268	0.00367647	0.0169492	0	0.0034458	0	0.000520562	0.000408831	0.00494234	0.000330196	0	0	0.0040479
immNeu-2	0.854982	0	0.000235571	0.000404285	0	0	0	0	0	0	0.00340874	0.0194384	0	0	0	0	0	0	0.00117878	0	0.0186916	0.00624675	0	0.000205931	0	0.000185322	0	0
ERP-7	0.935866	0.000383583	0	0	0	0	0	0	0	0	0	0	0	0	0	0	0	0	0	0.00028715	0	0	0	0	0	0	0	0
Plasma Cell	0.936554	0.000575374	0	0.000404285	0.00109569	0	0	0	0	0	0	0.000431965	0.00222081	0	0.000947269	0.000365764	0.00035014	0.000669045	0	0.000430725	0.000534045	0.00494534	0.000408831	0.000617792	0.000165098	0.000555967	0.000410341	0.000337325
Intermediate Mono-1	0.946781	0	0	0.00161714	0.000182615	0.00105108	0.00112322	0.0285541	0.000952835	0.000669195	0.0127053	0.0012959	0.00190355	0	0.000157878	0.006218	0.0162815	0.00512935	0.00589391	0.0005743	0.000801068	0.00104112	0	0.00164745	0.000660393	0.000185322	0.000410341	0.00151796
ERP-8	0.999972	0	0	0	0	0	0	0	0	0.000223065	0	0	0.00317259	0	0	0	0	0.00111508	0	0.0011486	0	0	0	0	0	0	0.0303652	0
MDP-6	#DIV/0!	0	0	0	0	0	0	0	0	0	0	0	0	0	0	0	0	0	0	0	0	0	0	0	0	0	0	0.000505988
