# Supplementary material for: An immunophenotype-coupled transcriptomic atlas of human hematopoietic progenitors
Source: Nat Immunol. 2024 Mar 21;25(4):703–15. doi: 10.1038/s41590-024-01782-4 (PMC11003869; doi:10.1038/s41590-024-01782-4)
Supplement: Supplementary file 7 — Values in a heat map. [file 41590_2024_1782_MOESM7_ESM.xlsx]

## Sheet: Clustering-MarkerGenes_correlat
UID	row_clusters-flat	HSC-1:HSC-1--BF21	HSC-1:HSC-1--BF32	HSC-1:HSC-1--BM27	HSC-1:HSC-1--BM32	HSC-1:HSC-1--WF26	HSC-1:HSC-1--WF32	HSC-1:HSC-1--WM22	HSC-1:HSC-1--WM34	HSC-2:HSC-2--BF21	HSC-2:HSC-2--BF32	HSC-2:HSC-2--BM27	HSC-2:HSC-2--BM32	HSC-2:HSC-2--WF26	HSC-2:HSC-2--WF32	HSC-2:HSC-2--WM22	HSC-2:HSC-2--WM34	MPP-1:MPP-1--BF21	MPP-1:MPP-1--BF32	MPP-1:MPP-1--BM27	MPP-1:MPP-1--BM32	MPP-1:MPP-1--WF26	MPP-1:MPP-1--WF32	MPP-1:MPP-1--WM22	MPP-1:MPP-1--WM34	MPP-2:MPP-2--BF21	MPP-2:MPP-2--BF32	MPP-2:MPP-2--BM27	MPP-2:MPP-2--BM32	MPP-2:MPP-2--WF26	MPP-2:MPP-2--WF32	MPP-2:MPP-2--WM22	MPP-2:MPP-2--WM34	MPP-MEP:MPP-MEP--BF21	MPP-MEP:MPP-MEP--BF32	MPP-MEP:MPP-MEP--BM27	MPP-MEP:MPP-MEP--BM32	MPP-MEP:MPP-MEP--WF26	MPP-MEP:MPP-MEP--WF32	MPP-MEP:MPP-MEP--WM22	MPP-MEP:MPP-MEP--WM34	LMPP-1:LMPP-1--BF21	LMPP-1:LMPP-1--BF32	LMPP-1:LMPP-1--BM27	LMPP-1:LMPP-1--BM32	LMPP-1:LMPP-1--WF26	LMPP-1:LMPP-1--WF32	LMPP-1:LMPP-1--WM22	LMPP-1:LMPP-1--WM34
column_clusters-flat		NA	NA	NA	NA	NA	NA	NA	NA	NA	NA	NA	NA	NA	NA	NA	NA	NA	NA	NA	NA	NA	NA	NA	NA	NA	NA	NA	NA	NA	NA	NA	NA	NA	NA	NA	NA	NA	NA	NA	NA	NA	NA	NA	NA	NA	NA	NA	NA
HSC-1:PHF20	NA	0.851577	0.473418	0.37957	0.277454	0.604088	0.165197	0.608668	0.558181	0.820644	0.141996	0.282295	0.136351	0.296394	0.136615	0.333542	0.435523	0.520214	0.0886778	0.34861	0.0636546	0.212116	0.209691	0.313024	0.340397	0.320696	0.0646254	0.132267	0.0391834	0.126352	0.0552996	0.266728	0.22453	0.241936	0.171959	0.182974	0.115635	0.252807	0.149003	0.241365	0.260932	0.037121	-0.0963514	0.00731843	0.00740685	-0.00485225	-0.0431339	0.134862	0.0755999
HSC-1:MPDZ	NA	0.137052	0.155484	0.0924475	0.0850608	0.044647	0.158183	0.0980581	0.109148	0.0835393	0.0669363	0.125323	0.0873331	0.163274	0.0580981	0.0708384	0.102525	0.0277233	0.0475171	0.078936	0.0992016	0.092351	0.0554783	0.0904217	0.0837266	0.0431561	0.0218429	0.0776841	0.0652884	0.0543184	0.027008	0.0247625	0.0629731	0.0726401	0.0338155	0.0396181	0.0663997	0.0922283	0.0295406	0.024432	0.0292291	0.022537	0.0465222	0.0234988	0.00778898	0.0502713	0.0368113	0.0167352	0.044646
HSC-1:CD109	NA	0.267669	0.861938	0.273831	0.634641	0.633086	0.788605	1.07802	0.611204	0.230751	0.819319	0.23517	0.545652	0.254018	0.702953	0.840338	0.486184	0.0657022	0.749294	0.278481	0.635541	0.188401	0.834777	0.86789	0.635831	0.0966497	0.643846	0.2156	0.561938	0.266089	0.614632	0.66957	0.391925	0.0245054	0.424292	0.0837242	0.519835	0.091537	0.519219	0.589846	0.221958	0.0750255	0.316111	0.0846393	0.41057	0.131335	0.379497	0.412453	0.271457
HSC-1:BST2	NA	1.81619	1.79375	2.03358	1.33875	2.57677	1.49592	1.77747	1.97404	1.44509	1.57127	1.74995	1.30118	2.24102	1.12332	1.53392	1.64515	0.99172	1.05039	1.18984	0.900935	2.00294	0.96864	1.17654	1.14188	0.867902	0.901048	1.0745	0.89575	1.83296	0.833343	0.808886	1.18881	0.475543	0.399679	0.143353	0.447325	1.79325	0.259741	0.321765	0.586752	0.779302	0.651074	0.88984	0.860053	1.76492	0.84448	0.798153	0.895969
HSC-1:PCLO	NA	0.0175685	0.249705	0.105013	0.282521	0	0.171794	0.280611	0.137554	0.0345709	0.195419	0.117515	0.256115	0.0630932	0.230204	0.115003	0.0617816	0.0510701	0.175744	0.106213	0.129383	0.0944336	0.192886	0.116787	0.0671246	0.0201917	0.126217	0.0948716	0.150125	0.0426581	0.119149	0.116117	0.0536902	0	0.123889	0.0966929	0.0533366	0.0425128	0.11774	0.0649867	0.0387892	0.0186067	0.114042	0.026362	0.0552913	0.0110325	0.0836873	0.0612546	0.0379134
HSC-1:IFIT3	NA	0.0723405	0.621717	0.54333	0.886422	1.20933	0.00104475	0.989225	1.60716	-0.0113621	0.0149844	0.0520421	0.0105882	0.827551	0.00931177	0.0316234	0.18344	-0.0115872	0.0271754	0.0422694	0.0471477	0.612979	-0.0314081	0.0613445	0.283179	-0.00191961	0.0222181	0.0287623	0.0292683	0.585132	-0.0366138	0.0500638	0.00390417	-0.0224877	0.0895481	-0.00450501	0.0657187	0.551691	0.014384	0.0314932	0.0156045	-0.00766058	0.0179366	0.0158457	0.0352557	0.456082	0.0185973	0.00888555	-0.0029744
HSC-1:HIST2H2AA3	NA	1.31945	0.269086	0.336951	0.11922	1.15434	0.3194	0.4142	0.362188	0.855864	0.245719	0.169802	0.102469	0.729715	0.185257	0.389261	0.314491	0.574536	0.244992	0.127344	0.120619	0.545079	0.180307	0.223223	0.203805	0.289787	0.0914205	-0.0401893	0.0295018	0.294089	0.0687841	0.142248	0.258907	0.295709	0.0975805	0.0444607	0.106499	0.344596	0.0373502	0.283631	0.181226	-0.00354678	-0.000807402	-0.0494037	-0.0265765	0.060891	0.0348504	0.0741624	0.0544376
HSC-1:EMCN	NA	0.275756	0.161591	0.262397	0.0711173	0.556401	0.231881	0.130421	0.184821	0.127134	0.0895965	0.160801	0.100886	0.21045	0.106741	0.0947735	0.165256	0.0723554	0.0355094	0.0791563	0.0507434	0.223468	0.0315405	0.116424	0.0490379	0.0362856	0.0209775	0.0360634	0.0447042	0.0548328	0.0272971	0.063682	0.0241358	0	0	0.00493337	0.0138515	0	0	0	0	0.00554488	0	0.0113583	0.00694254	0.00325554	0	0.0114824	0
HSC-1:IFIT2	NA	0.218954	2.14609	2.86958	3.04448	0.333541	0.121943	3.39486	4.08857	-0.0539326	0.0626299	0.220925	0.351163	0.0178335	0.0342417	0.11966	0.495624	-0.068112	0.0443293	0.151042	0.261305	-0.0392229	-0.0282088	0.0648737	0.722557	-0.061927	-0.00803526	0.00844127	0.0686683	-0.00170429	-0.0222742	0.0333063	0.0501508	-0.068112	-0.0235071	-0.0494418	0.00222254	-0.0357169	-0.022763	0.0199056	-0.0151106	-0.0536376	-0.0244182	-0.04534	-0.0244271	-0.0509856	-0.0420823	-0.0578592	-0.0485093
HSC-2:PCBD1	NA	0.498739	0.445898	0.893622	0.526634	0.299939	0.383921	0.523483	0.615104	0.51792	0.588482	0.878518	0.660737	0.686465	0.411099	0.483367	0.60373	0.395196	0.445627	0.545533	0.30196	0.437597	0.521406	0.293915	0.362895	0.297089	0.342036	0.493228	0.434543	0.389783	0.477913	0.267082	0.320503	0.13545	0.205456	0.287976	0.243454	0.198341	0.273977	0.228244	0.161557	0.343816	0.358452	0.413286	0.54455	0.406852	0.400321	0.372916	0.36897
HSC-2:ZFAND1	NA	0.441131	0.473763	0.510768	0.108526	0.787393	0.186507	0.17484	0.324586	0.505144	0.494865	0.446646	0.291339	0.885583	0.410736	0.268672	0.323988	0.535796	0.229233	0.396791	0.230421	0.692351	0.345914	0.205795	0.324732	0.331773	0.212754	0.326024	0.201235	0.669931	0.265657	0.26774	0.31477	0.511238	0.242298	0.273968	0.193161	0.768706	0.253332	0.282204	0.2909	0.316387	0.161085	0.120042	0.076367	0.353748	0.165973	0.15775	0.16067
HSC-2:PCDH17	NA	0.0154232	0.252246	0.0978035	0.127755	0	0.426899	0.0971745	0.0641738	0.016021	0.141948	0.0291283	0.0639985	0.0249925	0.0640915	0.0495504	0.0702778	0	0.0461433	0.0151694	0.0315072	0	0.0445808	0	0.0241322	0	0.00765232	0.00600139	0	0	0.00730824	0.00806861	0	0	0.00756161	0	0	0	0	0	0	0	0	0	0	0	0	0	0
HSC-2:CTSF	NA	0.728242	0.38303	0.441243	0.283398	0.592419	0.439067	0.285917	0.332909	0.542602	0.344072	0.473779	0.313598	0.511214	0.407675	0.322595	0.441898	0.598105	0.230447	0.375629	0.322616	0.614408	0.251006	0.245063	0.447587	0.424595	0.231945	0.320869	0.217928	0.491921	0.301513	0.22194	0.297903	0.433295	0.190532	0.270939	0.127786	0.344085	0.201552	0.232972	0.288885	0.20768	0.14168	0.249067	0.176201	0.262433	0.0934007	0.149624	0.125848
HSC-2:FHL3	NA	0.157827	0.111213	0.167501	0.0451615	0.417851	0.0249268	0.0883207	0.115783	0.158139	0.193983	0.270808	0.0660064	0.459967	0.199116	0.150195	0.237312	0.288746	0.0837183	0.182492	0.0801525	0.264086	0.0816384	0.15399	0.237816	0.185174	0.066885	0.185697	0.0909961	0.405982	0.168457	0.0780577	0.147136	0.0768212	0.0653483	0.157101	0.0722976	0.391364	0.0895043	0.0234292	0.210071	0.088939	0.00440292	0.0696983	0.0352638	0.238592	0.0470111	0.068213	0.115645
HSC-2:C3orf14	NA	0.0520176	0.301832	0.218017	0.219562	0.213201	0.280356	0.221281	0.189927	0.120685	0.240048	0.183343	0.226161	0.117812	0.24188	0.230511	0.297901	0.0439771	0.0919943	0.12125	0.0491648	0.0556468	0.141082	0.0949484	0.107799	0.0976064	0.142065	0.0765654	0.0397443	0.0194859	0.127369	0.0837481	0.128593	0.0463814	0.0534736	0.00485945	0.0095162	-0.0292053	0.00838419	0.0762375	-0.0209627	-0.00600042	0.015812	0.0446304	0.0445896	-0.0376878	0.0607003	0.0608049	-0.00139799
HSC-2:SYPL1	NA	1.27884	0.703963	0.791879	0.758272	1.01302	0.267253	0.585097	0.620628	1.28958	0.689961	0.843427	0.607232	1.24114	0.624656	0.596024	0.483881	1.3155	0.594378	0.7401	0.482711	1.1136	0.46201	0.543659	0.522256	1.07682	0.495561	0.472173	0.525072	0.835902	0.447287	0.441398	0.330261	0.980277	0.521128	0.450119	0.382717	0.984796	0.408927	0.486586	0.288426	0.759152	0.283831	0.398493	0.117042	0.56217	0.369614	0.358934	0.17874
HSC-2:C17orf67	NA	0.0811631	0.12183	0.111956	0.0390317	-0.0160753	0.064949	0.0880493	0.104775	0.109361	0.176326	0.129789	0.158526	0.0763685	0.0942583	0.094874	0.118127	0.090687	0.123755	0.114712	0.100722	0.0845998	0.0891088	0.0882756	0.135054	0.101867	0.104855	0.0792738	0.0493588	0.0294474	0.0571354	0.0542231	0.0848341	0.0174254	0.0616059	0.0966564	0.011145	0.012356	0.00468618	-0.000323384	0.0869654	0.0275227	0.0562838	0.0488502	0.00258024	0.0227587	0.0258479	0.0295258	0.0657974
HSC-2:IDS	NA	2.10576	1.32294	1.49289	1.49081	2.26998	2.04889	1.7514	1.33563	1.68528	1.109	1.245	1.22993	1.5027	1.36875	1.54469	1.12256	1.25375	0.879675	0.795259	0.903677	1.04922	1.14922	1.22322	1.01357	0.536691	0.281374	0.451109	0.530075	0.506697	0.660447	0.732669	0.504326	0.255968	0.316117	0.213024	0.287462	0.280002	0.554527	0.53034	0.384545	0.0828439	0.102995	-0.0292823	0.0533706	0.165574	0.372963	0.187718	0.150273
HSC-2:IDNK	NA	0.125742	0.160545	0.248236	0.176944	0.0597583	0.047182	0.147916	0.227689	0.196179	0.24445	0.209975	0.141315	0.156475	0.0883953	0.187199	0.156993	0.0984995	0.120057	0.184888	0.105145	0.117497	0.0772159	0.126247	0.213693	0.0993327	0.148204	0.191633	0.0636871	0.170044	0.0154609	0.00391935	0.102523	0.163472	0.067067	0.224839	0.06909	0.104625	0.0820343	0.0507307	0.147666	0.131228	0.0422593	0.0702906	0.0633636	0.0838884	0.0314309	0.0272503	0.0788228
HSC-2:RBM11	NA	0.197685	0.19042	0.192022	0.260071	0.0840103	0.142701	0.159288	0.138626	0.189347	0.176463	0.0752433	0.0834812	0.0951886	0.126341	0.146205	0.14588	0.114923	0.0973686	0.0802317	0.0359111	0.0603911	0.0590724	0.0699123	0.0878825	0.105252	0.132032	0.015523	0.0704255	0.0638068	0.0453434	0.0510337	0.0695434	0.061627	0.103492	0.0550526	0.076425	0.0480721	0.0589885	0.0543577	0.031414	0.0882196	0.0734277	0.0602273	0.0555189	0.0125534	0.0389103	0.0484164	0.0889554
HSC-2:PREX2	NA	0.312283	0.459196	0.337619	0.307947	0.309596	0.444747	0.507835	0.345824	0.242427	0.447078	0.278033	0.284935	0.197754	0.355443	0.443839	0.276408	0.0969836	0.305418	0.159582	0.193635	0.140549	0.28206	0.210038	0.160864	0.0696838	0.0517224	0.094317	0.0979564	0.153854	0.135661	0.215115	0.0837203	0.0227159	0.048813	0.0124892	0.028068	0.0610671	0.0422667	0.0387445	0.0131379	0.0617611	0.0546383	0.0360266	0.0707203	0.0614866	0.0622459	0.0789567	0.0355711
HSC-2:LDOC1	NA	0.214816	0.0980687	0.180203	0.0983715	0.52047	0.124627	0.224718	0.138137	0.190834	0.0744243	0.270874	0.118155	0.18554	0.144224	0.0873748	0.107377	0.127753	0.090058	0.147983	0.111743	0.110264	0.0479292	0.0628773	0.143553	0.0964477	0.0561427	0.118282	0.0202989	0.145854	0.0380942	0.0609465	0.111274	0.0529971	0.0815707	0.0760178	0.0672979	0.0486691	0.0239996	0.0295268	0.0731985	0.0537031	0.0732833	0.0488555	0.0395111	0.0584508	0.0249656	0.0233468	0.0337172
HSC-2:PHLDB2	NA	0.233447	0.516554	0.22129	0.110578	0.0611771	0.307687	0.225259	0.0468121	0.228318	0.399592	0.166579	0.118116	0	0.173889	0.138875	0.0438371	0.157356	0.212483	0.0791501	0.0567667	0	0.0773425	0.044725	0.029243	0.0320025	0.0366003	0.00553266	0.0273387	0.00958382	0.0240615	0.00746358	0	0.0469241	0.119457	0.0428536	0.017209	0	0.0188965	0.040217	0.0109782	0	0	0	0	0.0249124	0.0121837	0	0.00404745
HSC-2:OXT	NA	0.321271	0.145839	0.193401	0.127476	0.192865	0.129729	0.152826	0.203885	0.262787	0.14638	0.17122	0.178739	0.0757783	0.256737	0.129363	0.162135	0.185837	0.111389	0.0948704	0.116683	0.133718	0.0594341	0.092637	0.106512	0.112028	0.0503193	0.117941	0.105142	0.125526	0.104886	0.0640432	0.0720262	0.0696142	0.0283554	0.0934881	0.0424393	0.0179781	0.0240534	0.0557279	0.114649	0.0361232	0.0465613	0.0390095	0.0363061	0.017746	0.0173056	0.0273469	0.0368171
HSC-2:DLK1	NA	0.0886344	0.416263	0.271613	0.597084	0.0878839	0.402673	0.0767443	0.356077	0.0234556	0.320245	0.141701	0.381392	0.0424795	0.10127	0.0306095	0.308062	0.00641231	0.111536	0.0548121	0.181845	0	0.0909701	0.0455025	0.153599	0	0.0153473	0.00579351	0.141357	0.0105161	0.0306569	0.00789513	0.0638855	0	0.00743331	0	0.00605454	0	0.00839016	0.00907278	0.0373305	0	0	0.00377588	0.0302292	0	0	0	0.0340106
HSC-2:TCEAL2	NA	0.828097	0.962128	0.703366	0.733438	0.582816	0.940372	0.609601	0.440484	0.513233	0.483243	0.387132	0.354976	0.15502	0.477267	0.287869	0.119056	0.0361546	0.209695	0.132439	0.108002	0.11012	0.113441	0.0975448	0.0704038	0.0273277	0.0508243	0.0612197	0.0412558	0.0287519	0.0838601	0.037789	0.0329362	0.0164068	0.0299593	0.0052393	0.0165567	0	0.0079285	0	0	0	0.0133454	0.0125707	0.0054337	0.01399	0.0123167	0.015382	0
HSC-2:SLC1A6	NA	0.18347	0.207836	0.482388	0.0125576	0.499732	0.209363	0.162594	0.241581	0.211857	0.175433	0.508993	0.152838	0.190775	0.14697	0.144321	0.228955	0.0986864	0.0689623	0.314857	0.0577926	0.0951611	0.0808305	0.0317294	0.0964554	0.0347225	0.0237592	0.146298	0.0208585	0.0159635	0.0551631	0.0142281	0.0485438	0.0989861	0.0637102	0.157707	0	0.0516052	0.0216275	0.0272257	0.0699084	0.0138908	0	0.0771537	0	0.00461368	0.00543122	0.010799	0.00691793
MPP-1:PARP11	NA	0.0671547	0.125328	0.127208	0.308652	0.165509	0.134625	0.19557	0.10971	0.1919	0.0596973	0.0779717	0.158257	0.178014	0.0750651	0.0732043	0.042998	0.107387	0.226697	0.133701	0.173144	0.153858	0.118434	0.157482	0.117103	0.0197129	0.105713	0.0666099	0.165845	0.09689	0.0675977	0.150372	0.102079	0.041263	0.0807572	0.052884	0.0987454	0.140026	0.117927	0.111558	0.0716574	0.0365937	0.00450722	0.0586952	0.0309095	0.068752	0.0450526	0.0661017	0.0321994
MPP-1:ZNF277	NA	-0.00328872	0.123889	0.152893	0.0903058	0.112174	0.0399594	0.184108	0.15511	0.124578	0.0733283	0.0621709	0.120278	0.248713	0.077571	0.10005	0.107883	0.193783	0.117305	0.32767	0.175489	0.306792	0.167597	0.217149	0.190614	0.161727	0.0860818	0.146709	0.0611104	0.309918	0.176224	0.0985784	0.141749	0.190092	0.10444	0.224592	0.131225	0.221491	0.18393	0.165775	0.24967	0.0635405	0.0535028	0.0542821	-0.0364826	0.129312	0.139468	0.110366	0.0797903
MPP-1:ZNF880	NA	0.221975	0.239169	0.111447	0.15166	0.0309842	0.133127	0.154829	0.197982	0.0847671	0.177814	0.127227	0.275679	0.0311513	0.131701	0.229689	0.336264	0.0977383	0.325349	0.225667	0.318638	0.0489699	0.306288	0.241258	0.357546	0.110587	0.278677	0.147679	0.188287	0.114663	0.158191	0.300536	0.26727	0.158249	0.213641	0.202778	0.178282	0.0502116	0.166783	0.243627	0.24367	0.0177638	0.144765	0.0918246	0.137302	0.0179424	0.147765	0.139907	0.176232
MPP-1:GSTM2	NA	0.0865064	0.309652	0.225941	0.281342	0.0194754	0.27171	0.352528	0.136615	0.0630967	0.174958	0.0500109	0.402847	0.0297581	0.150481	0.268353	0.108476	0.0858653	0.165659	0.0711652	0.222828	-0.00287483	0.185913	0.31106	0.117593	0.0297896	0.147216	0.0625506	0.144097	0.0258672	0.125654	0.119079	0.0410948	0.0270565	0.0669792	0.0483705	0.150942	0.0124857	0.0426348	0.114962	0.0581397	0.000177383	0.0585995	0.018554	0.0861112	0.0029092	0.0470181	0.1106	0.0303507
MPP-1:MEIS1	NA	0.39506	0.559061	0.546846	0.487036	0.322317	0.615559	0.613736	0.604676	0.471816	0.506176	0.473547	0.408908	0.34343	0.332709	0.513541	0.411083	0.328201	0.570805	0.527073	0.54911	0.304689	0.535644	0.659337	0.570732	0.286789	0.332836	0.236868	0.319588	0.212461	0.330848	0.448027	0.371458	0.242742	0.349025	0.453076	0.304515	0.177692	0.420375	0.374793	0.477809	0.148156	0.171045	0.139424	0.206138	0.106986	0.223403	0.190625	0.178837
MPP-1:MLLT3	NA	1.06144	1.78895	1.48019	1.36416	1.15273	1.38218	1.47628	1.35176	1.01953	1.76039	1.37518	1.41916	0.802041	1.50578	1.46304	1.10625	1.0642	1.6848	1.41437	1.40884	0.756296	1.21448	1.18093	1.28941	0.59464	0.957343	0.828746	0.864235	0.370447	0.834203	0.552081	0.655843	0.98941	1.26116	1.26164	1.19831	0.700237	0.971896	0.968021	1.12879	0.216078	0.412692	0.36451	0.307161	0.155065	0.229453	0.326663	0.262262
MPP-1:ZKSCAN1	NA	0.287974	0.248392	0.409309	0.188224	0.489429	0.0770614	0.207316	0.237019	0.437364	0.255902	0.438	0.324843	0.50476	0.171729	0.294988	0.218434	0.587128	0.255354	0.492634	0.338372	0.521562	0.231573	0.345748	0.490379	0.385394	0.266417	0.360591	0.23458	0.35673	0.202033	0.198104	0.211357	0.490057	0.246635	0.235426	0.246497	0.465833	0.191572	0.189685	0.291925	0.295584	0.0664907	0.150372	0.102772	0.189131	0.0502397	0.0675839	0.0739124
MPP-1:TMEM163	NA	0.318333	0.203202	0.279082	0.176135	0.49163	0.188689	0.15566	0.233384	0.25358	0.25476	0.361694	0.302324	0.318483	0.19312	0.255685	0.199007	0.288865	0.160829	0.222316	0.146556	0.243209	0.166668	0.149724	0.158178	0.0895963	0.104931	0.163766	0.111022	0.221369	0.0690824	0.142927	0.0763169	0.0992935	0.0623668	0.0672323	0.075202	0.126391	0.0774032	0.0474429	0.0371059	0.0740745	0.0849941	0.0861764	0.0239254	0.074871	0.0600598	0.0555502	0.034764
MPP-1:HLF	NA	0.419341	0.725282	0.663822	0.764013	0.406673	0.632916	0.673266	0.617918	0.539137	0.488787	0.545947	0.612667	0.367471	0.385573	0.561538	0.529871	0.250359	0.505477	0.536274	0.492226	0.174017	0.384474	0.361765	0.476153	0.168443	0.2158	0.182865	0.20745	0.0797149	0.187814	0.17217	0.159106	0.0920528	0.140027	0.0786349	0.129819	0.0455196	0.0579072	0.12277	0.121091	0.0366554	0.0909294	0.0647067	0.108969	0.00544657	0.043817	0.121602	0.0834651
MPP-2:USP51	NA	0.173783	0.170941	0.217375	0.119109	0.114289	0.206832	0.33651	0.248502	0.171675	0.235669	0.226059	0.22781	0.103285	0.193877	0.288271	0.296541	0.212315	0.199237	0.219702	0.145125	0.107759	0.204477	0.359548	0.317295	0.19735	0.216194	0.111683	0.156044	0.066282	0.159606	0.158381	0.125692	0.101756	0.087795	0.156978	0.134105	0.0570296	0.155431	0.101402	0.179496	0.0823102	0.132436	0.150332	0.165581	0.0432987	0.0861046	0.121936	0.179924
MPP-2:TCTEX1D1	NA	0.176911	0.0584399	0.178482	0.116363	0.0436679	0.0725697	0.0752781	0.167767	0.2799	0.117983	0.16159	0.168765	0.184194	0.0248846	0.0639304	0.0999567	0.312188	0.0971549	0.207386	0.17017	0.0949627	-0.000878668	0.0760161	0.178103	0.213882	0.0980365	0.226135	0.26169	0.127547	0.0359922	0.0873806	0.21276	0.0976051	0.0801696	0.10835	0.123606	0.0559294	0.0135286	0.0659162	0.152725	0.176214	0.121347	0.162859	0.101882	0.14988	0.0386508	0.0804464	0.175241
MPP-2:IL18	NA	0.597083	1.08057	0.850115	0.743533	0.603669	0.897527	0.719791	0.65728	0.855048	1.12946	0.877909	0.826071	0.665453	0.806248	0.90472	0.734441	0.896017	0.905199	0.810104	0.764426	0.870259	1.10891	0.80187	0.864641	0.414379	0.811436	0.700088	0.643442	0.70264	0.79124	0.571291	0.613733	0.548944	0.683542	0.622328	0.42887	0.684588	0.787791	0.67678	0.767346	0.302366	0.245817	0.317105	0.243062	0.342831	0.442144	0.339553	0.295195
MPP-2:GNA15	NA	0.889986	0.754766	0.603992	0.379815	0.709516	0.197372	0.752487	0.637638	1.14085	0.665515	0.856014	0.429082	1.11618	0.553233	0.958983	0.63184	1.29753	0.651011	1.01131	0.52794	1.00746	0.643898	0.986872	0.709562	1.22823	0.770592	1.06193	0.783591	1.21861	0.876513	1.07982	0.640714	1.03743	0.697552	0.991565	0.6949	1.19856	0.912986	1.06039	0.616659	0.752686	0.603763	0.947697	0.31839	0.763601	0.882885	1.00029	0.760118
MPP-2:NKAIN2	NA	0.07511	0.0773704	0.158235	0.0948785	0.328717	0.124069	0.0833223	0.167944	0.164998	0.10499	0.166852	0.0569671	0.241644	0.0858676	0.146141	0.133696	0.218857	0.0594644	0.13557	0.0945901	0.0955078	0.0564871	0.123304	0.14896	0.12136	0.0576771	0.114053	0.0357129	0.162614	0.0553319	0.0741235	0.107118	0.0374508	0.0329813	0.0926339	0.0170748	0.0194751	0.0312442	0.0599534	0.0751493	0.0802644	0.0349361	0.0329103	0.0182883	0.0359166	0.0424761	0.0546208	0.024664
MPP-2:PANX2	NA	0.166329	0.0483347	0.0709407	0.0935859	0.163073	0.0594509	0.0672619	0.236483	0.200939	0.104512	0.0573873	0.12187	0.16031	0.135251	0.140408	0.21841	0.155126	0.0328044	0.0482401	0.0494784	0.0936271	0.152016	0.151688	0.207364	0.0825598	0.0871329	0.0642998	0.0751199	0.100608	0.129513	0.179742	0.214181	0.0802039	0.0258329	0.00549776	0.0348556	0.037718	0.0593725	0.0496071	0.11239	-0.00196845	0.0147687	0.0272877	0.0633089	0.0124682	0.0383331	0.0831176	0.124523
MPP-2:ARMCX1	NA	0.406518	0.361362	0.407789	0.352858	0.274103	0.609299	0.358077	0.413661	0.376562	0.457469	0.359056	0.401264	0.470086	0.418122	0.404283	0.321028	0.415168	0.294484	0.270484	0.331831	0.343963	0.297656	0.323806	0.329555	0.34854	0.317765	0.280612	0.182749	0.257667	0.315144	0.28089	0.250803	0.271447	0.271082	0.2271	0.181958	0.305308	0.179379	0.144849	0.200342	0.161404	0.15578	0.187544	0.234997	0.115065	0.229329	0.165985	0.155762
MPP-2:HOXB2	NA	0.137922	0.443989	0.342318	0.333693	0.1544	0.365506	0.496225	0.230299	0.237702	0.656293	0.492938	0.608519	0.179568	0.454515	0.451103	0.365442	0.307529	0.478893	0.433344	0.26672	0.140145	0.342453	0.344709	0.340865	0.148482	0.329019	0.424091	0.310071	0.178294	0.338532	0.341739	0.154938	0.114574	0.144492	0.204765	0.246213	0.0875314	0.222137	0.282527	0.177087	0.00921816	0.0831147	0.126226	0.0071632	0.0432026	0.0665071	0.144649	0.039922
MPP-MEP:CHST11	NA	0.52143	0.313291	0.149655	0.445239	0.0986654	0.122199	0.213447	0.316094	0.808596	0.387417	0.156834	0.326906	0.209084	0.278181	0.548559	0.436809	0.595813	0.632931	0.384597	0.571943	0.319302	0.394634	0.595704	0.540419	0.527798	0.631723	0.423424	0.419363	0.400552	0.513625	0.517617	0.423292	0.637502	0.681842	0.568551	0.619827	0.576962	0.490885	0.681415	0.693236	0.411675	0.383334	0.43833	0.16901	0.29478	0.613664	0.501851	0.534834
MPP-MEP:ZNF33A	NA	0.0670303	0.430994	0.247456	0.464523	-0.000977144	0.45878	0.449888	0.13933	0.179693	0.401413	0.19007	0.543551	0.146552	0.34169	0.483017	0.161941	0.231466	0.537265	0.333379	0.731662	0.183221	0.407679	0.715158	0.378685	0.107455	0.450913	0.27801	0.519563	0.0740547	0.28561	0.491579	0.183357	0.353386	0.523661	0.369388	0.61845	0.126063	0.483212	0.603873	0.358413	0.138643	0.334124	0.187487	0.423259	-0.00553348	0.164237	0.275222	0.0809028
MPP-MEP:LYL1	NA	0.197832	0.44068	0.578127	0.291454	0.195412	0.252287	0.275341	0.567753	0.361381	0.831047	0.747339	0.500144	0.641546	0.651361	0.524535	0.617399	0.396665	0.700666	0.854695	0.54851	0.885908	0.912905	0.530075	0.531255	0.378516	0.559168	0.649874	0.48819	0.662663	0.720163	0.493791	0.578046	0.693697	0.773211	1.01376	0.491183	1.12641	0.709219	0.670152	0.885289	0.251656	0.262236	0.489261	0.130157	0.621813	0.288392	0.296538	0.223767
MPP-MEP:C9orf43	NA	0.22819	0.358945	0.305235	0.189381	0.144727	0.230588	0.293953	0.321789	0.145009	0.225163	0.365718	0.234274	0.152532	0.307998	0.321564	0.317094	0.134291	0.33599	0.255448	0.230978	0.205932	0.40737	0.300335	0.325802	0.0957512	0.247087	0.288232	0.196642	0.138053	0.287773	0.273758	0.23876	0.0941707	0.19397	0.294654	0.136592	0.134001	0.252243	0.237573	0.239093	0.0778575	0.201642	0.206478	0.127904	0.134916	0.171344	0.154174	0.152908
MPP-MEP:LYSMD2	NA	0.0815038	0.166781	0.167852	0.0698286	0.375488	0.0919567	0.0320748	0.03562	0.14296	0.138134	0.148988	0.0917103	0.326641	0.0626252	0.137033	0.166815	0.197005	0.104362	0.247625	0.126611	0.314343	0.0247459	0.130841	0.100481	0.131109	0.0824651	0.0878885	0.14476	0.44803	0.115577	0.177533	0.114021	0.37551	0.125755	0.197855	0.13703	0.527587	0.130442	0.119987	0.169389	0.154727	0.104042	0.163544	0.101133	0.287782	0.0360432	0.11555	0.0491348
MPP-MEP:DPPA4	NA	0.168685	0.325599	0.265343	0.145166	0.0626223	0.123778	0.242185	0.111432	0.404996	0.264824	0.317437	0.2161	0.162272	0.187011	0.220848	0.0865282	0.489682	0.362791	0.479329	0.311575	0.202658	0.105963	0.268688	0.163738	0.383487	0.319746	0.451902	0.222999	0.278982	0.177359	0.295549	0.230037	0.590981	0.444714	0.494888	0.425343	0.3756	0.352665	0.366338	0.260343	0.276554	0.159467	0.401326	0.261177	0.0998446	0.153501	0.241149	0.219158
MPP-MEP:LIG3	NA	-0.0465102	0.052335	-0.000646924	0.168122	-0.0428063	0.0257269	0.112549	0.00862055	-0.000301188	0.0376651	0.0185022	0.098791	0.0144391	0.0406814	0.0398058	-0.0204748	0.0228482	0.107794	0.055378	0.104565	-0.0341689	0.0997358	0.0685702	-0.0100457	0.00599785	0.0821292	-0.00469561	0.100396	-0.0133692	0.00792714	0.0313102	0.00372141	0.0138076	0.259142	0.12082	0.233595	0.0285497	0.177971	0.249581	0.0928917	0.0306133	0.0762085	0.0210233	0.0819269	0.024938	0.0622369	0.0119624	0.0254022
MPP-MEP:ELMO1	NA	0.675716	0.529288	0.582204	0.517871	0.485442	0.75041	0.643613	0.4174	0.540881	0.448092	0.377806	0.331587	0.430548	0.440293	0.478806	0.245878	0.405047	0.599612	0.57964	0.366739	0.191426	0.436085	0.330583	0.468025	0.256072	0.276775	0.294755	0.252393	0.187468	0.293271	0.23304	0.210068	0.563479	0.396877	0.510915	0.282816	0.622812	0.397009	0.394241	0.389482	0.0253852	0.0711129	0.174976	0.129047	0.149914	0.194464	0.135575	0.126955
MPP-MEP:RPS6KC1	NA	2.8831e-05	0.0748709	0.081015	-0.0209983	0.0295704	-0.0362719	0.052181	0.0593618	0.0495741	-0.00821972	0.013094	-0.0284882	-0.0225876	0.00621161	0.0599343	-0.0198137	0.0108668	0.102032	0.0215205	0.0869168	0.0385698	0.0712183	0.00593415	0.0992189	-0.000691241	0.067309	0.0257114	0.0565484	0.0857672	0.050282	-0.00389217	0.0442539	0.089072	0.134649	0.0740061	0.113427	0.115572	0.101829	0.114414	0.178024	-0.00508608	-0.00212138	0.0123645	0.0399814	0.0440319	0.0464835	0.0916136	0.0373036
MPP-MEP:ARHGEF6	NA	-0.0862873	0.115856	0.104832	0.118404	-0.0921769	0.0655585	0.0562127	0.155436	0.114848	0.143756	0.194135	0.142739	0.121528	0.0635377	0.12704	0.0801358	0.136371	0.414591	0.374971	0.486991	0.139107	0.356466	0.265617	0.340359	0.234942	0.360194	0.233098	0.40521	0.210742	0.246875	0.303966	0.245642	0.465022	0.528175	0.474091	0.451637	0.196236	0.463975	0.454142	0.36956	0.307655	0.345859	0.206533	0.326437	0.129186	0.36465	0.363692	0.115823
MPP-MEP:CABLES1	NA	0.672098	0.287931	0.219469	0.198553	0.207486	0.18779	0.250453	0.329324	0.680859	0.338977	0.177951	0.213671	0.363344	0.231589	0.305175	0.309311	0.457738	0.281404	0.26715	0.203674	0.330486	0.29988	0.214541	0.292229	0.256464	0.217552	0.142606	0.131945	0.203342	0.165335	0.178576	0.154868	0.350318	0.261874	0.214369	0.188584	0.265339	0.170402	0.229875	0.237285	0.0857069	0.0847638	0.0481833	0.028993	0.0646643	0.0985543	0.100058	0.129139
MPP-MEP:ORAI2	NA	0.30264	-0.00316719	0.48695	0.0463605	0.123476	0.215204	0.488528	0.564995	0.330756	-0.0394439	0.527288	0.057244	0.358754	0.378038	0.302714	0.554681	0.545943	0.302612	0.553936	0.185427	0.321724	0.538467	0.271453	0.682079	0.353357	0.10762	0.377715	0.0863436	0.361785	0.199978	0.164819	0.482078	0.626779	0.358507	0.855565	0.333393	0.49757	0.649314	0.575306	0.961309	0.332708	0.144277	0.257203	0.0665564	0.360635	0.248922	0.200537	0.319617
MPP-MEP:DAPK1	NA	0.260342	0.343855	0.335262	0.240812	0.168685	0.275445	0.272178	0.357132	0.353119	0.292647	0.319074	0.349958	0.307019	0.326532	0.426874	0.289239	0.453369	0.467826	0.56065	0.533201	0.339584	0.405522	0.333578	0.369626	0.25167	0.28217	0.314426	0.285423	0.216179	0.250524	0.330478	0.301981	0.374482	0.317844	0.497258	0.291008	0.211359	0.329241	0.353965	0.379274	0.0824501	0.11865	0.189092	0.0902381	0.0483618	0.107883	0.134099	0.136032
MPP-MEP:DNAJC18	NA	0.0314623	0.111623	0.0486191	0.0882305	0.147412	0.0864941	0.0923444	0.0683405	0.0733234	0.132721	0.0575494	0.0443546	0.133372	0.108681	0.113864	0.0206311	0.0741976	0.0763881	0.106604	0.0356486	0.0638067	0.0875665	0.139769	0.103656	0.0424327	0.0524588	0.0454787	0.0742211	0.107401	0.0730794	0.0691492	0.071221	0.194643	0.0767043	0.0718498	0.133077	0.158724	0.219041	0.140058	0.0511288	0.0452044	0.0361111	0.0213162	0.00818931	0.0666852	0.0249299	0.0457701	0.0375919
MPP-MEP:ZNF121	NA	0.0732187	0.113806	0.0991312	0.235659	0.239877	0.216894	0.117061	0.155168	0.038289	0.129967	0.108759	0.208135	0.166178	0.118295	0.135962	0.0941332	0.175653	0.336057	0.259847	0.242289	0.110325	0.347375	0.310828	0.273375	0.131961	0.259297	0.117064	0.28999	0.234439	0.192091	0.135786	0.159365	0.290954	0.317613	0.246765	0.350685	0.0970532	0.358001	0.330989	0.284519	0.219933	0.220951	0.145594	0.284205	0.066953	0.1821	0.173936	0.084582
MPP-MEP:CRHBP	NA	2.12743	1.08988	2.06264	0.78848	2.26002	1.00285	1.09482	1.57945	1.72477	0.999937	1.62928	0.750847	1.99884	0.858127	0.81459	1.29161	1.57592	0.709481	1.41593	0.480004	1.60893	0.687129	0.801135	1.10922	1.22405	0.494496	0.863129	0.39958	1.12185	0.633658	0.39987	0.694454	1.13829	0.532413	0.969973	0.302723	1.43505	0.579705	0.437001	0.626775	0.314485	0.186178	0.171189	0.0597683	0.241878	0.180257	0.130949	0.278209
MPP-MEP:HSD17B11	NA	1.21653	0.635786	0.689274	0.409828	1.28307	0.344966	0.24184	0.663794	1.31131	0.547815	0.644448	0.490516	1.22641	0.564143	0.328987	0.610613	1.37872	0.562045	0.521098	0.449832	1.49847	0.668583	0.217406	0.734474	1.17187	0.559153	0.519866	0.394562	1.17068	0.552578	0.219412	0.543513	1.49776	0.678582	0.807121	0.629728	1.5572	0.781322	0.43075	0.824659	0.618832	0.342125	0.204471	0.0508004	0.660574	0.205827	-0.0191279	0.340742
MPP-MEP:SSFA2	NA	-0.212125	0.0106679	-0.132067	-0.0611517	-0.144517	-0.0141659	-0.0199769	-0.160683	-0.199933	0.0188151	-0.0953008	-0.0297882	-0.229926	-0.0414703	0.0306473	-0.0263995	-0.147226	0.333688	0.110857	0.308118	-0.16693	0.430609	0.283311	0.174678	-0.129393	0.216762	0.0212805	0.280849	-0.23221	0.364477	0.195883	0.097849	0.150789	0.747134	0.460608	1.14619	0.205264	0.949062	1.09884	0.68246	-0.242835	0.0736715	-0.0348686	0.281191	-0.183429	0.206532	0.228005	0.0538428
MPP-MEP:C1orf186	NA	-0.00430461	0.00691529	0.00362165	0.00982925	0.0844062	-0.00430461	0.00485691	0.0185519	0.0223047	0.0953804	0.0900799	0.0166657	0.0447847	0.0344162	0.0336755	0.0568049	0.247756	0.104376	0.215675	0.114923	0.113936	0.0645359	0.106531	0.151301	0.242161	0.132754	0.256273	0.118715	0.181085	0.182372	0.149353	0.170993	0.287366	0.18477	0.398282	0.128951	0.577266	0.140565	0.160267	0.277275	0.253098	0.0724104	0.224373	0.084391	0.19258	0.0672848	0.111439	0.0996142
MPP-MEP:TAF1D	NA	0.396577	0.842236	0.665934	0.726439	0.425442	0.566897	0.722831	0.652521	0.863756	0.835251	0.703038	1.01369	0.743291	0.914402	0.789949	0.740186	0.805108	0.860473	0.998186	0.953748	0.805693	0.96349	0.916624	1.03084	0.701417	0.700258	0.637537	0.616846	0.72844	0.805729	0.760608	0.73624	1.21385	1.02771	1.15167	1.25835	1.24988	1.03394	1.29269	1.21645	0.200093	0.340031	0.448949	0.443739	0.42863	0.338754	0.4978	0.49544
MPP-MEP:FAM117A	NA	0.70739	0.492171	0.675921	0.382333	0.868125	0.239458	0.457142	0.482094	1.34157	0.704522	0.747903	0.562954	1.32488	0.503594	0.66527	0.716253	1.45953	0.778458	1.08933	0.766867	1.85934	0.774608	0.701424	0.990533	1.25674	0.507753	0.931373	0.519497	1.61925	0.616289	0.587685	0.630781	1.86158	0.889589	1.12385	0.84484	1.99527	0.71283	0.671485	1.07616	0.6991	0.431554	0.618103	0.295488	1.00221	0.340407	0.44887	0.396844
MPP-MEP:ZBTB20	NA	0.394737	0.373746	0.422892	0.249667	0.410551	0.250323	0.401813	0.553764	0.395919	0.328843	0.36648	0.314545	0.460532	0.359797	0.302871	0.301162	0.425034	0.539944	0.48737	0.430852	0.51844	0.412101	0.423548	0.526871	0.369229	0.207084	0.171333	0.272945	0.32569	0.21635	0.207499	0.247555	0.68471	0.652535	0.469721	0.358824	0.678305	0.428836	0.570016	0.686741	0.13394	0.0627972	0.046221	0.0226219	0.0601635	0.0672092	0.0833018	0.0476213
LMPP-1:FAM229B	NA	-0.00673325	0.0572728	0.132428	0.0136553	0.00907285	0.0515759	0.0327851	0.0680457	0.0513759	0.0423428	0.130445	-0.0243233	0.0360765	0.127553	0.137467	0.0528925	0.077638	0.0845391	0.126202	0.040622	0.151866	0.105271	0.0718576	0.0880956	0.0413478	0.14394	0.173412	0.065377	0.050546	0.18684	0.140249	0.0927758	0.118279	0.0717698	0.159525	0.0655683	0.0883108	-0.0160204	0.0661971	0.0512234	0.185074	0.157752	0.235661	0.158959	0.136297	0.12148	0.147147	0.0621241
LMPP-1:SYTL1	NA	0.113321	0.0904968	0.228903	0.111342	0.123038	-0.0700607	0.109281	0.31519	0.0956639	0.212041	0.214422	0.139833	0.216377	0.193907	0.118694	0.211846	0.211975	0.179304	0.329667	0.326209	0.320853	0.265486	0.222475	0.326357	0.193628	0.362437	0.435046	0.317503	0.422763	0.325297	0.23618	0.296247	0.201851	0.203763	0.263658	0.0425666	0.221451	0.0970608	0.192936	0.182968	0.342056	0.386478	0.52585	0.218184	0.454825	0.235281	0.23343	0.3425
LMPP-1:FAM219B	NA	0.17992	0.11387	0.173669	0.0712904	0.0718701	0.0893666	0.149401	0.123627	0.191614	0.0880527	0.122842	0.139227	0.114435	0.150259	0.151434	0.242519	0.171055	0.147285	0.218356	0.206667	0.278089	0.138246	0.241027	0.212537	0.288331	0.226336	0.227107	0.142528	0.280893	0.169689	0.191424	0.286451	0.161478	0.0956128	0.171428	0.110112	0.166705	0.199327	0.0760106	0.113826	0.118477	0.133968	0.118613	0.174375	0.204578	0.192617	0.223661	0.159991
LMPP-1:C11orf1	NA	0.544706	0.467642	0.468598	0.444222	0.173608	0.273548	0.277127	0.445468	0.488964	0.681912	0.516523	0.492406	0.649008	0.529658	0.471338	0.491537	0.511091	0.556311	0.386418	0.279494	0.553832	0.385938	0.321108	0.451623	0.621529	0.494086	0.459841	0.325963	0.719298	0.393689	0.299736	0.420659	0.539327	0.418177	0.311824	0.26828	0.457157	0.386614	0.359318	0.339153	0.549229	0.490888	0.495876	0.427268	0.611771	0.323329	0.373882	0.375004
LMPP-1:HSH2D	NA	0.110678	-0.00406337	0.133952	-0.024277	0.239353	0.158227	0.200974	0.171093	0.181046	0.100915	0.127394	0.132963	0.582123	0.0473224	0.0750506	0.171743	0.330261	0.272593	0.325131	0.202888	0.567583	0.210354	0.238196	0.404668	0.446768	0.499039	0.501933	0.370936	0.709455	0.268567	0.428116	0.44985	0.462556	0.40994	0.543703	0.310717	0.836767	0.501197	0.515662	0.41732	0.518466	0.452203	0.601611	0.365776	0.665066	0.371003	0.479794	0.546709
LMPP-1:EBPL	NA	0.786886	1.09038	1.36382	1.31753	0.792701	0.907321	1.1175	1.18646	1.0421	1.34067	1.56214	1.44372	1.06462	1.26972	1.26136	1.27954	1.05452	1.2843	1.46285	1.38097	1.30567	1.32968	1.29116	1.29285	1.22171	1.26159	1.53817	1.49036	1.28216	1.28352	1.30649	1.25201	1.25337	1.12888	1.43286	1.32803	1.27098	1.13772	1.15127	1.18374	1.15873	1.25336	1.40155	1.3042	1.15039	1.32401	1.12255	1.27534
LMPP-1:GMPR2	NA	-0.0161465	0.247605	0.347043	0.132463	0.0165137	0.0828163	0.165624	0.428184	0.157873	0.32685	0.375249	0.147011	0.125531	0.230641	0.144443	0.315177	0.181114	0.322305	0.370559	0.256832	0.143926	0.251728	0.182933	0.341261	0.207104	0.237475	0.506426	0.136074	0.250368	0.168897	0.182267	0.344166	0.10962	0.241283	0.297781	0.139976	0.183966	0.144043	0.18355	0.338585	0.207862	0.195911	0.386755	0.244651	0.378057	0.246761	0.354215	0.291128
LMPP-1-cycling:GUCY1A3	NA	0.389779	0.504985	0.738341	0.340719	0.647927	0.437997	0.456586	0.462173	0.355632	0.242782	0.551771	0.205071	0.498565	0.304709	0.376867	0.471001	0.302889	0.348396	0.612166	0.377057	0.383348	0.190623	0.366977	0.396835	0.259216	0.20038	0.317371	0.258963	0.329815	0.21347	0.21492	0.168486	0.213057	0.134848	0.260041	0.168099	0.314893	0.0531349	0.182275	0.182972	0.204733	0.19008	0.238377	0.153938	0.291966	0.157463	0.173788	0.172305
LMPP-1-cycling:CLDN15	NA	0.164939	0.0786396	0.153343	0.04899	0.0748595	0.110215	0.109518	0.207059	0.0659318	0.0675077	0.166935	0.0848899	0.227596	0.0859394	0.0681908	0.0636547	0.123541	0.0844714	0.0949368	0.0684431	0.181169	0.103738	0.0569924	0.168506	0.0811736	0.1504	0.117493	0.0451864	0.159857	0.0926966	0.0819627	0.140967	0.0377133	0.0496954	0.0206797	-0.0226314	0.111508	0.0532305	0.0444972	0.104996	0.142127	0.0492508	0.0732079	0.0317238	0.141651	0.0710352	0.060631	0.105638
LMPP-1-cycling:ICAM3	NA	0.764863	1.20687	1.53997	1.04735	0.487762	0.958248	1.04338	1.70359	1.06624	1.5049	1.7158	1.27053	0.902254	1.46715	1.26912	1.70166	0.972086	1.24142	1.45542	1.20821	0.761381	1.16411	0.947298	1.53596	1.02962	1.32499	1.5855	1.2061	0.922212	1.29536	1.19735	1.62316	0.577181	0.917182	1.15779	0.560495	0.618234	0.791218	0.707124	1.16407	0.862696	1.22071	1.32958	1.03495	0.830331	1.07765	1.08825	1.47157
LMPP-1-cycling:ZNF550	NA	0.0222206	-0.00210207	0.0185035	-0.000784061	-0.0358586	0.0614729	-0.00841317	0.0229372	0.015872	-0.0148484	0.00107315	0.0237191	-0.0144277	-0.0157905	-0.00726572	0.00882615	0.0284703	0.00855441	0.0162565	0.0323339	-0.00416966	0.0538819	0.0293138	0.0222555	0.0360471	0.0124755	-0.00466484	0.0871719	-0.0133491	0.040977	0.0422561	0.0250196	0.0163678	0.0338099	0.0417069	0.043379	0.0116599	0.00332156	-0.0124335	0.026048	0.0810879	0.0208233	0.0883388	0.106738	0.0477429	0.0601215	0.0426492	0.0310696
LMPP-1-cycling:DGKE	NA	-0.00385983	0.0846148	0.065389	0.179077	0.0448369	0.207326	0.0853412	0.0359265	0.0725497	0.192041	0.0529369	0.220478	0.0182229	0.221203	0.111025	0.147929	0.0878725	0.207167	0.193353	0.313537	0.0496613	0.388957	0.292836	0.177912	0.154953	0.24004	0.0534915	0.240463	0.0263433	0.21786	0.177395	0.172631	0.0862369	0.158762	0.0874998	0.158938	-0.0237842	0.310213	0.245976	0.177605	0.0271276	0.11558	0.0924206	0.173885	0.0521311	0.249398	0.116924	0.0817036
LMPP-1-cycling:BEX5	NA	0.546606	0.444672	0.403825	0.45398	0.318496	0.46669	0.324507	0.395984	0.624651	0.502098	0.537564	0.627896	0.436393	0.444717	0.476305	0.376043	0.423752	0.353728	0.431121	0.461334	0.275021	0.36265	0.326165	0.374883	0.378189	0.230217	0.386465	0.258749	0.31396	0.285429	0.197542	0.157471	0.129708	0.125895	0.214648	0.175052	0.197439	0.150549	0.182627	0.148802	0.124725	0.187607	0.198016	0.149622	0.180781	0.127072	0.0827208	0.111009
LMPP-1-cycling:RBPMS	NA	0.681293	0.833868	0.753758	0.55757	0.543814	0.642117	0.676649	0.590608	0.63739	0.57969	0.712532	0.739194	0.717629	0.525901	0.593941	0.515526	0.5893	0.509046	0.598941	0.47912	0.573181	0.470504	0.446295	0.514986	0.369627	0.334814	0.452671	0.32996	0.479169	0.362669	0.339536	0.313883	0.116397	0.157785	0.180393	0.129202	0.171578	0.124944	0.11726	0.168014	0.18621	0.161305	0.187712	0.211553	0.284041	0.21748	0.139831	0.134994
LMPP-1-cycling:ERG	NA	0.285449	0.451739	0.42342	0.39934	0.115212	0.147739	0.503704	0.311038	0.240043	0.344281	0.380202	0.419436	0.366034	0.397114	0.449324	0.435122	0.523875	0.707556	0.690538	0.591259	0.511511	0.53463	0.721443	0.499096	0.459343	0.537113	0.467767	0.524089	0.344575	0.512875	0.605213	0.433907	0.41654	0.57753	0.558514	0.652813	0.368102	0.692403	0.777041	0.630303	0.351068	0.44337	0.355944	0.345839	0.286773	0.387873	0.371106	0.340381
LMPP-1-cycling:RPP14	NA	0.064463	0.0721262	-0.0700527	0.0180598	0.132133	-0.0730346	0.0137099	0.0138974	0.0563544	0.0756654	-0.027621	0.0442233	0.0753811	-0.00419698	-0.0144639	-0.0365984	0.187773	0.0954353	0.0300881	0.284515	0.0209282	0.0216747	0.0303436	0.0727243	0.0859	0.0489963	0.0185568	0.0803969	0.145744	0.0771191	0.14443	0.0961556	0.119759	0.159241	0.0976694	0.124793	0.0708703	0.128235	0.119627	0.0893562	0.136311	0.104094	0.0513348	0.180511	0.115112	0.122177	0.175279	0.0513624
LMPP-1-cycling:TNRC18	NA	0.147521	0.230617	0.228725	0.00828662	0.102681	0.0245657	0.158875	0.218395	0.315604	0.0155874	0.211848	0.159388	0.100408	0.0413597	0.102962	0.232577	0.394218	0.289379	0.441946	0.29501	0.169864	0.186705	0.408591	0.435761	0.498758	0.191493	0.328052	0.179945	0.211283	0.094673	0.16301	0.353253	0.418645	0.189167	0.471859	0.150663	0.228586	0.1869	0.274227	0.475614	0.244966	0.125805	0.280926	0.0979308	0.199729	0.13135	0.119966	0.343033
LMPP-1-cycling:KRT8	NA	0.383075	0.187207	0.147468	0.192452	0.2317	0.175518	0.167697	0.304177	0.297396	0.299441	0.24847	0.312648	0.238221	0.231287	0.392783	0.240305	0.206512	0.105118	0.151574	0.190548	0.220866	0.268734	0.202587	0.242421	0.224585	0.102885	0.149982	0.101365	0.140169	0.128234	0.105067	0.283458	0.0724914	0.0827752	0.0203182	0.0720715	0.0902368	0.0904658	0.0544997	0.10156	0.131914	0.0608367	0.129868	0.0976303	0.0945973	0.153518	0.103596	0.118073
LMPP-1-cycling:ZSCAN18	NA	0.681443	0.37693	0.285559	0.250392	0.327466	0.238779	0.398509	0.343454	0.789745	0.26334	0.304006	0.125735	0.229239	0.295081	0.363704	0.264014	0.509472	0.212787	0.319908	0.228049	0.264462	0.187258	0.290701	0.257066	0.313988	0.218909	0.264366	0.185508	0.263515	0.183332	0.209187	0.21688	0.378078	0.238315	0.294285	0.286382	0.304512	0.162482	0.1712	0.227694	0.180223	0.14223	0.162187	0.128933	0.139169	0.161894	0.178726	0.0829548
LMPP-1-cycling:FAM161A	NA	-0.0252532	0.0234964	-0.0258837	-0.0194734	0.00571125	-0.00728436	-0.0128308	0.019899	-0.00329973	0.015737	0.00136653	0.0312863	0.0188245	-0.0183538	-0.0192962	-0.0262149	0.0347584	0.0345322	0.00379043	-0.0151321	0.0131432	0.0506914	0.0191952	-0.00465177	0.0693065	0.0752558	0.0880594	0.100692	0.0317968	0.0469039	0.0405986	-0.00138222	-0.00607729	0.073059	0.0116964	0.0550374	0.00491716	-0.00332171	0.0122376	-0.0077353	0.0980295	0.100839	0.163433	0.0909388	0.132695	0.0859754	0.0930024	0.0420721
LMPP-1-cycling:BSPRY	NA	0.417107	0.359082	0.274092	0.190439	0.192267	0.309706	0.392647	0.294203	0.462573	0.313207	0.416608	0.190494	0.26004	0.345122	0.439035	0.295902	0.365633	0.463743	0.375363	0.265054	0.334671	0.483545	0.421212	0.451682	0.25979	0.362145	0.441401	0.286467	0.33721	0.42213	0.457665	0.389929	0.164404	0.173736	0.190331	0.0756086	0.159611	0.291397	0.158024	0.167052	0.217863	0.269231	0.349498	0.186089	0.229504	0.348425	0.363424	0.289958
LMPP-1-cycling:BEX2	NA	1.37517	1.30674	1.22668	1.18377	1.24148	1.27135	1.28585	1.59422	1.43109	1.18204	1.34598	1.08723	1.25041	1.25316	1.09776	1.5441	1.23389	1.10102	1.16482	1.16914	1.29988	1.26788	1.12146	1.4588	1.15495	0.982805	1.13704	0.924587	1.11041	1.18087	0.926653	1.25279	1.17128	1.1115	0.908135	0.960471	0.932172	1.07938	1.04234	1.40895	0.700742	0.850692	0.789071	0.855956	0.806457	0.982309	0.896015	1.0789
LMPP-1-cycling:ZNF726	NA	0.0106103	-0.0287569	-8.57555e-05	0.05996	-0.0704716	0.0928138	0.0201983	0.0319812	0.0090819	0.0577442	0.0540604	0.0444168	-0.0141574	0.0876961	0.0148549	0.0846541	0.0974012	0.119095	0.0768813	0.111259	0.0649702	0.0661093	0.112527	0.0624175	0.0607989	0.110853	0.0665218	0.101254	0.0877728	0.0831808	0.128953	0.0704039	0.127684	0.141686	0.0861011	0.101018	0.150685	0.0688168	0.0957542	0.0465379	0.115188	0.0838011	0.0666254	0.101036	0.0961999	0.0652922	0.153757	0.0764889
LMPP-1-cycling:HOXB3	NA	0.0695275	0.163844	0.167129	0.212797	0.0876178	0.201172	0.227772	0.124118	0.14003	0.175817	0.187829	0.302963	0.0640917	0.269394	0.193492	0.190891	0.147043	0.242512	0.192464	0.196791	0.0953998	0.30781	0.260354	0.154763	0.108393	0.171156	0.12653	0.211264	0.0374727	0.16391	0.0808151	0.108649	0.0671199	0.0463246	0.0497941	0.153041	0.00324009	0.0921768	0.0861866	0.0587744	0.0273832	0.0533158	0.0837326	0.118393	0.042267	0.0731102	0.0863254	0.0624616
LMPP-1-cycling:CCDC171	NA	0.0800145	0.403324	0.331773	0.311543	0.104312	0.324186	0.44097	0.32639	0.260933	0.319055	0.230904	0.408161	0.135107	0.413918	0.53456	0.15808	0.346859	0.581104	0.239835	0.347293	0.143407	0.454859	0.519001	0.314759	0.188697	0.454768	0.273449	0.407893	0.141408	0.362863	0.420774	0.203317	0.186926	0.572477	0.280982	0.469054	0.161934	0.485784	0.600461	0.29424	0.147777	0.290842	0.231501	0.340071	0.0806133	0.30893	0.450659	0.204211
LMPP-1-cycling:HOXB4	NA	0.139864	0.352	0.252065	0.411766	0.144292	0.238975	0.40806	0.290246	0.0797112	0.397972	0.254436	0.47519	0.121821	0.464512	0.442381	0.192764	0.103037	0.439891	0.263546	0.384623	0.0234198	0.317588	0.433361	0.294867	0.0672508	0.220474	0.264632	0.303075	0.0789636	0.191209	0.32108	0.169678	0.0425794	0.0850479	0.188183	0.128913	0.0462527	0.11303	0.12336	0.115164	0.0925045	0.145828	0.155078	0.113799	0.0788615	0.215124	0.187868	0.127517
LMPP-1-cycling:NPR3	NA	0.852302	0.72527	0.962586	0.697272	0.724329	0.657194	0.840763	0.815058	1.05975	0.57249	1.05373	0.797033	0.735796	0.808573	0.757725	0.70094	1.1351	0.797773	1.0994	1.0184	0.821988	0.973296	0.741155	0.889596	0.894024	0.763943	0.93923	0.810753	0.773231	0.708462	0.607692	0.714714	1.0717	0.688916	0.899649	0.794485	0.804546	0.797362	0.706578	0.792306	0.483484	0.446377	0.549412	0.399276	0.43908	0.575569	0.495712	0.526892
LMPP-1-cycling:MBOAT7	NA	0.906231	0.658689	0.753028	0.531203	0.803783	0.61033	0.66381	0.55863	1.16308	0.695481	0.813685	0.536102	0.942552	0.813164	0.704249	0.460623	0.960841	0.807292	0.902976	0.668265	0.997968	0.862365	0.828911	0.727282	0.91386	0.777068	0.757257	0.641989	0.905594	0.849025	0.82503	0.584682	0.726565	0.522012	0.558969	0.405378	0.782023	0.523485	0.5219	0.408691	0.715205	0.630927	0.668797	0.543677	0.863896	0.662813	0.561386	0.538374
LMPP-1-cycling:TRIM73	NA	0.0834657	0.115173	0.163111	0.357872	0.0902175	0.143825	0.241579	0.157296	0.192909	0.180838	0.147722	0.395676	0.110406	0.241767	0.172829	0.113609	0.332378	0.238493	0.353956	0.459173	0.341308	0.387897	0.479186	0.398959	0.352936	0.283888	0.238283	0.342594	0.340225	0.281777	0.303001	0.262108	0.293621	0.280957	0.200795	0.285211	0.239428	0.223513	0.305499	0.24672	0.207558	0.171548	0.163888	0.30164	0.106461	0.155243	0.18472	0.144253
LMPP-1-cycling:NAP1L3	NA	0.273396	0.42795	0.26006	0.361392	0.331725	0.378888	0.369619	0.278191	0.340749	0.322023	0.23077	0.241086	0.285375	0.279746	0.332965	0.182927	0.241861	0.338191	0.364379	0.331431	0.265304	0.360327	0.361062	0.378054	0.223453	0.245088	0.225615	0.271064	0.207377	0.239058	0.312489	0.222417	0.161338	0.278033	0.266101	0.287172	0.301756	0.306929	0.305459	0.287951	0.155545	0.180947	0.179838	0.206422	0.176439	0.317766	0.237392	0.169795
LMPP-1-cycling:AVP	NA	3.54209	4.8312	4.71848	4.70333	3.4841	3.49285	4.97163	4.67888	4.56193	4.91937	4.95345	5.08345	4.03328	5.01878	4.97704	4.87112	3.85077	4.12051	4.20453	3.87119	3.41821	3.73426	4.32834	4.02826	2.04871	2.98439	3.24447	2.94493	2.2713	2.45993	2.84156	2.86969	0.420053	0.736869	0.906063	0.666783	0.680932	0.369041	0.708091	0.836222	0.0436692	0.642616	0.610848	0.690594	0.276421	0.549095	0.666686	0.817637
LMPP-1-cycling:CHRM3	NA	0.208611	0.525278	0.27186	0.208237	0.211224	0.265089	0.394649	0.342859	0.442017	0.281398	0.383481	0.322776	0.314918	0.347499	0.374581	0.210839	0.263167	0.47959	0.359918	0.386643	0.351497	0.31242	0.41716	0.31519	0.292166	0.317814	0.176111	0.30747	0.219287	0.284963	0.359306	0.17942	0.387577	0.278756	0.165376	0.250985	0.284451	0.203035	0.30308	0.136265	0.156234	0.169381	0.0992512	0.115767	0.118884	0.0728133	0.131197	0.0776918
LMPP-1-cycling:KRT18	NA	0.390458	0.311438	0.211853	0.485455	0.502234	0.383416	0.24659	0.511457	0.442176	0.415785	0.347458	0.571353	0.421502	0.674975	0.42189	0.520172	0.426755	0.390583	0.349754	0.372725	0.429916	0.619068	0.331984	0.542132	0.473479	0.413673	0.324038	0.489283	0.561942	0.498644	0.287403	0.53739	0.129331	0.138095	0.0524382	0.0986267	0.120839	0.210271	0.0922754	0.242465	0.316427	0.16636	0.190903	0.386812	0.402294	0.421191	0.245918	0.433473
LMPP-1-cycling:CALN1	NA	0.426164	0.542834	0.522394	0.503958	0.287381	0.497897	0.519884	0.534377	0.451244	0.618494	0.48326	0.495381	0.37598	0.55182	0.623598	0.450717	0.585267	0.667722	0.484012	0.568713	0.453507	0.511679	0.687185	0.634119	0.407268	0.470714	0.419118	0.460533	0.411625	0.587468	0.600364	0.343086	0.385811	0.374793	0.250354	0.38688	0.228779	0.396957	0.372226	0.269925	0.30623	0.326331	0.331209	0.488622	0.257981	0.454868	0.361548	0.353375
Multilin-1:SGK3	NA	0.0078306	0.0990804	-0.0267347	-0.0195401	0.072895	0.0103596	0.0638554	0.0352473	-0.00372074	0.0642649	-0.00871077	0.0686699	0.0836909	0.0277439	0.108352	0.00295679	0.0740211	0.183249	0.141359	0.152418	0.0966134	0.107243	0.310587	0.136534	-0.0035576	0.210074	0.0280359	0.127521	0.109997	0.132271	0.223659	0.129062	0.129858	0.131416	-0.0212486	0.0250829	0.0344445	0.124588	0.13683	0.0284804	0.125333	0.107958	0.106052	0.131291	0.114793	0.086632	0.243565	0.0510907
Multilin-1:CENPH	NA	-0.382197	-0.274524	-0.33649	-0.341768	-0.300335	-0.310054	-0.265816	-0.368276	-0.364122	-0.270001	-0.302299	-0.342661	-0.324063	-0.267105	-0.260793	-0.256066	-0.300591	-0.192255	-0.250421	-0.295679	-0.320267	-0.271619	-0.258288	-0.308019	-0.0784471	-0.0518682	-0.111006	0.0704058	-0.163986	-0.153778	-0.065985	0.00273811	-0.118097	-0.00638774	-0.0655597	0.00953679	-0.155039	-0.00531651	-0.0796432	-0.169198	0.34026	0.32878	0.313372	0.504182	0.284817	0.20251	0.38807	0.33609
Multilin-1:ERLIN2	NA	-0.00527211	0.000241543	0.0996239	0.0418508	-0.0361788	-0.0724049	-0.0676115	-0.0463498	-0.0716312	-0.0332312	-0.0128411	-0.0264773	-0.0363288	-0.00755291	0.0148132	-0.0542051	0.0441094	0.087189	0.138997	0.0410395	-0.0379765	0.0127095	0.0550562	0.0523355	0.0621825	0.00550378	0.0579921	0.0743425	0.010573	0.0444536	0.0664779	0.0186087	-0.0733883	0.0375768	0.096157	0.0246969	0.0163114	-0.020909	0.0269543	-0.0253392	0.0825047	0.0354734	0.102052	0.0528576	-0.015618	0.0693122	0.0229904	0.0466097
Multilin-1:CBX2	NA	0.137766	0.288738	0.310704	0.175792	0.202977	0.154527	0.302785	0.31207	0.050186	0.2574	0.216506	0.152582	0.166643	0.225475	0.282577	0.279169	0.0813727	0.208985	0.235654	0.184425	0.0846553	0.17531	0.224582	0.178284	0.088684	0.172467	0.21933	0.106739	0.117866	0.152171	0.176441	0.232417	0.0927156	0.119571	0.13938	0.0948579	0.0468265	0.0420214	0.0332205	0.144285	0.0824452	0.214904	0.110467	0.175939	0.106117	0.108977	0.196522	0.250615
Multilin-1:HIST1H4C	NA	-0.591904	-0.680025	-0.117934	-0.801863	-0.447329	-0.862071	-0.487066	-0.150089	-0.302397	-0.111826	0.148114	-0.567139	-0.00955933	-0.502647	-0.289167	0.0704614	-0.0499456	-0.298226	0.293781	-0.571264	0.120981	-0.512017	-0.279431	0.0872411	0.0331609	-0.443685	0.0983933	-0.551961	0.163905	-0.352045	-0.298929	0.141609	0.117419	-0.243016	0.196129	-0.30825	0.269673	-0.144198	-0.362496	0.177779	0.212711	-0.582934	-0.115178	-0.546206	0.267193	-0.359101	-0.333858	-0.271548
Multilin-1:TTF2	NA	0.0119815	-0.096463	-0.0490586	-0.032594	-0.145174	-0.0211352	0.0215634	-0.0415064	-0.119812	-0.0414542	-0.00301801	0.118494	-0.0959333	0.0265344	0.0530729	-0.0218303	0.00373891	0.0706824	0.0157802	0.00764899	-0.0926093	0.0514828	0.0426957	-0.0431874	-0.0497645	0.00137547	-0.0464565	-0.0170028	-0.0657677	0.0132537	0.0234997	0.023651	0.12459	0.0793475	0.00338604	0.0817505	-0.0359715	0.0300216	0.00435618	0.0611095	0.0665651	0.0416936	0.0719154	0.148001	0.00255311	0.0102356	0.0621486	0.0612509
Multilin-1:C21orf58	NA	-0.0326555	-0.0238375	0.0756441	-0.0208636	-0.0241724	-0.0480096	0.0393386	0.0374409	-0.00802524	0.0270557	-0.0313746	-0.00931583	0.0167272	-0.010176	0.0626564	0.0107884	-0.0360072	0.03371	0.0681454	-0.0148204	0.0251576	0.0820658	0.109822	0.0432795	0.0584905	0.0381233	0.069337	-0.0081246	0.0241065	0.0772361	0.0501902	0.0495164	0.00605905	0.0517773	0.0650128	0.0300116	-0.0112986	0.00436908	0.0998612	0.0898051	0.0145961	0.0773434	0.0755996	0.0816909	0.022057	0.0123434	0.0502604	-0.0079665
Multilin-1:CDT1	NA	-0.294753	-0.282431	-0.294753	-0.258962	-0.294753	-0.277748	-0.281892	-0.288755	-0.271953	-0.262064	-0.28498	-0.264253	-0.196388	-0.237533	-0.276386	-0.264871	-0.231844	-0.24084	-0.24602	-0.233266	-0.219036	-0.213008	-0.231607	-0.247771	-0.0986056	-0.124928	-0.166272	-0.133264	0.0474758	-0.0865886	-0.111787	-0.194892	-0.132032	-0.0692822	-0.0770256	-0.117265	0.0676959	-0.0687406	-0.159967	-0.147209	0.238373	0.130898	0.199181	0.0222198	0.276031	0.00762893	-0.0471892	0.055929
Multilin-1:CCP110	NA	-0.135068	-0.015256	-0.0268378	-0.0143554	-0.142841	0.0674383	0.0383941	-0.0586349	-0.076093	-0.00993672	-0.0633812	-0.099096	-0.0902524	-0.0710361	-0.0141643	-0.0406459	-0.0612199	0.0906076	0.0551246	0.0247983	-0.10732	0.0649436	0.0410483	0.00137095	-0.033262	0.0868865	-0.0512243	-0.0109598	-0.066443	0.100849	0.072419	-0.0011783	-0.128771	0.0881045	-0.0993218	0.0873794	-0.131362	0.0256669	0.0160176	-0.0126247	0.0242295	0.0567912	-0.0269989	0.0212057	0.00891241	0.0433478	0.135936	-0.00063601
Multilin-2:CDK6	NA	-0.305363	-0.234415	-0.320106	-0.244735	-0.528835	-0.607277	-0.0579372	-0.134429	0.374542	0.29932	0.194193	0.0424177	0.507494	-0.105696	0.161423	-0.0924504	1.27799	1.48599	1.45862	1.4891	1.25815	1.24044	1.39937	1.12789	1.71213	1.67785	1.53207	1.46251	1.60194	1.3007	1.52515	1.18445	1.81251	1.88455	1.82889	1.76207	1.61543	1.56079	1.70927	1.44427	1.79649	1.80009	1.67762	1.64907	1.67963	1.68844	1.7135	1.37776
Multilin-2:TMEM106A	NA	-0.0310645	0.0147698	0.0760362	0.0468971	0.0409379	-0.00308883	0.0801604	0.114913	0.0665019	0.0985416	0.0397004	-0.0180193	0.102489	0.0766209	0.00901219	0.0883616	0.116088	0.0398284	0.123913	0.0548778	0.0839532	0.0601249	0.0800287	0.174567	0.122021	0.0177837	0.091979	0.0679463	0.13159	0.0830528	0.0224944	0.130536	0.129252	0.112056	0.144182	0.110229	0.186038	0.121972	0.125653	0.11901	0.109166	0.0224421	0.0730086	0.033531	0.0748537	0.0491585	0.0522739	0.0916701
Multilin-2:JAK3	NA	0.188903	0.158287	0.243487	0.198231	0.0320626	0.0837256	0.245453	0.137821	0.337471	0.13544	0.133883	0.239478	0.243738	0.197192	0.340744	0.0973999	0.416165	0.347665	0.418288	0.396963	0.356674	0.330282	0.458186	0.272504	0.418241	0.435988	0.302352	0.289734	0.299496	0.33692	0.374527	0.306426	0.260617	0.321032	0.212617	0.227185	0.207422	0.178259	0.314	0.236402	0.276963	0.302674	0.283377	0.280966	0.223373	0.230672	0.248927	0.20261
Multilin-2:ETV6	NA	0.340921	0.140791	0.280222	0.206566	0.0289679	-0.0500258	0.213608	0.118132	0.748835	0.124914	0.243015	0.0585937	0.290585	0.0498104	0.223277	0.215294	0.924922	0.488155	0.605625	0.257258	0.7435	0.354234	0.496111	0.612716	0.680835	0.492831	0.461264	0.10496	0.645314	0.350295	0.297016	0.270477	0.842704	0.482048	0.552323	0.28396	0.706654	0.236348	0.48595	0.54123	0.628151	0.37224	0.497474	0.246692	0.707327	0.311887	0.263794	0.417405
Multilin-2:MEX3A	NA	0.00303065	0.117436	0.10994	0.264723	0.016168	0.0825019	0.131997	0.112312	0.0113346	0.12099	0.201278	0.204227	0.0188691	0.224965	0.163765	0.190771	0.0148589	0.186504	0.244708	0.28564	0.033928	0.224599	0.230755	0.225953	0.00143869	0.16069	0.174661	0.222461	-0.00751261	0.210521	0.0860527	0.129782	0.0293641	0.135742	0.233129	0.240726	0.0341473	0.145787	0.135651	0.145295	0.00899984	0.184543	0.181155	0.270405	0.00555123	0.184289	0.114236	0.0625346
Multilin-2:FAM228B	NA	0.0672462	0.131931	0.225053	0.186592	0.0292598	0.0727027	0.220615	0.225696	0.152702	0.206879	0.236618	0.108632	0.0528642	0.186519	0.235428	0.169921	0.26324	0.225449	0.356996	0.252697	0.07415	0.237114	0.361633	0.288096	0.191091	0.229878	0.161018	0.271084	0.142255	0.283476	0.184961	0.222558	0.245766	0.219244	0.327086	0.149037	0.0842612	0.208745	0.289349	0.348532	0.348399	0.241119	0.299672	0.201863	0.178007	0.180517	0.252893	0.274457
Multilin-2:GLIPR1	NA	0.526111	0.531751	0.663749	0.413752	0.640301	0.3437	0.297875	0.520042	0.546935	0.342115	0.778094	0.367831	0.849412	0.417759	0.28819	0.414752	0.5503	0.348828	0.662392	0.421927	0.680331	0.290719	0.311134	0.638512	0.632481	0.552358	0.864875	0.414267	0.741159	0.530546	0.293494	0.545546	-0.101046	-0.00384152	0.028364	-0.0576108	-0.0165812	-0.130494	-0.119772	0.100399	0.526014	0.62509	0.941478	0.388388	0.655787	0.540812	0.385432	0.479648
Multilin-2:GOLPH3	NA	0.292243	0.137146	0.0148992	0.0865221	0.295891	-0.0817591	0.0940513	0.0719935	0.619034	0.305908	0.147072	0.0269069	0.851184	0.112051	0.336652	0.156521	0.722889	0.46024	0.45381	0.157025	0.833277	0.298024	0.543738	0.430774	0.85438	0.46179	0.449272	0.186151	0.93408	0.272805	0.440217	0.422145	0.388272	0.359017	0.198674	0.120731	0.465324	0.165519	0.321664	0.202209	0.755587	0.444163	0.432988	0.234073	0.630828	0.23374	0.454239	0.378378
Multilin-2:AKR1A1	NA	0.240498	0.0461887	0.443948	0.18861	0.544355	-0.149421	-0.0925671	0.343858	0.236711	0.337761	0.766544	0.525576	0.63671	0.247781	0.285777	0.473544	0.670729	0.406295	0.589419	0.362621	0.614546	0.321033	0.201655	0.54559	0.681484	0.558673	0.664755	0.575029	0.806814	0.509794	0.379919	0.58442	0.26516	0.0654616	0.158211	0.0137956	0.265325	-0.0965953	0.0523243	-0.00696773	0.784596	0.71295	0.785891	0.605579	0.811281	0.560821	0.496548	0.543778
Multilin-2:C11orf74	NA	0.0514107	0.104238	0.181702	0.288949	0.179149	0.110277	0.0693417	0.165443	0.18035	0.156873	0.20962	0.166649	0.299997	0.137959	0.12847	0.188735	0.200634	0.0849817	0.197858	0.264489	0.290021	0.136842	0.130535	0.253868	0.311273	0.146182	0.245263	0.23691	0.498642	0.259842	0.150546	0.22831	0.141409	0.140102	0.263042	0.189339	0.364447	0.214967	0.169911	0.24191	0.463877	0.198047	0.38185	0.278786	0.380759	0.264748	0.159509	0.247091
Multilin-2:SELL	NA	1.55775	0.586061	0.376565	0.69781	0.469042	0.257843	0.794035	0.845566	1.45472	0.535478	0.500018	0.632803	1.17715	0.668726	0.287528	0.78799	1.65447	1.01003	0.789098	0.879644	1.32835	0.796747	0.630534	0.932955	1.94883	1.17239	0.903176	1.1482	1.72127	1.05972	0.994951	1.03734	0.997795	0.575077	0.457786	0.54595	1.16164	0.469523	0.40152	0.448031	1.87915	1.34414	1.07063	1.15939	1.67419	1.10923	0.999162	1.14006
Multilin-2:ROBO3	NA	0.267035	0.154591	0.229857	0.173995	0.278336	0.0214578	0.23656	0.225492	0.356641	0.167457	0.282599	0.0991764	0.117554	0.186052	0.21383	0.291294	0.27421	0.188684	0.222258	0.105686	0.177201	0.150198	0.131968	0.198482	0.289818	0.169743	0.235004	0.168814	0.205887	0.121789	0.128713	0.235389	0.187001	0.0918953	0.0868372	0.111833	0.182573	0.0806752	0.0838491	0.122633	0.160755	0.173079	0.247691	0.134667	0.199514	0.144047	0.114635	0.196352
Multilin-2:ZNF816	NA	0.124011	0.133518	0.0430805	0.0522058	0.157354	0.0215258	0.0831023	0.0350339	0.350535	0.118211	0.0283415	0.0210714	0.35282	0.143465	0.108525	0.0440566	0.352414	0.182948	0.128266	0.0589267	0.388033	0.191409	0.160037	0.0926457	0.400763	0.160972	0.137311	0.0527072	0.370073	0.161739	0.12509	0.126264	0.169065	0.0992517	0.0515773	0.0679813	0.182499	0.135204	0.0654785	0.046394	0.270081	0.0975918	0.0982323	0.0724126	0.20294	0.0352787	0.146879	0.0810035
Multilin-2:ACOT11	NA	0.17982	0.132146	0.145877	0.173382	0.548539	0.246424	0.228113	0.0895355	0.245365	0.128177	0.151542	0.00869467	0.269343	0.0903087	0.224363	0.0789739	0.13519	0.135481	0.126792	0.100213	0.216386	0.0991936	0.18895	0.205042	0.13608	0.10718	0.11662	0.0962207	0.170477	0.112558	0.139497	0.130207	0.0470964	0.0533335	0.0117124	0.0616701	0.0498331	0.0906824	0.120253	0.0436996	0.127517	0.0710415	0.108496	0.107736	0.121615	0.0937342	0.159693	0.103679
MEP-1:ITGB3BP	NA	-0.0731661	-0.101656	-0.0659719	-0.11281	-0.0577263	-0.138947	-0.0435118	-0.156977	-0.138072	-0.0127888	-0.0611521	-0.114477	-0.00277963	-0.112452	-0.143666	-0.103638	-0.0664689	-0.0976166	-0.0756017	-0.15057	-0.0771568	-0.0453296	-0.0835427	-0.143747	-0.0309378	-0.0435647	-0.00520065	-0.0741026	0.00959723	-0.076603	-0.0132207	0.00974663	0.0202717	-0.0295509	0.0403933	0.0243302	0.0759474	-0.0398815	0.0595261	-0.050625	0.25967	0.100697	0.214358	0.0365718	0.188273	0.052297	0.022486	0.116544
MEP-1:GINS4	NA	-0.0424064	-0.0353198	-0.0596966	-0.0579983	-0.0726918	-0.0726918	-0.0726918	-0.056728	-0.0478631	-0.0182078	-0.0726918	-0.0421381	-0.0135673	-0.0237486	-0.0416545	-0.0527607	-0.0726918	-0.0267036	-0.0535638	-0.0153247	-0.0492766	-0.0339228	0.0112076	-0.0286614	-0.0531428	-0.0214447	-0.0438787	-0.01349	-0.0726918	-0.0262251	-0.0472978	-0.0343457	-0.0234477	0.000976989	-0.0129584	-0.00813007	-0.0283535	-0.0124586	-0.0307473	-0.0337838	-0.0162826	0.0489063	0.0234133	0.0300534	-0.0125908	-0.0218438	-0.0135806	0.0410346
MEP-1:MDC1	NA	-0.0851659	0.0205033	-0.00632375	0.0521674	-0.0132354	0.0195868	0.108598	-0.0411762	-0.0477126	-0.0337902	-0.0513085	0.00531639	-0.0343618	-0.0322158	-0.0431921	-0.023084	-0.0124487	0.0743552	-0.0296246	0.0504321	-0.0484368	0.0718981	0.0210839	-0.0244082	0.00641633	0.0417967	-0.0314546	0.0560318	-0.039079	0.0684211	0.0187856	-0.00531155	0.0303935	0.0748978	-0.0183616	0.162108	-0.0099608	0.0418438	0.0387604	0.0238514	0.0381156	0.0300691	0.0264401	0.0494759	0.0896217	0.0445812	0.0820188	-0.00904443
MEP-1:ORC6	NA	-0.202807	-0.204572	-0.203423	-0.214101	-0.214101	-0.214101	-0.178897	-0.214101	-0.214101	-0.206091	-0.202936	-0.195639	-0.20009	-0.186836	-0.175665	-0.206738	-0.204687	-0.134617	-0.201551	-0.162116	-0.214101	-0.171842	-0.17383	-0.190495	-0.179539	-0.0961467	-0.181962	-0.123553	-0.196449	-0.149473	-0.143439	-0.10739	-0.159341	-0.0357459	-0.136403	-0.0473298	-0.185305	-0.110628	-0.142455	-0.137265	0.137288	0.0524318	0.118367	0.199101	-0.0191042	-0.0814213	0.073483	0.0820113
MEP-1:TMSB15B	NA	0.024373	-0.0339468	0.0204227	0.0226041	0.000281659	-0.092296	-0.0399404	-0.0330232	-0.055541	-0.0248117	-0.000384062	-0.00463999	0.0491449	-0.0359356	-0.00164664	0.0488422	0.0406267	0.0634327	0.0396814	0.107633	0.00351508	0.0337248	0.0146758	0.086665	0.149254	0.0172294	0.0667344	0.0797036	0.0239461	0.0850072	0.045019	0.0882563	0.0768329	0.0492091	0.212336	0.0522821	0.133108	0.0944801	0.143692	0.184972	0.175934	0.00869513	0.149489	0.0538531	0.0546521	-0.0106989	0.0527511	0.134655
MEP-1:SMYD3	NA	0.0645669	0.0965126	-0.00996249	0.0350031	0.358079	-0.0159765	0.052688	0.107571	0.169617	0.16263	0.0622254	0.0300351	0.184417	0.0506357	0.11379	0.113384	0.0571577	0.216577	0.0675581	0.0790627	0.120106	0.0806158	0.153473	0.115309	0.124442	0.132242	0.100167	0.127462	0.222012	0.143672	0.0865146	0.106119	0.107168	0.29984	0.129532	0.155066	0.191329	0.231387	0.1514	0.0640214	0.2765	0.300451	0.207322	0.193749	0.158578	0.248338	0.120935	0.133127
MEP-1:RAD51AP1	NA	-0.156457	-0.156457	-0.156457	-0.156457	-0.156457	-0.156457	-0.14533	-0.156457	-0.156457	-0.149448	-0.156457	-0.146588	-0.156457	-0.139314	-0.12644	-0.140017	-0.156457	-0.142443	-0.156457	-0.104519	-0.156457	-0.156457	-0.141356	-0.156457	-0.156457	-0.126487	-0.141417	-0.0780927	-0.140409	-0.133984	-0.138551	-0.117519	-0.110588	-0.094845	-0.124138	-0.1014	-0.129216	-0.135528	-0.0828968	-0.118333	0.0800672	0.0356097	0.0700581	0.0985387	-0.0147822	-0.0801435	0.0895012	-0.00553261
MEP-1:TYMS	NA	-0.708658	-0.700401	-0.702203	-0.695742	-0.708658	-0.708658	-0.680257	-0.708658	-0.692048	-0.658669	-0.698322	-0.676918	-0.608439	-0.675667	-0.627171	-0.673728	-0.695412	-0.648956	-0.69591	-0.676933	-0.697588	-0.643344	-0.579446	-0.674702	-0.457042	-0.43065	-0.587687	-0.328004	-0.417467	-0.368024	-0.422011	-0.503065	-0.32832	-0.111999	-0.428558	-0.325529	-0.309118	-0.300649	-0.399812	-0.507736	0.544156	0.28138	0.498433	0.471281	0.835345	0.243768	0.28212	0.465769
MEP-1:DVL2	NA	0.0639171	-0.00481536	0.0259695	-0.0310019	0.0780187	0.00142777	0.0243948	0.0677122	0.119674	0.0154971	0.0696157	0.01292	0.108252	-0.0170671	-0.0496736	0.0514832	0.00811888	0.0453257	0.0534782	-0.0446984	0.11924	-0.0113992	0.0654484	0.0588024	0.133816	0.047674	0.0473745	0.0232304	0.111725	0.0180454	0.067549	0.0614043	0.140495	-0.0318066	0.0352747	0.0340592	0.0533438	0.0256839	0.0175263	0.02631	0.107643	-0.0159958	0.0160232	0.0590756	0.102476	-0.0196395	-0.0233753	0.0295307
MEP-1:YARS	NA	-0.064377	-0.00326257	-0.0415421	-0.0809875	-0.148169	-0.138676	-0.119577	-0.0732566	-0.022144	-0.0572073	-0.0714521	-0.00675063	0.0647498	-0.09506	-0.0723354	-0.0601486	-0.012113	-0.00863947	0.0760072	-0.0512285	0.128185	-0.0744752	0.0157565	-0.111176	0.0749793	0.0950077	-0.00170043	0.0183581	0.103538	-0.0818871	-0.15869	-0.0872713	0.316438	0.335436	0.231848	0.163827	0.232067	0.155749	0.262875	0.215286	0.161803	0.0577308	0.00405268	0.0300002	0.039762	-0.013859	0.00989928	-0.0419261
MEP-1:RFC2	NA	-0.121587	-0.0830697	-0.0724202	-0.0773068	-0.0322547	-0.154223	-0.0744924	-0.049621	-0.047559	-0.0864264	0.0148924	-0.0736443	-0.0413889	-0.0658786	-0.0240157	-0.0687689	-0.0707542	-0.0591545	-0.0249743	-0.0642308	-0.119405	-0.0984735	-0.0238101	-0.1113	0.100307	-0.0274794	0.00215583	0.00788955	0.0166285	-0.0368837	-0.0193972	-0.0328365	0.0135067	-0.0197088	0.0249505	-0.0256918	0.0264434	-0.013191	0.100257	-0.0533842	0.186137	0.190883	0.176393	0.0597076	0.175307	0.0220547	0.0807996	0.101829
MEP-1:MIS12	NA	-0.0376526	0.00298798	0.0489377	0.0942008	-0.0950133	-0.0271958	-0.0136211	0.0217601	-0.00586055	-0.00397017	0.0328951	0.00828185	-0.0845521	-0.00804499	-0.0156445	-0.0232914	-0.0557211	-0.00258778	0.0287244	-0.00297561	-0.0316155	-0.0305001	-0.0333487	-0.000555092	-0.0159255	-0.0190759	-0.0236429	-0.0465261	-0.0682161	-0.0438642	-0.0623533	-0.00833218	-0.039639	0.0667	0.0115152	0.0449903	-0.076633	-0.0497153	0.00519042	-0.0334608	-0.00650987	-0.0125467	0.000798335	0.0517046	-0.000834561	-0.0371416	-0.0134121	-0.00270714
MEP-1:TMEM97	NA	-0.070109	-0.0965771	-0.0482214	0.0186251	-0.115423	-0.0985183	-0.0378518	-0.105745	-0.0836882	0.0134947	-0.0412109	0.016254	-0.00993057	-0.08112	-0.0701222	-0.0810886	0.0191898	-0.00651087	-0.0108513	0.0364055	-0.0790446	0.0602541	0.00510619	0.00637708	0.0188363	0.0373033	-0.0248856	0.00467673	0.0395244	0.0763361	-0.00673842	-0.0201936	0.0956066	0.0235231	-0.00612636	0.161004	0.107111	0.0917199	0.0403304	-0.0172898	0.262338	0.110804	0.177862	0.14276	0.224614	0.155973	0.149024	0.101634
MEP-1:IPO9	NA	-0.020188	-0.0719661	0.0113047	-0.0322093	0.150774	-0.0453349	-0.0390172	-0.0147444	0.0441971	-0.0502423	-0.0745367	-0.0297952	0.0879826	-0.0197865	-0.0229673	-0.0857464	0.0381454	0.10337	0.0081489	0.0447636	0.120515	0.0853242	0.0849537	0.0855798	0.142639	0.0216285	-0.0296229	0.198173	0.19297	0.0376415	0.0480355	0.0377052	0.105543	0.195281	0.0265753	0.14647	0.0950498	0.00110354	0.0119809	0.0231179	0.110952	0.0380534	0.0471962	0.164207	0.0987242	0.0244518	0.0863341	0.0957117
MEP-1:MCM10	NA	-0.0429662	-0.0429662	-0.0429662	-0.0429662	-0.0429662	-0.0429662	-0.0363557	-0.0429662	-0.0429662	-0.0429662	-0.0429662	-0.0429662	-0.0429662	-0.0429662	-0.0346761	-0.0429662	-0.0429662	-0.0429662	-0.0429662	-0.0429662	-0.0429662	-0.0429662	-0.0429662	-0.0429662	-0.0350121	-0.0299782	-0.0394268	-0.0429662	-0.0429662	-0.0360874	-0.0429662	-0.0235745	0.00566485	-0.00776194	-0.0367509	0.00626687	-0.036778	-0.0429662	-0.0200626	-0.0407174	0.0879751	0.011685	0.0156882	0.0310346	0.0300342	-0.0131633	-0.00185372	0.035629
MEP-1:HS2ST1	NA	-0.0756329	-0.0364546	-0.066406	-0.0611385	-0.120269	-0.106366	-0.0976466	-0.0350694	-0.0566369	-0.0890555	-0.0588922	-0.0685176	-0.0126632	-0.0487818	-0.0600216	-0.0493348	-0.0130138	-0.109995	-0.0566954	-0.0429318	0.00530711	-0.0262467	-0.0213277	-0.0139359	-0.0461964	0.00583022	-0.0145514	0.0261507	-0.0153806	0.00853805	-0.0309866	-0.0124595	-0.0176572	0.0666408	-0.0108591	0.0563166	0.0498318	-0.0121845	-0.00678137	0.0444997	0.0118107	0.0389469	0.0151993	0.0331147	0.0432923	0.0648888	0.0178586	-0.00399278
MEP-1:HAUS5	NA	-0.046486	-0.064811	0.00756423	-0.076276	-0.0215452	-0.0560054	-0.0435105	-0.0388355	-0.0256072	-0.0884579	-0.0337719	-0.0238138	-0.0302923	-0.0278636	-0.0134924	-0.0691556	-0.00479714	0.0229914	-0.000989154	-0.0226477	-0.0752988	-0.0337295	-0.0144504	-0.0379092	0.050506	0.00105048	-0.0314609	-0.0325464	-0.00755337	0.00390974	0.0379631	0.0388048	-0.0101769	-0.00838949	-0.018788	0.0440233	0.00179265	-0.0344466	-0.00338431	-0.0258984	0.0926954	0.0684916	0.0765836	0.0775445	0.0531494	0.0165896	0.034351	0.0805443
MEP-1:TK1	NA	-0.202113	-0.202113	-0.202113	-0.18976	-0.202113	-0.202113	-0.202113	-0.202113	-0.202113	-0.19335	-0.202113	-0.193952	-0.202113	-0.202113	-0.202113	-0.202113	-0.193849	-0.202113	-0.194778	-0.202113	-0.202113	-0.202113	-0.202113	-0.194433	-0.202113	-0.14526	-0.179131	-0.18467	-0.193142	-0.166436	-0.147602	-0.170903	-0.16733	-0.121016	-0.14896	-0.131719	-0.202113	-0.176429	-0.160845	-0.190808	-0.0225183	0.000281916	0.125734	0.113841	-0.128086	-0.0370342	0.024163	0.0291527
MEP-1:CBX1	NA	-0.0596934	0.0256559	0.0471227	0.08387	0.0297263	-0.124392	-0.0789255	-0.0263295	0.00298597	-0.118021	0.0491036	-0.0263413	0.0121389	-0.0857248	-0.0203651	-0.0450943	0.0803418	0.0461167	0.0782742	-0.00115745	0.072825	0.0123103	-0.0532498	-0.0114513	0.0596258	0.0738806	0.0131777	0.140795	0.051242	-0.0384429	-0.0456352	-0.0240563	0.215596	0.196289	0.166947	0.167465	0.181365	0.088634	0.0863298	0.101801	0.0809503	0.160404	0.184217	0.160924	0.102261	0.159833	-0.000135346	0.0581776
MEP-1:FANCD2	NA	-0.0821775	-0.0634133	-0.0821775	-0.0698247	-0.0821775	-0.0821775	-0.0681404	-0.0759052	-0.0821775	-0.0664008	-0.0821775	-0.0631551	-0.0723829	-0.0528683	-0.0650478	-0.0821775	-0.0445267	-0.0580855	-0.0821775	-0.070751	-0.0821775	-0.0821775	-0.0741591	-0.07624	-0.0493363	-0.0683729	-0.0821775	-0.0657342	-0.0821775	-0.0525474	-0.0603061	-0.0561054	-0.0663694	-0.070075	-0.0538649	-0.0378165	-0.0821775	-0.0679705	-0.0624787	-0.0758538	0.0832353	0.0191677	0.0402824	0.0148734	0.00775767	-0.0376231	0.0209287	-0.0305487
MEP-1:CENPJ	NA	-0.0366743	0.0494531	-0.0409891	-0.0127045	-0.0823122	-0.00116762	-0.0195029	-0.0473276	-0.0507311	-0.0744864	-0.0559888	-0.0543999	-0.0458136	-0.0521152	-0.0304104	-0.0539622	-0.0568828	0.0271621	-0.0225507	0.00919296	-0.0353601	-0.0344025	-0.000629678	-0.0187771	-0.0305912	-0.0253954	-0.0387497	-0.00626121	-0.0654983	-0.0549772	-0.0303896	-0.0427303	0.00632181	0.0219281	-0.0238044	0.0643937	0.0108329	0.019765	0.0509247	-0.017758	0.0542895	0.027161	-0.0114693	0.00631926	0.00250206	0.0546403	-0.0153692	-0.0235418
MEP-1:FANCG	NA	-0.0593397	-0.050131	-0.0522578	-0.0205217	-0.0593397	-0.0593397	-0.0344621	-0.0593397	-0.0508402	-0.0443674	-0.0277034	-0.0593397	-0.0264472	-0.0296268	-0.032771	-0.0302057	-0.0593397	-0.0500077	-0.0332052	-0.0185035	-0.0387269	-0.0521944	-0.0149299	-0.0305469	-0.0399618	-0.0365957	-0.00971192	-0.0351575	-0.0512553	-0.0339506	-0.0404807	-0.00634539	-0.0071311	0.0496273	-0.0263121	-0.0183393	-0.018725	-0.038149	-0.0216422	-0.0235058	-0.0115551	0.00320775	0.0501617	0.0395234	0.0214999	0.0126463	0.000874932	0.00404907
MEP-1:PRIM1	NA	-0.0905492	-0.103584	-0.104575	-0.0867005	-0.152471	-0.117355	-0.0646224	-0.108755	-0.0937365	-0.0786691	-0.0695985	-0.140158	-0.01552	-0.0615467	-0.10233	-0.101715	-0.013826	-0.0409973	-0.0577344	-0.0987515	-0.043552	-0.012706	-0.0745107	-0.0572661	0.0750944	0.0430395	0.0378058	0.101616	0.065599	0.00840281	0.0994537	-0.0710598	-0.0213637	0.13676	-0.0523865	0.108432	0.00900022	0.101666	0.0792648	-0.0262124	0.293211	0.161266	0.24439	0.280297	0.196249	0.146921	0.0915425	0.0933959
MEP-1:RFWD3	NA	-0.148035	-0.101905	-0.105098	-0.0334946	-0.156725	-0.142587	-0.131945	-0.135383	-0.164729	-0.143382	-0.125895	-0.0610056	-0.112244	-0.128947	-0.0908165	-0.121294	-0.0525757	-0.0194052	-0.0696952	-0.0854203	-0.144509	-0.0841793	-0.0237654	-0.0751026	0.0521036	-0.000829089	-0.10292	-0.0527	-0.0621632	-0.0415683	-0.0682699	-0.0542916	-0.0404519	0.00214116	-0.0568234	0.0669698	-0.0516995	-0.0430116	-0.0203413	-0.137138	0.142233	0.0557502	-0.000644252	0.140373	0.0340277	-0.0884966	0.000353281	0.0277403
MEP-1:HIRIP3	NA	-0.0497756	-0.123214	-0.0677623	-0.123214	-0.123214	-0.106318	-0.102249	-0.0700368	-0.0951059	-0.107029	-0.0902448	-0.11491	-0.0561839	-0.0675251	-0.103239	-0.108558	-0.109894	-0.0931632	-0.0945781	-0.0918845	-0.111337	-0.106932	-0.0789808	-0.0618849	-0.106935	-0.0842909	-0.0787385	-0.0329532	-0.0686102	-0.0582882	-0.10136	-0.0259524	-0.0796223	0.0131352	-0.0373466	-0.0485531	-0.105925	-0.0935794	-0.0949162	-0.0558223	0.0722116	0.0565136	0.1594	0.0724298	0.10546	0.0411553	-0.0409298	0.0775723
MEP-1:ACYP1	NA	0.0308001	0.110198	0.238956	0.167348	0.107858	-0.0368546	0.148692	0.119959	0.106727	0.230596	0.251814	0.0926982	0.0176076	0.136881	0.215895	0.13495	0.00597759	0.1315	0.163553	0.109391	0.0537335	0.0890175	0.115218	0.212185	0.143402	0.183153	0.228003	0.0828224	0.198131	0.120765	0.133653	0.188434	0.101923	0.0759314	0.200131	0.0818249	0.115402	0.15778	0.0955759	0.126105	0.148475	0.16351	0.286773	0.201818	0.165999	0.123925	0.10418	0.138219
MEP-1:TMEM106C	NA	-0.00175111	-0.0233596	0.0120475	-0.0683433	0.10204	-0.1218	-0.095286	-0.0131779	0.00480299	-0.124558	0.0946616	-0.113808	0.137487	-0.0890011	-0.0528404	-0.0512928	-0.0031864	-0.0980874	-0.0656891	-0.0825644	-0.116765	-0.113857	-0.133754	-0.0346395	0.0116196	-0.0502763	0.0377946	0.105919	-0.0179108	-0.118592	-0.100967	-0.00109388	-0.035715	-0.0251059	-0.0353715	-0.00514068	-0.141998	-0.121579	-0.119527	0.0157969	0.36368	0.0549372	0.202066	0.199967	0.200696	0.0414163	0.0666989	0.211642
MEP-1:CRABP1	NA	0	0.172991	0	0	0	0.0265988	0	0	0	0.29179	0	0.029029	0.0386492	0	0	0.0133333	0	0.167431	0	0.021954	0	0.00880911	0.0079009	0.0040958	0	0.251874	0	0.0184459	0.0308554	0.0285666	0.00775937	0	0	0.285228	0.0467394	0.0674963	0.0488876	0.020854	0.0140293	0.0194737	0.00487613	0.251873	0.00284343	0.0356448	0.00464997	0.00781058	0.0232682	0.047767
MEP-1:MNS1	NA	-0.0405921	0.00078751	0.00712054	0.0336893	-0.0320501	0.0683542	0.0573618	0.0566302	-0.043548	0.0113927	0.0458758	-0.051264	-0.0573677	0.00732263	0.0721667	-0.0268274	-0.0672251	-0.0219543	0.0260533	-0.0312417	-0.0554979	-0.0177855	-0.0406151	-0.0270876	-0.0527946	0.00119267	0.0184388	0.0233153	-0.0474232	-0.0116024	0.000449648	-0.0169866	-0.0454068	0.0409453	-0.030125	-0.00553234	-0.0613177	0.00877787	0.0541496	0.0197563	0.00591117	0.0156534	0.111286	0.0940446	-0.00549814	0.0990764	0.0410929	0.0851141
MEP-1:CKB	NA	0.212685	0.0619733	0.127062	0.103167	0.111645	0.0893634	0.00837726	0.299747	0.1136	0.0863178	0.119576	0.0777177	0.247292	0.117532	0.103781	0.265438	0.0751468	0.168136	0.178875	0.084041	0.191149	0.179232	0.123575	0.274899	0.0260839	0.100265	0.02808	0.0468848	0.0900122	0.0600358	0.0554412	0.168974	0.13364	0.235818	0.156022	0.0928838	0.214168	0.0295022	0.227014	0.290354	0.004683	0.00456332	-0.00459549	-0.0112913	0.0400489	-0.0104175	0.0209186	0.0998909
MEP-2:PSTPIP2	NA	0.107722	0.00143638	0.14236	-0.0159297	-0.0133299	0.0151345	-0.0019237	0.0812821	0.13338	0.0164895	0.0699708	0.102357	0.0992666	-0.000564002	0.0129766	0.0172705	0.0719975	0.00878753	0.0977957	0.0504985	0.0721038	-0.0512831	-0.0238401	0.137174	0.0302566	0.00850774	-0.0147976	-0.02628	0.070005	0.0028208	-0.0207224	0.00674009	0.257349	0.300052	0.303896	0.330782	0.284806	0.260624	0.438272	0.470671	-0.0121262	-0.0208296	0.0577336	0.050354	0.0222394	0.0252461	0.0405006	0.0794489
MEP-2:MECOM	NA	0.246762	0.34895	0.396653	0.405735	0.217904	0.357198	0.418606	0.318949	0.28704	0.262686	0.359628	0.428546	0.241455	0.212136	0.454863	0.249162	0.127012	0.243121	0.319045	0.225654	0.080377	0.280736	0.282801	0.257867	0.048122	0.0996419	0.149547	0.203034	0.121553	0.175529	0.145474	0.0958298	0.0928112	0.121078	0.0888307	0.158155	0.0696792	0.162811	0.176346	0.0791783	0.0627665	0.0526379	0.0977053	0.068862	0.090363	0.105773	0.078598	0.0450587
MEP-2:RSBN1	NA	0.0347315	0.665584	0.752749	0.325748	0.202111	0.530023	0.500419	0.525108	0.183208	0.305381	0.53973	0.229057	0.0664703	0.389325	0.292923	0.338767	0.0885603	0.385742	0.548036	0.426902	-0.0325304	0.407301	0.443302	0.366561	-0.158027	0.190336	0.226119	0.327185	-0.115561	0.268561	0.115119	0.143613	0.331241	0.654495	0.740973	0.522045	-0.00989759	0.676458	0.746379	0.486676	-0.184211	0.0497886	-0.0200512	0.182187	-0.207519	0.12881	0.0053518	-0.0477446
MEP-2:FBXW9	NA	-0.0184259	0.057112	0.142428	0.0216599	-0.056387	-0.0390527	0.113518	0.125305	0.0172712	0.133269	0.143869	0.0162461	0.0677125	0.145875	0.139772	0.190176	0.101185	0.28328	0.213084	0.0747286	0.172587	0.258746	0.197117	0.237645	0.110522	0.154037	0.195194	0.0763176	0.212423	0.191585	0.24153	0.199323	0.174579	0.338035	0.267829	0.00578402	0.202242	0.292408	0.188111	0.282965	0.103484	0.183145	0.24599	0.0749741	0.0810516	0.210233	0.135514	0.220336
MEP-2:HTR1F	NA	0.369326	0.42381	0.600691	0.472465	0.642517	0.450382	0.613166	0.525065	0.662842	0.382513	0.518718	0.463385	0.565493	0.476982	0.360609	0.381566	0.74306	0.548112	0.744678	0.685638	0.586567	0.484522	0.605605	0.58283	0.594976	0.352745	0.37979	0.401916	0.416714	0.248337	0.303768	0.345512	0.442346	0.345082	0.484235	0.481822	0.481601	0.369145	0.422333	0.436954	0.239554	0.196469	0.205998	0.237868	0.206701	0.177605	0.147685	0.146095
MEP-2:ABCC5	NA	0.0347704	0.0397059	0.0260626	0.012001	0.0187533	0.0387455	0.0645239	0.0328067	0.0551984	0.00466546	0.0204748	0.0158805	0.00567536	0.0837812	0.0334303	0.0118471	0.0462825	0.0430664	0.0452377	0.0124455	0.101557	0.198195	0.0999286	0.0738141	0.0355412	0.00854351	0.0406367	0.0392932	0.0286342	0.0520037	0.057929	0.0389351	0.16306	0.335802	0.234207	0.206802	0.057511	0.308933	0.299811	0.219119	0.0417985	0.0249065	0.0589648	0.0417745	0.0279325	0.0645321	0.0637598	0.0139401
MEP-2:LAPTM4B	NA	0.829479	0.594465	0.920079	0.615866	1.47976	0.20296	0.580015	0.868721	1.26418	0.648147	1.24982	0.750792	1.76392	0.585019	0.521843	0.965899	1.34753	0.9739	1.2772	0.830018	1.69987	0.966029	0.652317	1.03336	1.47858	1.0175	1.24845	0.977026	1.58632	1.0019	0.719013	1.01227	1.33744	0.973172	1.04821	0.984937	1.52058	0.784821	0.98558	0.86721	1.27599	0.945637	1.02821	0.807221	1.40114	0.898471	0.69167	0.892236
MEP-2:PRKCQ	NA	0.0337544	-0.00225033	0.132306	0.0382889	0.15858	0.109222	0.0361869	0.0332791	0.0659746	0.0102286	0.0799923	0.0685756	0.114496	-0.000981056	0.00727331	0.0578072	0.0905674	0.0449612	0.140986	0.068083	0.0903718	0.0874848	0.0947584	0.172524	0.07041	0.0977146	0.062223	0.0586821	0.131226	0.078959	0.0732586	0.0851845	0.146812	0.120839	0.0858347	0.0895979	0.118295	0.12497	0.122735	0.178575	0.0581192	0.0416762	0.0673984	0.043815	0.048758	0.0739192	0.0466297	0.030244
MEP-2:BMP2K	NA	0.00243004	-0.00688285	-0.0143996	-0.0152503	-0.00820174	-0.0146895	0.0649618	0.0365493	0.00748336	-0.0313751	0.0724753	-0.0336476	0.0991031	-0.0364094	-0.0251252	-0.0621598	-0.00810976	0.045808	0.0742263	0.00921749	0.0602564	0.0449796	0.0769207	0.0391092	0.0181713	-0.00598865	-0.0139175	-0.0414839	0.0129861	0.00756686	-0.0386389	-0.055004	0.0907369	0.136154	0.162478	0.127616	0.313088	0.0582544	0.151088	0.182083	0.0622765	0.0300709	0.0278203	-0.0456845	0.025493	-0.0220924	0.0120326	-0.0456653
MEP-2:TMEM159	NA	0.268201	0.145234	0.208124	0.154125	0.435674	0.312361	0.0383584	0.146014	0.428085	0.218353	0.289825	0.329689	0.544017	0.334318	0.179076	0.0979022	0.397894	0.277678	0.346184	0.22266	0.442367	0.434439	0.156988	0.290819	0.327167	0.15332	0.22385	0.143873	0.38318	0.335527	0.231381	0.139808	0.400852	0.245507	0.262731	0.201934	0.516432	0.356527	0.240796	0.218599	0.130347	0.0905269	0.119899	0.144805	0.269247	0.168414	0.0978621	0.0673465
MEP-2:NLK	NA	0.012594	0.0515339	0.0453553	-0.010837	-0.0472785	-0.0138409	0.0331023	0.0680679	0.0524984	0.0419169	0.0157351	0.010204	0.0218441	0.040961	0.0239963	0.0875373	0.135426	0.0803462	0.109316	0.0482794	0.0356104	0.0802115	0.027784	0.0677836	0.0544006	0.0571061	0.0677124	0.0384407	0.052092	0.0179013	0.00770562	0.0309936	0.223346	0.160376	0.20876	0.150406	0.188122	0.119628	0.189389	0.23862	0.0461537	0.00761401	5.2925e-05	0.0305059	0.0166914	0.0205637	0.0660734	-0.00198518
MEP-2:ATP6V0A1	NA	0.246992	0.206114	0.145513	0.17081	0.0605335	0.276238	0.0126194	0.0841374	0.374305	0.184337	0.151291	0.129476	0.234579	0.198626	0.171918	0.181941	0.387148	0.191	0.10744	0.260336	0.228105	0.168806	0.208934	0.229704	0.185762	0.112745	0.182005	0.109686	0.216951	0.128332	0.0481968	0.105104	0.309767	0.293927	0.262129	0.223716	0.325085	0.388376	0.199175	0.336354	0.0653	0.0276821	0.00629052	0.0265468	0.010626	0.0398228	0.0140602	0.0171478
MEP-2:POLR3D	NA	0.00853243	0.0418011	0.0469332	-0.000161043	0.064667	-0.0517383	-0.0146201	-0.00138689	0.0418952	0.0123714	0.0294527	0.0786423	0.111629	0.038061	0.0406258	0.000466723	0.08995	0.0719742	0.0838335	0.0623449	0.148395	0.0839768	-0.0329777	0.0458269	0.0624009	0.00339915	0.0755086	0.00615175	0.129957	0.0913719	0.12156	0.0444197	0.0884307	0.154645	0.0877369	0.110148	0.178752	0.132768	0.0836375	0.113019	0.112217	0.0310451	0.0996936	-0.0193549	0.0153822	0.0619377	0.031963	0.00419564
MEP-2:E2F3	NA	0.0386854	0.151648	0.132551	0.228156	0.090809	0.147503	0.189069	0.0426224	0.0893389	0.214336	0.0291479	0.18165	0.0323398	0.159215	0.215465	-0.0267153	0.177157	0.215369	0.252362	0.352531	0.148383	0.21757	0.3598	0.211309	0.227619	0.285936	0.0830903	0.267159	0.149601	0.189547	0.227649	0.169196	0.244035	0.429551	0.262565	0.477088	0.310624	0.437707	0.549197	0.249749	0.0957045	0.256173	0.104539	0.231222	0.145195	0.215556	0.194094	0.166969
MEP-2:SERAC1	NA	-0.0276062	0.112351	0.0398266	0.0391554	-0.0190543	0.0182117	0.147814	0.097868	0.0517671	0.157648	0.0612354	0.137997	0.0452487	0.0716013	0.165963	0.0910825	0.114198	0.285957	0.112708	0.138123	0.0538092	0.245524	0.209123	0.191384	0.118135	0.231335	0.109823	0.0861686	0.0493844	0.20853	0.34167	0.145221	0.193864	0.184317	0.108555	0.138837	0.0416425	0.289246	0.246814	0.215332	0.0156977	0.141447	0.0751566	0.110344	0.0546497	0.0754137	0.128533	0.0940797
MEP-2:FAM19A2	NA	0.240746	0.347459	0.392252	0.164177	0.110696	0.325343	0.317679	0.296033	0.213122	0.310947	0.239819	0.108783	0.188895	0.132967	0.185775	0.200763	0.0496115	0.209944	0.252435	0.120371	0.156467	0.144367	0.156473	0.224111	0.079142	0.0938354	0.126422	0.0538983	0.0355169	0.0948605	0.103614	0.080887	0.113454	0.304303	0.196128	0.24884	0.14361	0.164732	0.224579	0.202172	0.0405705	0.0482502	0.101301	0.0117658	0.0369535	0.0284535	0.0669942	0.0826771
MEP-2:TEC	NA	0.0715055	0.0456829	0.135557	0.0749055	-0.0358566	0.0718469	0.111561	0.0814248	0.154988	0.128725	0.0946542	0.0879807	-0.00717326	0.0640261	0.116967	0.0663599	0.134015	0.198868	0.110107	0.142697	0.079769	0.2013	0.230407	0.152172	0.148874	0.0906332	0.14188	0.108796	0.00676374	0.187225	0.150378	0.0453708	0.222333	0.295687	0.223198	0.15534	0.0555746	0.125004	0.193122	0.234737	0.0850429	0.0689531	0.0446366	0.152333	0.00916989	0.0769784	0.132644	0.0847147
MEP-2:C12orf76	NA	0.110441	0.191666	0.195923	0.0976867	0.178183	0.0225912	0.116626	0.168024	0.262897	0.209133	0.287138	0.242607	0.181254	0.226273	0.161031	0.207686	0.206997	0.194399	0.293064	0.230479	0.188505	0.26507	0.211158	0.217979	0.237219	0.297559	0.267878	0.224753	0.267713	0.247419	0.22367	0.28017	0.372642	0.216513	0.28481	0.170087	0.277225	0.154225	0.349376	0.19607	0.118433	0.161119	0.165076	0.126186	0.248886	0.157452	0.108362	0.151701
MEP-2:RAB37	NA	0.797773	0.726009	0.621002	0.31478	0.763978	0.417532	0.575439	0.462129	0.658034	0.598738	0.494534	0.448497	0.750895	0.383624	0.449672	0.457619	0.679197	0.583716	0.664679	0.515368	0.825715	0.601394	0.700917	0.676484	0.620022	0.446215	0.34895	0.310136	0.633156	0.404501	0.605712	0.3857	0.62267	0.722154	0.666667	0.521155	0.766872	0.793242	0.706907	0.59607	0.503899	0.294487	0.185889	0.0865384	0.29829	0.24421	0.248957	0.233889
MEP-2:CNST	NA	0.394226	0.518065	0.306432	0.215157	0.213071	0.185778	0.356379	0.261662	0.227423	0.243332	0.214403	0.116091	0.0526053	0.192835	0.2917	0.307846	0.170689	0.402166	0.353271	0.324455	0.0865454	0.275301	0.383115	0.349735	0.321658	0.310591	0.24229	0.154131	0.0914114	0.186399	0.267664	0.137824	0.285602	0.551566	0.326402	0.422133	0.172585	0.42633	0.530455	0.421566	0.0800582	0.112025	0.0754818	0.0946219	0.0740695	0.0836894	0.135155	0.0630976
MEP-2:ABCC4	NA	0.0538382	-0.017705	0.0437226	0.035093	0.0350113	-0.0151809	0.0238401	0.0115655	0.0445568	0.0145751	0.0268514	-0.00029926	-0.0256204	-0.00811719	0.0457862	-0.0409533	-0.0130802	0.0713923	0.0571716	0.0182011	-0.0218146	0.0190544	0.0182085	0.0115033	0.000976394	0.0285967	0.019187	0.07946	-0.0367632	-0.0167057	0.0268968	0.000854962	0.0872335	0.191176	0.112803	0.142176	0.0369934	0.211547	0.0821263	0.107948	0.0704365	0.0113168	0.0741311	0.042447	0.0368273	0.0144435	0.0327467	0.0644759
MEP-2:TESPA1	NA	0.147867	0.127662	0.197684	0.0317178	0.0401334	0.0502985	0.12625	0.193599	0.23031	0.0888233	0.192608	0.197303	0.204817	0.0592714	0.0569258	0.184143	0.313698	0.136467	0.278396	0.159122	0.286562	0.178959	0.128111	0.271363	0.187763	0.129466	0.204114	0.204784	0.261105	0.101294	0.0802805	0.143265	0.462673	0.328036	0.44181	0.40623	0.591786	0.295153	0.402279	0.381467	0.129052	0.00967884	0.0729577	0.039681	0.174281	0.0641846	0.0726715	0.0854266
MEP-2:CPPED1	NA	0.0773641	0.0279246	0.093799	-0.0403063	0.23699	-0.0134045	-0.0297803	0.013472	0.0928564	0.0632047	0.0765446	0.0188724	0.0879239	-6.93385e-05	0.0576491	-0.0139758	0.158097	0.0525221	0.139483	-0.028764	0.248947	0.0523154	0.0190208	0.0616394	0.0527575	0.0336055	0.0645673	0.00149571	0.10419	-0.0132185	-0.0179236	-0.0278031	0.255324	0.205505	0.341215	0.246606	0.899385	0.572359	0.631886	0.525971	0.00208813	0.0115298	0.00969102	-0.00220332	0.0856577	0.0115485	-0.00934465	-0.0126608
MEP-2:ARL15	NA	0.0307025	0.0253706	0.012098	-0.00118215	0.032691	-0.0284861	-0.00127338	0.0223358	-0.0225558	0.032733	-0.00883774	0.0179125	-0.00669891	0.0168174	0.0179994	0.00146866	0.0375081	0.0372044	0.0366927	0.00833699	-0.0122255	0.091435	0.0250924	0.0510507	-0.0202049	-0.0132299	0.00782352	0.00552669	0.0357997	0.0136938	0.00147445	0.012079	0.030407	0.0622229	0.0550329	0.0172776	0.0318362	0.0375164	0.032613	0.0636777	-0.00529044	0.00561098	-0.0112928	0.000929072	0.0159861	0.00778753	-0.00616168	0.0033659
MEP-2:SVOPL	NA	0.115559	0.0955658	0.115788	0.0963808	0.28857	0.0373146	0.10914	0.103723	0.144768	0.123363	0.21196	0.0642195	0.115031	0.0652212	0.08968	0.132636	0.101037	0.164797	0.175997	0.0698477	0.203598	0.153841	0.0781475	0.131432	0.133117	0.061617	0.0816816	0.052721	0.0917335	0.102022	0.0375811	0.0779143	0.239402	0.257429	0.3264	0.186719	0.314271	0.158584	0.233649	0.139909	0.0750659	0.0294305	0.0451619	0.0308067	0.0441995	0.0415263	0.0322301	0.0420571
MEP-2:ZBTB16	NA	0.233476	0.25399	0.124504	0.136262	0.227731	0.254191	0.412274	0.264036	0.327277	0.209905	0.134864	0.188253	0.230476	0.256827	0.293895	0.147655	0.288959	0.290672	0.27705	0.414896	0.238047	0.31052	0.440108	0.339896	0.258561	0.191422	0.130567	0.233879	0.231121	0.241896	0.211643	0.155555	0.710352	0.677185	0.673598	0.708096	0.669965	0.871622	0.713455	0.816562	0.149458	0.0996498	0.0795864	0.144919	0.121454	0.224328	0.136351	0.152933
MEP-2:FREM1	NA	0.0163775	0.0668895	0.101835	0	0.0526415	0.0488032	0.037402	0.0764555	0.0209963	0.0823989	0.0818809	0.0254412	0.0293713	0.0152698	0.0230978	0.0445058	0.0106361	0.133828	0.0823329	0.0343941	0.0393166	0.0142981	0.0338484	0.0567052	0	0.0226814	0	0.008515	0	0.0266318	0.00974167	0.0052808	0.0641337	0.240322	0.109427	0.0713041	0.029499	0.125162	0.114716	0.143223	0	0.0115944	0	0	0	0	0	0.00241599
MEP-2:STXBP6	NA	0	0	0	0	0.0862148	0	0	0	0	0	0	0	0	0	0	0	0	0	0.0039465	0.0159035	0.0270941	0	0	0.00483653	0	0	0	0	0.011929	0.00668653	0	0	0.0351731	0.0395938	0.00699263	0.0449198	0.0243635	0.0536289	0.043012	0.005318	0.00504026	0	0	0	0	0	0	0
MEP-Eryth-1:BUB3	NA	-0.202418	-0.213359	-0.0298292	-0.137629	-0.27183	-0.0356651	-0.196271	-0.168561	-0.172362	-0.186371	-0.0729995	-0.0484057	-0.181407	-0.140149	-0.199841	-0.253532	-0.128318	-0.113389	0.0401651	-0.0521011	-0.169928	-0.14356	-0.242997	-0.214725	-0.0679423	-0.0946623	-0.0417753	-0.0480061	-0.0525239	-0.264524	-0.222854	-0.21001	-0.220099	0.0363447	-0.0835623	-0.165255	-0.122738	-0.10372	-0.208178	-0.204967	-0.111452	-0.124989	0.125555	-0.0527661	-0.0691633	-0.174139	-0.160558	-0.150733
MEP-Eryth-1:CKAP2L	NA	-0.0214375	-0.0214375	-0.0214375	-0.0214375	-0.0214375	-0.0214375	-0.0214375	-0.0214375	-0.0214375	-0.0214375	-0.0214375	-0.0214375	-0.0214375	-0.0214375	-0.0214375	-0.0214375	-0.0214375	-0.0214375	-0.0214375	-0.0214375	-0.0214375	-0.0214375	-0.0214375	-0.0214375	-0.0214375	-0.0214375	-0.0214375	-0.0173529	-0.0214375	-0.0214375	-0.0133373	-0.0161316	-0.015321	-0.0109382	-0.0214375	-0.0214375	-0.0214375	-0.0154699	-0.0094174	-0.0157206	-0.0113776	-0.0151521	0.000128986	0.0209884	-0.0124612	-0.0160406	0.00397109	0.00575884
MEP-Eryth-1:INO80C	NA	-0.0815274	-0.00214285	-0.0155512	-0.0641796	0.0155909	-0.0258637	-0.00915549	-0.0627463	-0.091012	-0.0759568	-0.0481233	-0.0626449	-0.0573045	-0.0391148	-0.0421439	-0.0631664	-0.0821947	-0.013461	0.0284657	-0.0505525	0.00511397	-0.0511598	-0.0575808	-0.0307155	-0.067072	-0.0188626	-0.0253295	-0.0869277	-0.0295599	-0.0614789	-0.0248883	-0.0658614	-0.0745065	0.0551355	0.0846237	0.00518034	0.212649	0.0203606	0.0820023	-0.0100176	-0.0337	-0.0492709	-0.00334196	-0.0501154	0.00435425	-0.0509568	-0.06212	-0.00648509
MEP-Eryth-1:SASS6	NA	-0.0427855	-0.0156132	-0.0448902	-0.0400816	-0.0982484	-0.0273384	-0.0411437	-0.0607054	-0.0834344	-0.0636156	-0.0794482	-0.069148	-0.053578	-0.0733756	-0.0387064	-0.0844905	-0.0533743	-0.0352148	-0.0325113	-0.0245299	-0.0576773	-0.0271397	-0.0525115	-0.0634239	-0.0347307	-0.00533882	-0.0205387	-0.0610622	-0.0609299	-0.0537772	-0.0212739	-0.0466204	-0.0612728	0.0414805	-0.0148368	0.0120636	-0.0257038	-0.000724092	-0.055052	-0.047026	0.0202239	0.0129657	0.0110803	0.0445559	-0.0630283	-0.00143169	0.10259	0.00929433
MEP-Eryth-1:FAM83D	NA	0.0264618	-0.0120862	-0.0120862	-0.0120862	-0.0120862	-0.0120862	-0.0120862	-0.00611077	0.0261217	-0.00416261	-0.0120862	-0.0120862	-0.0120862	-0.0120862	-0.0120862	-0.0120862	-0.0120862	-0.0120862	-0.0120862	-0.0120862	-0.0120862	-0.0120862	-0.0120862	-0.0120862	-0.0120862	-0.00435578	-0.0120862	-0.0120862	-0.0120862	-0.00277914	-0.0120862	-0.0120862	0.0470634	0.00217122	0.000495634	-0.00460996	-0.0120862	-0.00461035	-0.0120862	-0.00594957	-0.00590499	-0.0120862	-0.0120862	-0.00615017	-0.00234623	-0.0120862	-0.0120862	-0.00269362
MEP-Eryth-1:MTFR2	NA	-0.0441514	-0.0441514	-0.0441514	-0.0441514	-0.0441514	-0.0441514	-0.0375409	-0.0441514	-0.0441514	-0.0371418	-0.0441514	-0.0441514	-0.0441514	-0.0441514	-0.0441514	-0.0441514	-0.0318611	-0.0441514	-0.0441514	-0.0441514	-0.0441514	-0.0441514	-0.0441514	-0.0441514	-0.0441514	-0.0441514	-0.0441514	-0.0237004	-0.0441514	-0.0336568	-0.0249243	-0.0441514	-0.0243453	-0.0183871	-0.0441514	-0.0333506	-0.0295113	-0.0441514	-0.00527161	-0.0441514	-0.0256637	-0.00216892	-0.0123373	0.00928235	-0.0318409	-0.0441514	-0.0208452	-0.0127546
MEP-Eryth-1:RNF26	NA	0.0490511	0.0220091	0.0210573	-0.0332347	0.0413002	-0.0080102	-0.0196133	0.056449	0.0346191	0.0219684	0.0221938	0.026163	0.0661403	-0.050957	-0.0173553	-0.00309889	0.00750186	0.0104369	0.0491609	-0.00366396	0.0562645	0.00354657	-0.019495	0.0157811	-0.0123084	-0.00957376	-0.0257757	-0.0284012	0.00520581	-0.00800042	-0.00902256	-0.00275822	0.0459115	-0.00344617	-0.0107402	0.00474996	0.0129258	-0.0238887	-0.0128032	0.0290032	0.0987192	0.0394193	0.0201017	-0.0078696	0.0247913	0.0228652	-0.0210499	-0.0114316
MEP-Eryth-1:CHEK2	NA	-0.0201237	-0.0303654	0.021294	-0.0135436	-0.0503322	-0.0503322	-0.00525154	0.0110361	-0.0220214	-0.0085967	-0.0176506	-0.0268357	-0.000872928	-0.00929618	-0.0298604	-0.00216368	-0.0150923	-0.027762	-0.0115887	0.0150714	0.00380277	-0.0503322	-0.0310056	-0.0266535	-0.0254598	-0.00459971	0.0216891	0.0162302	0.0475774	-0.00460112	-0.00382902	-0.0197316	0.0205689	-0.000635584	-0.0233363	0.00426954	0.0130731	-0.0295312	-0.00878278	-0.0503322	0.0865612	0.00390698	0.0681724	0.0440754	0.102191	-0.012827	0.0260898	0.0371634
MEP-Eryth-1:MED12	NA	0.006269	0.0276866	0.0218662	0.0568845	0.0183995	0.0562142	-0.0269273	0.0459488	-0.008563	0.0559535	0.0501677	0.0286824	0.0378979	0.00335119	0.0223546	0.00282591	0.0807661	0.0874889	0.0476353	0.0676481	0.00842936	0.0588157	0.102254	0.0853216	0.0930214	0.0901834	0.112748	0.0232951	0.0414848	0.0292549	0.0376969	0.0883872	0.19751	0.118757	0.0905288	0.0644381	0.140153	0.129874	0.0975705	0.0802801	0.0684076	-0.00258374	0.0969933	0.0343222	0.0997151	0.0540672	-0.00868908	0.0554589
MEP-Eryth-1:RACGAP1	NA	-0.0234216	-0.0234216	-0.0142571	-0.0234216	-0.0234216	-0.0234216	-0.0234216	-0.0234216	-0.0234216	-0.0234216	-0.0234216	-0.0234216	-0.0234216	-0.0155415	-0.0234216	-0.0234216	-0.0136222	-0.0234216	-0.0234216	-0.0234216	-0.0234216	-0.0234216	-0.0139725	-0.0234216	-0.0234216	-0.0234216	-0.0172581	-0.0166274	-0.0141375	-0.0234216	-0.014239	-0.018363	-0.0234216	-0.0143317	-0.00339589	-0.008647	-0.00979387	-0.0234216	0.00396244	-0.0234216	-0.00637259	-0.0234216	-0.011506	-0.0192521	-0.00851133	-0.0234216	-0.00743549	-0.00561098
MEP-Eryth-1:ARHGEF39	NA	-0.00898402	-0.00898402	-0.00190212	-0.00898402	-0.00898402	-0.00898402	-0.00898402	-0.00898402	-0.00266955	-0.00898402	-0.00207942	-0.00898402	0.00148903	-0.00898402	-0.00898402	-0.00898402	-0.00898402	-0.00898402	0.000864781	-0.00898402	0.0180679	-0.00898402	0.00717148	0.00250111	-0.00898402	-0.000386473	-0.00898402	-0.00898402	-0.00898402	-0.00898402	-0.00898402	0.00537272	0.0281855	0.000127248	0.00176315	-0.00898402	-0.00279582	-0.00898402	-0.00198725	-0.00898402	0.0194501	0.00316281	0.00804793	-0.00434175	-0.000728119	-0.00898402	0.00132731	-0.00898402
MEP-Eryth-1:AURKB	NA	-0.0216451	-0.0216451	-0.0216451	-0.0216451	-0.0216451	-0.0216451	-0.0216451	-0.0216451	-0.0216451	-0.0216451	-0.0216451	-0.0216451	-0.0216451	-0.0216451	-0.0125729	-0.0216451	-0.0216451	-0.0216451	-0.0216451	-0.0216451	-0.0216451	-0.0141266	-0.0216451	-0.0216451	-0.0216451	-0.0216451	-0.0216451	-0.0216451	-0.0216451	-0.0134828	-0.0149016	-0.008907	-0.0216451	-0.0216451	-0.0216451	-0.0216451	-0.0216451	-0.0057867	-0.00889142	-0.0159944	-0.0173653	-0.0112537	-0.0108897	-0.0216451	-0.00345583	-0.00372576	-0.00650078	-0.0183436
MEP-Eryth-1:CEP70	NA	0.0961276	0.167844	0.0233072	0.239897	0.267834	0.177931	0.278984	0.173566	0.213914	0.108358	0.0220007	0.171543	0.302142	0.229702	0.110669	0.1772	0.212215	0.115629	0.174056	0.176295	0.117462	0.159506	0.241802	0.166656	0.20732	0.109468	0.0949336	0.0930974	0.198886	0.144525	0.114607	0.0833413	0.179302	0.158539	0.0761046	0.26706	0.183601	0.154879	0.200567	0.172376	0.0389383	0.0109695	0.0358334	0.127415	0.131965	0.0736751	0.148697	0.0655859
MEP-Eryth-1:OIP5	NA	-0.0225169	-0.0161895	-0.0225169	-0.00942785	-0.0225169	-0.0225169	-0.0225169	-0.0225169	-0.0225169	-0.0108775	-0.0225169	-0.0225169	-0.0111321	-0.0113754	-0.0225169	-0.0225169	-0.0126282	-0.0178801	-0.0225169	-0.0127265	-0.00957481	-0.0130486	-0.0079135	-0.0176266	-0.00271895	-0.0148646	-0.0225169	-0.00768084	0.00429832	-0.0087187	-0.00743026	-0.0134687	0.0358881	-0.0147665	-0.000487052	-0.00779566	-0.0117504	0.0203159	0.00393993	-0.0225169	0.0680264	-0.0164292	0.0596293	0.047177	0.0296017	0.0216411	0.0128875	0.0109067
MEP-Eryth-1:TRAIP	NA	-0.0289208	-0.0289208	-0.0189611	-0.0289208	-0.0289208	-0.0289208	-0.0289208	-0.0289208	-0.0289208	-0.0213221	-0.0289208	-0.0289208	-0.0289208	-0.0209383	-0.0289208	-0.0193377	-0.0289208	-0.0121441	-0.0289208	-0.0197851	-0.0289208	-0.0289208	-0.0289208	-0.0226004	-0.0289208	-0.0214722	-0.0239087	-0.0214303	-0.0289208	-0.0289208	-0.0223859	-0.0240255	-0.0289208	-0.0289208	-0.0289208	-0.0100105	-0.0289208	-0.0289208	-0.00374422	-0.0289208	-0.0180496	-0.0160967	0.0207749	0.0105245	-0.0124306	-0.0238788	0.00617622	-0.00924424
MEP-Eryth-1:HP1BP3	NA	-0.374243	-0.238581	-0.338081	-0.146444	-0.387426	-0.287872	-0.13788	-0.26094	-0.268028	-0.311606	-0.220023	-0.218299	-0.368165	-0.365151	-0.170246	-0.223109	-0.238666	-0.0484321	-0.0885548	-0.0229594	-0.288891	-0.188036	0.00227876	-0.296462	-0.150559	-0.10853	-0.146158	-0.150286	-0.235817	-0.236376	-0.0934868	-0.372457	0.0735112	0.070199	-0.0808803	0.009076	-0.0500889	-0.141134	0.148143	-0.152801	0.0528934	-0.0172164	-0.141539	-0.0537724	-0.227235	-0.194389	-0.0450125	-0.124375
MEP-Eryth-1:DCAF7	NA	0.0965453	-0.0776884	-0.0615622	0.000277148	0.208399	-0.13133	-0.089388	0.0381136	0.0299781	-0.0936918	0.0697264	-0.0769004	0.21607	-0.0494251	-0.0233381	-0.00500467	0.218367	0.0120151	0.129746	0.0323122	0.356553	-0.017452	0.134648	0.0762252	0.311897	0.0327258	0.104805	0.0470471	0.408232	0.062373	0.0426429	0.0524732	0.280683	0.139096	0.261803	0.121568	0.46156	0.0245694	0.164503	0.165473	0.273321	0.205378	0.182903	0.0621901	0.554187	0.120954	0.114245	0.095476
MEP-Eryth-1:CKS2	NA	-0.137883	-0.154177	-0.183151	-0.126689	-0.141199	-0.15965	-0.050448	-0.199871	-0.0656084	-0.0727034	-0.161618	-0.145992	-0.100491	-0.0578147	-0.125451	-0.192613	-0.0149608	-0.129699	-0.140138	-0.0965284	-0.0161328	-0.178139	-0.0238203	-0.175083	0.0737428	-0.104031	-0.15566	-0.0501324	-0.0492843	-0.0915447	0.0307105	-0.131428	0.169422	-0.116258	-0.0727185	-0.0663198	-0.0245495	-0.135104	-0.0754973	-0.0964871	0.274708	-0.0264659	0.0228998	0.045398	0.240083	-0.0606125	-0.00469423	-0.106222
MEP-Eryth-1:CENPF	NA	-0.285046	-0.290335	-0.273005	-0.298698	-0.253882	-0.298698	-0.26857	-0.274694	-0.26718	-0.282291	-0.251867	-0.267359	-0.262365	-0.250883	-0.25935	-0.270952	-0.250948	-0.290186	-0.186029	-0.291283	-0.253219	-0.21331	-0.245225	-0.23188	-0.245644	-0.223424	-0.240856	-0.191964	-0.280227	-0.142151	-0.220543	-0.257796	-0.192659	-0.175773	-0.230913	-0.0458537	-0.151074	-0.229463	-0.130078	-0.242006	-0.102692	-0.16421	-0.0976312	-0.108077	-0.0286572	-0.0485004	-0.10848	-0.167639
MEP-Eryth-1:CIT	NA	-0.045861	-0.0375686	-0.045861	-0.0375064	-0.045861	-0.045861	-0.045861	-0.0382836	-0.045861	-0.0379721	-0.045861	-0.045861	-0.045861	-0.045861	-0.037306	-0.0398944	-0.045861	-0.045861	-0.045861	-0.0284087	-0.0392889	-0.0400306	-0.045861	-0.040795	-0.045861	-0.0288045	-0.0356322	-0.0142057	-0.045861	-0.045861	-0.0396962	-0.0374043	-0.032214	-0.0285686	-0.0236742	-0.0214379	-0.0317296	-0.0398934	-0.0101551	-0.021575	-0.00543639	-0.0141875	-0.00901582	0.00748031	-0.0207809	-0.00402658	0.000765207	-0.0172973
MEP-Eryth-1:CDC20	NA	-0.053498	-0.0431797	-0.053498	-0.0451433	-0.053498	-0.053498	-0.053498	-0.053498	-0.053498	-0.0224696	-0.053498	-0.053498	-0.053498	-0.0306516	-0.053498	-0.053498	-0.053498	-0.0459295	-0.053498	-0.0466045	-0.053498	-0.0455277	-0.043418	-0.053498	-0.053498	-0.0400373	-0.04353	-0.0124113	-0.053498	-0.053498	-0.0356534	-0.0465846	-0.0254634	-0.0292936	-0.048533	-0.0152669	-0.053498	-0.0277065	-0.0246864	-0.053498	-0.0297074	-0.0063654	0.00140574	-0.00417247	-0.025923	-0.0417991	-0.0282416	-0.00477623
MEP-Eryth-1:CCNB2	NA	-0.0716663	-0.0716663	-0.0716663	-0.0716663	-0.0716663	-0.0716663	-0.0716663	-0.0716663	-0.0653518	-0.0549599	-0.0716663	-0.0716663	-0.0716663	-0.0716663	-0.0633733	-0.0716663	-0.0607269	-0.0640717	-0.0602227	-0.0558442	-0.0716663	-0.0716663	-0.0716663	-0.0716663	-0.0716663	-0.0493626	-0.0660426	-0.0675817	-0.0716663	-0.0590818	-0.0590919	-0.0531138	-0.0180717	-0.0716663	-0.0716663	-0.049609	-0.0576017	-0.0588839	-0.0265653	-0.0668327	-0.000394815	-0.0497515	-0.00266875	-0.0193189	0.0521124	-0.0211246	-0.0272406	-0.0185315
MEP-Eryth-1:CKAP5	NA	-0.0514504	-0.0702273	-0.0404649	0.00401063	-0.116158	-0.0179432	-0.0594168	-0.058646	-0.0881002	-0.0465496	-0.049639	-0.0715474	-0.106364	-0.0852264	-0.0170639	-0.0439065	-0.0646137	0.0109037	-0.0464404	-0.00995577	-0.0700214	-0.0130127	-0.0379046	-0.0310064	-0.107949	-0.0120854	-0.0974426	-0.0278437	-0.070398	-0.0506016	0.0159376	-0.0650381	0.0262603	-0.0214003	0.0124333	0.00958122	-0.0302492	-0.00683607	0.0194462	-0.0538354	0.00384456	-0.0418151	-0.00457147	-0.0196603	-0.0239865	-0.0134468	-0.00645394	-0.0147953
MEP-Eryth-1:NCAPD2	NA	-0.144467	-0.144467	-0.118665	-0.105455	-0.0971659	-0.110493	-0.117996	-0.0897666	-0.144467	-0.12062	-0.112675	-0.112382	-0.101725	-0.136587	-0.138004	-0.123275	-0.130581	-0.0990664	-0.0585911	-0.0925829	-0.121846	-0.106152	-0.0672689	-0.0879766	-0.0714169	-0.091385	-0.0792433	-0.102387	-0.136229	-0.0308713	-0.0351636	-0.107171	-0.0807163	-0.0157946	-0.0448024	-0.0392083	-0.0686374	-0.0793843	-0.0404101	-0.0421096	-0.0207723	-0.0928001	0.00752103	-0.0974228	-0.0311741	-0.0583781	0.0145205	-0.0926861
MEP-Eryth-1:KIF15	NA	-0.0280122	-0.0280122	-0.0280122	-0.0280122	-0.0280122	-0.0280122	-0.0280122	-0.0280122	-0.0280122	-0.0280122	-0.0280122	-0.0280122	-0.0280122	-0.0280122	-0.0280122	-0.0280122	-0.0280122	-0.0280122	-0.0280122	-0.0280122	-0.0280122	-0.0280122	-0.0280122	-0.0280122	-0.0194083	-0.0280122	-0.0280122	-0.0280122	-0.0280122	-0.0280122	-0.0153323	-0.0280122	-0.011379	0.00602981	-0.0135191	-0.0280122	-0.0280122	-0.0280122	-0.0127784	-0.0280122	0.00551218	-0.0280122	0.00350224	-0.0177727	-0.0071085	-0.0059379	-0.0228186	-0.0249586
MEP-Eryth-1:GPSM2	NA	0.0472023	0.285297	0.287347	0.284664	-0.0659976	0.211082	0.241369	0.331812	0.189418	0.269769	0.282841	0.264795	0.0431198	0.228532	0.351434	0.242778	0.237274	0.36822	0.411736	0.311813	0.0905231	0.20345	0.359907	0.463592	0.211725	0.314915	0.324116	0.240108	0.111921	0.198179	0.263343	0.339003	0.250849	0.393099	0.364666	0.387588	0.147525	0.293946	0.34757	0.544855	0.18594	0.21053	0.285923	0.238531	0.0857181	0.120782	0.248621	0.313441
MEP-Eryth-1:ZNF850	NA	-0.0268237	-0.00810563	-0.00293205	-0.0268237	-0.0268237	-0.0268237	-0.0268237	-0.0193	-0.0268237	0.0025736	-0.0144015	-0.0268237	-0.0268237	-0.0268237	-0.0268237	-0.0268237	-0.0268237	-0.0268237	-0.0132183	-0.0194717	-0.0268237	-0.00113481	-0.00345063	-0.00591903	-0.0164318	-0.0268237	-0.00327044	-0.00898098	-0.0268237	-0.0268237	-0.0195966	-0.0103305	-0.0268237	0.0226987	-0.0206084	0.017922	-0.0268237	-0.00782025	-0.00943292	-0.0268237	-0.0202972	0.0111029	0.0120839	-0.0012009	-0.0136519	-0.0200144	-0.0125417	-0.00364938
MEP-Eryth-1:TOP2A	NA	-0.100494	-0.100494	-0.100494	-0.100494	-0.100494	-0.100494	-0.100494	-0.0945189	-0.100494	-0.0852219	-0.100494	-0.100494	-0.100494	-0.0925119	-0.0639124	-0.100494	-0.100494	-0.100494	-0.100494	-0.100494	-0.100494	-0.0925241	-0.100494	-0.100494	-0.100494	-0.0943678	-0.0947412	-0.0684385	-0.100494	-0.0944038	-0.0760091	-0.100494	-0.0871319	-0.0837279	-0.0955041	-0.100494	-0.0925511	-0.0942347	-0.0168784	-0.100494	-0.0610496	-0.0523402	-0.0422883	-0.0706807	-0.0757259	-0.0349801	-0.0316971	-0.089521
MEP-Eryth-1:TPX2	NA	-0.0901789	-0.0831956	-0.0901789	-0.0734872	-0.0901789	-0.0901789	-0.0901789	-0.0673874	-0.0761334	-0.0901789	-0.0901789	-0.0901789	-0.0779692	-0.0607691	-0.0734195	-0.0901789	-0.0901789	-0.0812236	-0.0741708	-0.0692202	-0.0770707	-0.0750014	-0.0750552	-0.0573261	-0.0727738	-0.0459403	-0.0649022	-0.0354086	-0.0602259	-0.0607491	-0.0455934	-0.0520389	-0.0818549	0.030965	-0.058191	-0.0558565	-0.0661041	-0.0645528	-0.0183224	-0.0741509	0.0303663	0.0214154	0.0562873	-0.0206531	0.0207098	0.00172186	-0.0142343	-0.0315659
MEP-Eryth-1:KIF2C	NA	-0.0171168	-0.00987596	-0.0171168	-0.0171168	-0.0171168	-0.0171168	-0.00727778	-0.0171168	-0.0171168	-0.00811012	-0.0171168	-0.0171168	-0.0171168	-0.0171168	-0.0171168	-0.0171168	-0.0171168	-0.0171168	-0.0113342	-0.0171168	-0.0171168	-0.0171168	-0.0171168	-0.0171168	-0.0171168	-0.0171168	-0.0171168	-0.0171168	-0.0171168	-0.0171168	-0.0171168	-0.0115448	-0.00955922	-0.0112882	-0.0171168	-0.0171168	-0.0109286	-0.0171168	-0.00887782	-0.0103326	-0.0113259	-0.0095234	-0.00964085	-0.0171168	-0.0171168	-0.0107936	-0.00127959	-0.0102592
MEP-Eryth-1:KIF4A	NA	-0.0186883	-0.0186883	-0.0186883	-0.0186883	-0.0186883	-0.0186883	-0.0186883	-0.0186883	-0.0186883	-0.0186883	-0.0186883	-0.0186883	-0.0186883	-0.0108082	-0.0186883	-0.0186883	-0.0186883	-0.0186883	-0.0186883	-0.0186883	-0.0186883	-0.0186883	-0.0186883	-0.0186883	-0.0186883	-0.0186883	-0.0186883	-0.0186883	-0.0186883	-0.0186883	-0.014077	-0.0186883	-0.0111308	-0.0104227	-0.0186883	-0.0186883	-0.0186883	-0.0186883	-0.0105012	-0.0186883	0.00577949	-0.0124029	0.00913789	-0.014046	-0.0051287	0.00323467	-0.0139494	-0.0186883
MEP-Eryth-1:NEK2	NA	-0.0258696	-0.0258696	0.0111921	-0.0258696	-0.0258696	-0.0258696	-0.0258696	-0.0258696	-0.0258696	-0.0258696	-0.0184733	-0.0258696	-0.0258696	-0.0258696	-0.0175767	-0.0258696	-0.0258696	-0.0258696	0.0618438	-0.0258696	-0.0258696	-0.0258696	-0.0154511	-0.0258696	-0.0258696	-0.0258696	-0.0201132	-0.0183791	-0.0258696	-0.0258696	-0.0177694	-0.0258696	-0.0258696	-0.0258696	-0.0172179	-0.00875355	-0.0258696	-0.0258696	-0.0209997	-0.0187906	-0.0196828	-0.0164981	0.00306559	-0.0102256	-0.0127705	-0.0141496	-0.0209795	-0.0161125
MEP-Eryth-1:HMMR	NA	-0.0253626	-0.0253626	-0.0253626	-0.0253626	-0.0253626	-0.0253626	-0.0253626	-0.0253626	-0.0190481	-0.0253626	-0.0253626	-0.0253626	-0.0253626	-0.0253626	-0.0170696	-0.0253626	-0.0170253	-0.0253626	-0.0253626	-0.0253626	-0.0253626	-0.0253626	-0.0253626	-0.0253626	-0.0163092	-0.0253626	-0.0253626	-0.0253626	-0.0253626	-0.0184838	-0.0172624	-0.0253626	0.00568262	-0.0253626	-0.0253626	-0.0253626	-0.0253626	-0.00885986	0.0104274	-0.0188078	0.0190003	-0.0253626	-0.00773305	-0.0200389	-0.0217392	-0.0148723	-0.0144941	-0.0221919
MEP-Eryth-2:FZD3	NA	0.0206631	0.0276691	0.0496625	0.000208582	-0.0638216	-0.0393801	0.0127678	0.0293954	-0.0140196	-0.0211254	-0.0323784	0.0310915	0.0463144	-0.0188986	-0.00398102	0.0268322	-0.00413548	0.0280228	0.0465413	0.0133734	-0.00757419	-0.00440955	-0.0263871	0.0954849	0.00218961	0.00873312	-0.0221569	-0.0068907	0.0396739	0.0248568	-0.02511	-0.00480574	0.0502592	0.00632382	0.0388848	0.00772612	0.030562	-0.0079845	-0.0267927	0.0332081	0.0372821	-0.031255	-0.00716887	-0.023415	0.0538984	-0.0112642	-0.00689436	0.0139737
MEP-Eryth-2:TFRC	NA	-0.131298	-0.0935963	-0.192162	-0.136464	-0.0403766	-0.165814	-0.169367	-0.18543	0.0102423	-0.0950365	-0.184497	-0.162013	-0.194025	-0.179131	-0.0592055	-0.179721	-0.00269363	0.0905331	-0.0157943	0.09491	-0.186103	0.00570633	0.0832983	0.0394198	0.0377834	0.250854	-0.0151323	-0.0334012	-0.0517758	-0.000192507	0.145096	0.0106993	0.333495	0.607204	0.378021	0.917095	0.0921674	0.234524	0.458227	0.388771	0.182991	0.221042	0.0866408	0.0905958	-0.00219568	0.126719	0.264299	0.102648
MEP-Eryth-2:PDCD7	NA	0.32531	0.0796442	0.146865	0.120397	-0.0448647	0.0396857	0.094455	0.106493	0.335676	0.190186	0.191783	0.0607077	0.119981	0.0854236	0.224809	0.0879466	0.330058	0.254913	0.406089	0.287097	0.257402	0.113251	0.220446	0.322218	0.378817	0.203388	0.199185	0.143421	0.229713	0.191201	0.342035	0.206773	0.266813	0.109459	0.210355	0.195839	0.273161	0.148058	0.310573	0.184517	0.251459	0.250455	0.293401	0.11357	0.19662	0.173501	0.122452	0.189624
MEP-Eryth-2:ZNF521	NA	0.166815	0.290608	0.215341	0.145496	0.41544	0.209178	0.227545	0.281304	0.267504	0.307268	0.243153	0.249481	0.350991	0.126276	0.251312	0.316229	0.307259	0.38857	0.38711	0.315386	0.437825	0.181737	0.422794	0.473729	0.334416	0.288201	0.316	0.26186	0.303106	0.296344	0.224822	0.346547	0.404358	0.412514	0.51209	0.47027	0.426772	0.295181	0.380731	0.500259	0.149814	0.247662	0.204934	0.219785	0.238339	0.206735	0.241851	0.233151
MEP-Eryth-2:TTC5	NA	-0.0582342	-0.012131	0.104289	0.0164243	-0.0455372	-0.0347608	-0.0568019	0.0150632	-0.0289546	-0.00366084	0.125009	-0.0105999	-0.0020574	-0.0107748	0.0362234	-0.0422064	-0.0250174	0.0708727	0.0862999	0.0253311	0.0820922	0.0492959	-0.00696802	0.0598771	0.0180948	0.0951573	0.0704785	0.136802	0.119822	0.062684	0.0514232	0.128955	0.0488629	0.159584	0.127971	0.100977	0.0760936	0.126605	0.157642	0.0692521	-0.0015731	0.0663509	0.190037	0.0797003	0.0537933	0.0366282	0.0982698	0.0825642
MEP-Eryth-2:CAD	NA	-0.0617245	0.00548239	-0.0081597	-0.0550583	-0.0311289	-0.0267318	0.0114803	0.00782141	-0.0359328	-0.0517272	0.0224878	-0.00950351	0.0252943	0.00456485	0.00948475	0.0310786	0.00535799	0.0592756	-0.00154554	0.0708454	-0.0228619	0.0201043	-0.0296169	0.0715002	-0.0220604	0.0342879	0.0606415	0.0679297	-0.021416	-0.014891	0.0328292	0.0568006	0.0109197	0.0748198	0.0701221	0.0689447	-0.000429362	0.053606	0.0240876	0.0299485	0.114225	0.127955	0.169932	0.096573	0.0694935	0.0782565	0.113417	0.157617
MEP-Eryth-2:LYRM2	NA	0.190205	0.34073	0.122947	0.126366	0.304754	0.217212	0.232161	0.239886	0.275823	0.13771	0.0601	0.228498	0.21136	0.199426	0.179166	0.0658921	0.230835	0.261286	0.0887674	0.0636377	0.164527	0.117118	0.158193	0.133927	0.129084	0.195458	0.157569	0.251129	-0.0272948	0.162978	0.228684	0.0736693	0.242241	0.451013	0.147442	0.309265	0.123882	0.227236	0.310369	0.269491	0.163947	0.174962	0.114058	0.181733	0.121711	0.149853	0.210011	0.179289
MEP-Eryth-2:FBXO7	NA	-0.20301	-0.339759	-0.155117	-0.18529	-0.186359	-0.324109	-0.0233258	-0.305989	-0.227422	-0.239679	-0.122605	-0.20244	-0.0240892	-0.120601	-0.170328	-0.265016	-0.0946968	0.0268845	-0.162786	-0.0779612	-0.0382393	-0.223215	-0.128198	-0.170011	-0.118833	-0.195818	-0.124091	-0.11042	-0.0658511	-0.235815	-0.110011	-0.193915	0.134348	-0.0193793	0.0505712	0.0100739	0.172261	0.0887008	0.152771	0.0490424	-0.208159	-0.272938	-0.251968	-0.104841	-0.0874238	-0.209719	-0.197172	-0.186864
MEP-Eryth-2:DNAH14	NA	0.145766	0.130587	0.0538059	0.0964001	0.00627297	0.0131272	0.0802154	0.0747945	0.0571164	0.0823195	0.129765	0.123625	0.188706	0.106858	0.0697447	0.0261407	0.0579932	0.103216	0.111254	0.258159	0.0442548	0.123202	0.101599	0.134204	0.181112	0.116189	0.0525353	0.103692	0.127214	0.101315	0.132512	0.109763	0.0548648	0.0922175	0.0852994	0.136086	0.0918611	0.193124	0.159651	0.0632645	0.112054	0.0838526	0.0434998	0.0956724	0.093541	0.0787746	0.0841046	0.116453
MEP-Eryth-2:ESYT1	NA	0.0529751	-0.0155424	0.0169216	-0.0538772	-0.07243	-0.0837468	-0.00777385	0.0534841	0.0274799	-0.0268817	0.0146538	0.0124172	0.0113501	-0.0276911	-0.0654163	0.0304528	0.00720847	0.0202734	0.0922574	-0.00286688	0.0367244	0.0989068	-0.0137217	0.102525	-0.0291849	0.0811506	0.0780043	0.0156809	0.057943	-0.00209156	-0.056353	0.0716953	0.182552	0.25472	0.169696	0.0686917	0.156921	0.143044	0.147594	0.238415	0.0584877	0.0498477	0.143058	0.0362596	0.114738	0.0161076	0.0133783	0.110753
MEP-Eryth-2:ITPR2	NA	-0.172994	-0.114725	-0.0244145	-0.0401267	-0.153589	-0.0320646	0.0100291	-0.0852528	-0.0151539	-0.0706451	-0.0583424	-0.0973179	-0.150671	-0.049007	0.0678987	-0.0582268	0.0181755	0.134332	0.0176784	0.173487	-0.0867636	0.126425	0.164992	-0.0105537	-0.069731	0.236288	0.0215771	0.0285364	-0.0866814	0.162643	0.0229186	-0.0563215	0.0428509	0.314546	0.199055	0.34435	0.03027	0.396254	0.42041	0.11448	0.0198298	0.0934959	0.090146	0.164161	-0.0267361	0.180923	0.179631	0.0115728
MEP-Eryth-2:SPN	NA	0.306872	0.131248	0.234074	0.120691	0.341882	0.0523666	0.0734941	0.156472	0.343845	0.154755	0.289603	0.216151	0.504012	0.0184031	0.251206	0.0895117	0.712878	0.615534	0.541399	0.56002	0.866141	0.496473	0.615723	0.688967	0.985079	0.910962	0.615575	0.629633	1.07853	0.537509	0.716599	0.513874	1.07111	0.946491	0.67351	0.861103	1.12283	0.698457	0.684486	0.553759	1.192	0.794159	0.678702	0.669191	1.11284	0.701178	0.796103	0.662105
MEP-Eryth-2:ARHGAP22	NA	0.0240286	0.111767	0.224219	0.124698	0.259963	0.0742113	0.076009	0.188005	0.173421	0.106513	0.172635	0.113856	0.221409	0.143745	0.0870377	0.245712	0.103946	0.197578	0.158398	0.13989	0.316054	0.117929	0.10054	0.268865	0.223362	0.1716	0.264177	0.136831	0.349769	0.213658	0.121544	0.28564	0.187365	0.204805	0.326635	0.191525	0.292492	0.118884	0.194955	0.221951	0.268532	0.153117	0.298077	0.135241	0.315782	0.208182	0.113576	0.28491
MEP-Eryth-2:ST8SIA6	NA	0.107101	0.279791	0.282978	0.25145	0.137023	0.182614	0.240596	0.212548	0.13205	0.219937	0.296028	0.184741	0.253833	0.188718	0.247225	0.16799	0.216277	0.25928	0.388674	0.30701	0.195016	0.175172	0.162841	0.238532	0.141979	0.195877	0.167572	0.122573	0.158475	0.144981	0.119292	0.183521	0.357011	0.293364	0.294405	0.238454	0.216294	0.2175	0.255692	0.304733	0.0876622	0.102296	0.0621514	0.0576884	0.0487265	0.0969327	0.0471377	0.0385482
MEP-Eryth-2:TMEM181	NA	0.031375	0.0147444	0.0628111	0.0858587	0.0492098	-0.0188479	0.299007	0.0237326	0.0470616	0.0826922	0.0389018	0.0275349	0.0194647	0.0124084	0.150978	0.111564	0.113823	0.156164	0.122322	0.122204	0.0106642	0.0915104	0.27401	0.114969	0.00520256	0.123213	0.0472819	0.211519	0.0133455	0.0881883	0.218085	0.102372	0.0314005	0.118022	0.210936	0.150893	0.000652761	0.129554	0.369635	0.131571	-0.00578468	0.0818371	0.0487839	0.134691	0.0557418	0.065559	0.203651	0.0947263
ERP-1:GSE1	NA	0.021194	-0.0248238	0.0754363	-0.0229909	0.204728	-0.0622824	0.0452664	0.0125952	-0.016364	-0.0392019	0.0620218	-0.0850931	0.0979165	-0.014482	-0.0146592	0.0244615	0.0403173	0.109707	0.187556	0.0273936	0.0193041	-0.0114375	0.16539	0.163497	0.068596	0.0342197	0.0456226	-0.0453146	-0.0176914	-0.0139196	0.142359	0.0257314	0.136445	0.181813	0.287087	0.0568925	0.154711	0.00222768	0.164235	0.223305	0.0124653	-0.00336209	0.108703	-0.0146769	0.104215	0.00207365	-0.016835	-0.056091
ERP-1:ATF7IP2	NA	0.057901	0.0239889	0.484642	0.23837	0.187727	0.2245	0.382239	0.418045	0.581556	0.357328	0.667138	0.599079	0.575442	0.343646	0.336774	0.652341	0.419727	0.418072	0.89095	0.733453	0.636929	0.574739	0.331262	0.765465	0.372871	0.573747	0.742759	0.704312	0.307475	0.600955	0.209527	0.824101	0.647066	0.452793	0.647606	0.340968	0.363826	0.33723	0.284092	0.595321	0.162697	0.107779	0.383398	0.488046	-0.0498546	0.360895	0.111412	0.356373
ERP-1:RFX7	NA	-0.0663126	-0.0215694	-0.0230368	-0.021528	-0.0973095	-0.0123245	0.00187943	-0.0447894	-0.0752243	0.00377168	-0.00664155	0.0270511	-0.0492817	0.0173706	-0.0305931	-0.0279797	-0.0490154	0.04565	0.0355501	0.124677	-0.0636513	0.0585575	0.0846107	0.0496557	-0.0243183	0.151128	0.0295772	0.0258114	-0.0272178	0.0130743	0.0693319	-0.0284754	-0.0542318	0.22844	0.0566267	0.104033	-0.0487278	0.0586769	0.114627	0.0826179	-0.0600925	0.0637213	0.0558969	0.035347	-0.0505693	0.0396598	0.0490391	-0.010521
ERP-1:CRBN	NA	0.360252	0.425091	0.376142	0.313746	0.362588	0.197146	0.378542	0.125641	0.512442	0.510786	0.44629	0.382395	0.430078	0.277344	0.448576	0.288598	0.452473	0.277176	0.463746	0.20934	0.291552	0.300037	0.52308	0.313517	0.407666	0.329624	0.303144	0.20202	0.359435	0.378	0.261206	0.128338	0.36158	0.242016	0.256729	0.133837	0.373275	0.173402	0.318556	0.0681613	0.0344903	0.136732	0.133616	-0.0253716	0.182717	0.114506	0.100039	0.067786
ERP-1:YBEY	NA	0.259745	0.122601	0.110377	0.105619	-0.0345905	0.0523042	0.02079	0.0983444	0.156574	0.104821	0.0957201	0.0577611	0.0485456	0.0925747	0.109695	0.204279	0.116316	0.0344137	0.106237	0.0169006	0.082178	0.142354	0.0318583	0.111835	0.0868751	0.00436316	0.0433803	-0.00646543	0.0268611	0.0559591	0.101652	0.0749375	0.0778515	0.0540767	0.0382118	0.050093	0.0741429	0.101226	0.0266187	0.0593701	0.0107684	-0.036169	0.0798365	0.0182803	-0.0179679	0.0160248	0.0295788	0.0657642
ERP-1:MYCT1	NA	0.98128	0.811537	0.648689	0.332427	0.457095	0.474566	0.486113	0.47675	0.840126	0.543733	0.501954	0.35985	0.694902	0.526522	0.488606	0.244031	0.581644	0.549409	0.428357	0.378856	0.406124	0.462098	0.399256	0.344269	0.164369	0.240316	0.152912	0.219614	0.269263	0.137338	0.106447	0.118408	0.570262	0.510329	0.336287	0.39071	0.405356	0.475091	0.507945	0.394264	0.0255586	0.0149873	0.0189121	0.0424844	0.0275049	0.0388014	0.0318236	0.0352158
ERP-1:SLC40A1	NA	0.240052	0.0930815	0.178364	0.340194	0.168832	0.171158	0.0893784	0.225203	0.104827	0.225845	0.213007	0.234151	0.0547423	0.129252	0.175576	0.257666	0.0996458	0.356824	0.430781	0.30969	0.124509	0.180274	0.232275	0.316726	0.102451	0.168476	0.206037	0.251902	0.0952401	0.18032	0.106727	0.191739	0.792865	1.16366	0.851154	1.06441	0.438438	0.998584	0.948343	1.03951	0.0382494	0.14264	0.131866	0.2415	0.090291	0.108679	0.213221	0.127504
ERP-1:PHTF1	NA	0.715456	0.709027	0.901006	0.468174	0.396079	1.12324	1.33008	0.814928	0.613393	0.663252	0.809925	0.517251	0.456863	0.844449	0.846579	0.786528	0.240614	0.492078	0.537531	0.386757	0.279205	0.785448	0.885281	0.522176	0.0344539	0.143688	0.210947	0.279553	0.181853	0.331732	0.359565	0.109997	0.803575	1.05166	1.05636	1.09484	0.443826	1.30858	1.51508	1.10759	-0.0271001	-0.0304944	0.127467	0.0631976	0.0149542	0.136312	0.1115	0.123409
ERP-1:DEPTOR	NA	0.108203	0.0959435	0.215842	0.0157315	0.170993	0.0450054	0.0488805	0.103792	0.195844	0.0754811	0.187555	0.0542943	0.110781	0.0424437	0.128584	0.0929955	0.254023	0.122284	0.265751	0.0931721	0.299037	0.108429	0.100511	0.191124	0.268183	0.169501	0.282204	0.119133	0.28881	0.148228	0.083707	0.100035	0.352172	0.286911	0.416995	0.246942	0.521639	0.209997	0.252795	0.264057	0.25666	0.127935	0.177368	0.0923542	0.325966	0.129382	0.12125	0.0693768
ERP-1:RASSF1	NA	0.327932	0.0535339	-0.0102121	-0.101835	0.244793	0.00349658	0.0207111	0.110265	0.759159	0.110609	-0.0987094	0.0730674	0.40907	0.0523386	0.048529	0.14056	0.496775	-0.0233036	0.0706328	-0.0380818	0.369937	0.0417625	0.110946	0.233465	0.44713	0.0205129	-0.153221	-0.169675	0.373441	-0.039166	0.0307941	0.0620478	0.558419	0.307031	0.231647	0.240088	0.648328	0.168124	0.323227	0.247889	0.288952	-0.0748308	-0.101216	-0.126139	0.26414	-0.155318	-0.0569388	-0.041756
ERP-1:METAP1D	NA	0.00518169	-0.015326	0.0339079	-0.00322068	0.0238619	0.0198652	0.0230011	0.0550745	0.0235881	0.0433664	0.0556557	0.0804754	0.0685398	0.0141487	0.013178	0.0683332	0.0788268	0.026732	0.0591547	0.0383104	0.106882	0.0159446	0.0566291	0.0720801	0.0501198	0.0200003	0.0541401	0.0299492	0.0904642	-0.00852032	0.0584655	0.0726874	0.108742	0.0373445	0.0628089	0.00305527	0.1645	0.00908068	0.0872826	0.112857	0.0651483	0.0408272	0.084779	0.0157627	0.182618	0.0342766	0.0223901	0.0807931
ERP-1:RNF169	NA	-0.0936137	0.0625326	0.144512	0.0260333	-0.132532	-0.0316165	0.102268	0.0457025	-0.0244517	0.226624	0.0559385	0.131893	-0.055215	-0.0253372	0.116068	0.0955704	0.0281331	0.230334	0.13685	0.151183	-0.0473726	0.0735007	0.0991893	0.124307	0.0526793	0.150882	0.0955345	0.0682331	0.0178825	0.0686936	0.182454	0.0100151	0.0466817	0.13368	0.115339	0.0547178	-0.00309933	0.113579	0.0875713	0.180124	-0.0658499	0.0588118	0.00092733	0.000103868	-0.076734	0.0626352	0.0935331	0.069773
ERP-1:RNF24	NA	0.0481169	0.102372	0.12821	0.0310349	-0.183811	0.0541316	0.111405	0.04948	0.0469338	0.341338	0.167425	0.0814258	0.0602415	0.16195	0.0384602	0.0342649	0.164747	0.345995	0.237031	0.284143	0.267981	0.409465	0.141188	0.1779	0.130051	0.239148	0.252559	0.188357	0.217553	0.236685	0.0997821	0.164545	0.261922	0.634993	0.421256	0.657289	0.35333	0.448902	0.207232	0.320274	0.0886969	0.201269	0.249224	0.0906981	0.102087	0.255691	0.0811368	0.0516261
ERP-1:ZDHHC2	NA	0.0130635	-0.0201861	0.0408596	-0.025319	0.0634578	-0.11373	-0.0434789	0.0389802	0.0698515	-0.0873266	0.0420324	-0.0791186	0.0501057	-0.0199258	-0.0864647	0.0220289	0.0476874	-0.0228749	0.0564867	-0.0419612	0.11174	-0.0227872	0.0275668	0.0923102	0.050367	0.0155762	0.0391143	-0.0141125	0.154376	0.0702727	-0.0268612	0.0983548	0.0337216	-0.0820966	-0.0149251	-0.00407918	0.130255	-0.04486	0.056124	0.060407	0.0992597	0.0201024	0.0892364	0.0151666	0.16547	0.0454811	0.019719	0.0915719
ERP-1:NUP98	NA	0.0150162	0.06907	-0.0828387	-0.0537675	-0.152224	-0.0433818	0.177022	-0.0859927	-0.00994578	0.0281389	-0.0414229	-0.0855542	-0.0914827	-0.0807045	0.155203	-0.0713666	0.101127	0.13365	-0.0333688	0.106059	0.05653	0.174848	0.265075	0.124931	-0.019907	0.151448	-0.0112042	0.100327	-0.065304	0.103533	0.126745	-0.0786649	0.163053	0.282641	0.257359	0.265084	-0.0541865	0.172806	0.467349	0.16127	-0.0396781	0.0974075	-0.0541121	0.0176001	-0.0908635	0.0106431	0.207772	-0.00178342
ERP-1:PRKACB	NA	0.226492	0.525198	0.37431	0.325846	0.213241	0.445861	0.418475	0.235012	0.315278	0.321459	0.416528	0.223343	0.339395	0.259325	0.17237	0.240268	0.16526	0.456173	0.431181	0.399408	0.50486	0.350847	0.266483	0.267148	0.0598849	0.151789	0.218649	0.23307	0.279726	0.296621	0.192525	0.0991428	0.36444	0.560859	0.434672	0.364926	0.503716	0.402518	0.582387	0.41441	0.0374963	0.0949627	0.132747	0.124988	0.0395333	0.251265	0.0406867	0.114926
ERP-1:PKIG	NA	-0.147279	-0.076075	-0.0765975	-0.083894	-0.136955	-0.0566689	0.0244782	-0.0153927	0.0126869	0.0286697	0.0682364	-0.0653922	0.0330962	0.0706232	0.063865	0.060859	0.0127743	-0.0329796	0.0218462	-0.071132	-0.00290243	0.0646933	0.0152165	0.00640503	0.0119508	0.0179099	0.0566184	0.02769	0.00987567	0.0313985	0.0419717	0.0965128	0.417183	0.355892	0.394436	0.353205	0.241171	0.372358	0.350611	0.406913	0.0281532	0.00868451	0.0530652	-0.00539125	0.0328688	-0.0357505	0.114323	0.0524724
ERP-1:PHACTR4	NA	0.188765	0.310374	0.274257	0.14829	0.0232262	0.376817	0.542528	0.441548	0.390131	0.53034	0.362362	0.163215	0.336872	0.444429	0.501093	0.332352	0.384659	0.733658	0.551288	0.546569	0.381469	0.746409	0.712986	0.78484	0.198471	0.240111	0.103657	0.242604	0.342924	0.355432	0.420588	0.397198	0.992056	1.13329	0.667288	0.930586	0.632718	1.23992	1.13254	1.08114	0.0190864	0.150498	-0.0342627	0.122168	0.0458823	0.185624	0.285483	0.241396
ERP-1:ZNF385D	NA	0.227471	0.327699	0.455225	0.22645	0.409789	0.282339	0.291742	0.396031	0.377055	0.371174	0.391176	0.224579	0.110247	0.19039	0.426941	0.411551	0.250951	0.377656	0.492021	0.311482	0.361739	0.314198	0.32139	0.498202	0.194559	0.243544	0.381983	0.140674	0.10534	0.172733	0.204926	0.273914	0.665419	0.783642	0.926398	0.66615	0.454122	0.575547	0.625672	0.814403	0.0233305	0.0536807	0.0582034	0.0316939	0.0509774	0.0205535	0.0543529	0.0743907
ERP-2:STON2	NA	0.117902	0.0845957	0.16826	0.123343	0.166203	0.0640335	0.131138	0.175663	0.129561	0.152226	0.188412	0.0881596	0.150514	0.122137	0.111284	0.0640733	0.149169	0.113269	0.137864	0.0638587	0.139779	0.142788	0.100883	0.120073	0.0786297	0.0971976	0.174269	0.0892767	0.0790189	0.0654312	0.0395704	0.0816166	0.0521013	0.194221	0.153053	0.103539	0.126631	0.105282	0.147399	0.162655	0.0378391	0.085147	0.0934737	0.078483	0.0447208	0.0609387	0.0639056	0.0887785
ERP-2:NBAS	NA	-0.0652675	-0.0478005	0.0746171	0.0113607	-0.125004	0.0388531	-0.00615829	0.0202316	0.00886812	0.062296	0.0397768	0.0625484	0.101939	0.0547836	0.0934349	0.0363236	0.0296548	0.137031	0.142416	0.0785205	0.121852	0.140766	0.104628	0.0371964	0.0669409	0.121312	0.0566878	0.0490729	0.0124418	0.0785567	0.0802746	0.0442052	0.178278	0.187065	0.190336	0.111851	0.205545	0.139825	0.253152	0.190222	0.0869603	0.137609	0.0645492	0.0406038	0.030157	0.0346775	0.0314772	0.0288371
ERP-2:CCNG1	NA	0.390908	0.0534953	-0.0118311	-0.040316	0.471738	-0.0306239	0.0220432	0.0557227	0.489387	0.16334	0.108278	0.0510368	0.724552	0.112268	-0.0395187	-0.00652348	0.69846	0.332005	0.194382	0.23391	0.759641	0.268394	0.16442	0.249117	0.650464	0.214597	0.114001	0.176569	0.855281	0.248808	0.209273	0.156558	0.503464	0.251849	0.209329	0.432923	1.02764	0.476957	0.435582	0.186162	0.548467	0.106515	0.0825649	0.105133	0.607836	0.278765	0.186868	0.0593812
ERP-2:PCYT1B	NA	0	0	0.017614	0.0571053	0	0	0.0155556	0.0303512	0.0190148	0.0779791	0.0212205	0.0108582	0.0215056	0.00704101	0.0180485	0.0423178	0.0388211	0.0329796	0.0553763	0.0333933	0.0357965	0.0327969	0.0606095	0.0176698	0.0285335	0.0190351	0.0644903	0.0433813	0.0553683	0.0333309	0.00831903	0.0207083	0.0484025	0.0978464	0.034487	0.0636973	0.132268	0.0705465	0.117888	0.0487155	0.0202202	0.00897887	0.0298495	0.0312497	0.0280762	0.0142229	0.0125647	0.00533451
ERP-2:KIF13A	NA	0.0892037	0.132759	0.139824	0.0131025	0.335079	0.0227113	0.091258	0.190559	0.0586717	0.00209256	0.067209	0.0758783	0.076836	0.044784	0.113854	0.183915	0.140231	-0.00592143	0.113376	0.097663	0.0297408	0.0979103	0.155114	0.142546	0.0499669	0.0186284	0.129832	0.0257995	-0.00236025	0.0524466	0.166345	0.105163	0.0464855	0.0459653	0.166947	0.0763247	0.0783441	0.125206	0.0796555	0.161212	0.0213515	0.0241829	0.0146622	0.0266174	0.0358564	0.0154286	0.0620674	0.0399345
ERP-2:PLXNC1	NA	-0.0283083	0.0316552	0.0612323	-0.00739779	-0.0124923	-0.0687355	0.0228532	-0.00709163	-0.0410391	-0.0353135	0.0413776	-0.0456869	0.0446419	-0.0494685	-0.010126	0.0155418	-0.0139597	0.0106283	0.0779377	0.0138886	0.00254087	0.000809127	0.0527008	0.0805147	0.0200776	-0.00157387	0.0328053	-0.0280201	0.0539279	-0.0485291	-0.0201941	0.0323179	-0.0211261	0.158169	0.101142	0.0464183	0.0358201	0.226964	0.184652	0.158695	-0.0108378	-0.0551495	0.0410302	-0.0442947	-0.00566891	0.0113851	0.0148703	0.0473528
ERP-2:ZNF555	NA	0.0586674	0.0654196	0.139398	0.0263754	-0.0201792	-0.00545516	0.0190492	0.0973712	0.0892574	0.140521	0.0893902	-0.0131938	-0.00079248	0.014727	0.0161766	0.105589	0.170678	0.148342	0.207708	0.146075	0.0711792	0.0438965	0.0929589	0.113431	0.10842	0.0671347	0.108234	0.0666949	0.0386477	0.0596023	0.0850704	0.0478067	0.459908	0.355893	0.292874	0.340184	0.199611	0.321325	0.394743	0.32467	0.086096	0.0117192	0.03775	0.0303377	0.0276989	0.0275226	0.0327522	0.0578242
ERP-2:SORD	NA	-0.0358713	-0.0634601	-0.00659399	0.0692761	-0.0665209	-0.0596705	-0.070682	0.00440127	0.0392373	0.0141609	-0.0302527	0.0766151	0.10158	-0.0283008	-0.012487	0.00825692	-0.00439141	-0.00471167	0.0701889	-0.0043068	0.0838534	-0.0175286	0.0427896	-0.0263893	0.0876417	0.0718758	-0.00474129	0.0997925	0.10801	0.0851933	0.0788645	0.010957	0.14152	0.0390619	0.0766275	0.0945641	0.273611	0.117783	0.0852389	0.0994229	0.263052	0.073267	0.158926	0.185678	0.184807	0.172307	0.0586647	0.17102
ERP-2:DDI2	NA	-0.117204	-0.0976101	-0.0978825	-0.0915918	-0.117204	-0.117204	-0.0966437	-0.0995285	-0.117204	-0.109341	-0.117204	-0.0925516	-0.0952234	-0.10189	-0.100406	-0.0922146	-0.117204	-0.101495	-0.0617458	-0.05266	-0.107961	-0.0992607	-0.103364	-0.106192	-0.117204	-0.109941	-0.111202	-0.0909084	-0.0751621	-0.0942655	-0.111602	-0.0861083	-0.109074	-0.0799624	-0.10282	-0.0749426	-0.0903844	-0.0774884	-0.0909708	-0.0868027	-0.0903651	-0.08173	-0.0987359	-0.104265	-0.0595181	-0.0925867	-0.0857304	-0.0886887
ERP-2:PDZD8	NA	-0.0184014	0.0698288	-0.0394105	-0.102242	-0.229231	-0.0188905	0.124	0.0542162	0.0870075	0.134174	-0.00818283	-0.188986	-0.0629082	-0.0205226	0.0856748	-0.0411123	0.12001	0.630328	0.298409	0.222439	-0.0110142	0.283899	0.31405	0.211886	0.147415	0.424857	0.188809	0.0429873	-0.0763488	0.0570554	0.149236	0.067148	0.910282	1.71357	1.1379	0.777552	0.200501	1.20328	1.38839	0.824129	-0.0396197	0.117684	-0.127428	-0.0902921	-0.25196	0.0475297	0.129374	-0.043859
ERP-2:CTNNBL1	NA	-0.00250846	-0.0842513	-0.0829207	-0.202096	0.203929	-0.198231	-0.188899	-0.0199043	0.00687372	-0.136052	-0.0889693	-0.167308	-0.117739	-0.164629	-0.0726846	-0.0799474	-0.0417036	-0.0209159	0.0143673	-0.047088	-0.0988384	-0.0258409	0.0444997	0.0880923	-0.0848203	-0.0096898	-0.0546469	0.00150949	-0.0211109	0.00901119	0.019358	-0.00968451	0.635583	0.737809	0.589392	0.502875	0.650905	0.507942	0.725313	0.594857	0.0437751	-0.0428666	0.0468233	0.0180487	0.00428711	0.0288189	0.052105	0.0185168
ERP-2:MICAL2	NA	-0.0185643	-0.0185643	-0.0185643	-0.00945365	-0.0185643	-0.0185643	-0.00429568	-0.0185643	-0.0185643	-0.0185643	-0.000561506	-0.0063853	-0.0185643	-0.0185643	-0.0102428	-0.0101394	-0.00863095	0.0185592	-0.00385489	-0.00155653	-0.0185643	0.000310726	-0.0112265	-0.00705729	-0.0185643	-0.0124378	-0.0150249	-0.0024314	-0.0046703	-0.0185643	-0.00642937	-0.00676444	-0.0185643	0.173988	0.040073	0.0976542	0.0235883	0.168102	0.0894207	0.0544596	-0.010799	-0.00151903	-0.0185643	0.00643504	-0.0185643	0.0188298	-0.00558964	-0.00505868
ERP-2:CASP6	NA	0.0284955	0.15534	0.103292	0.266314	-0.020081	0.0586667	0.100176	0.094254	0.0804575	0.0735459	0.151614	0.137251	0.0935975	0.231057	0.16909	0.0883706	0.212986	0.193355	0.283121	0.136402	0.0879167	0.206615	0.17456	0.204307	0.359967	0.219856	0.309813	0.49118	0.132434	0.361052	0.29115	0.246798	0.301099	0.267974	0.357752	0.273423	0.295457	0.257426	0.339135	0.236847	0.311315	0.443526	0.514124	0.385367	0.330989	0.294001	0.413742	0.278549
ERP-2:EPSTI1	NA	-0.0242383	-0.0106192	0.0380673	0.0236122	0.585665	-0.0271665	-0.0562115	-0.0246996	0.0168163	0.000516689	0.0969297	0.0988664	0.787365	0.0102758	0.0130099	-0.0346624	0.110161	0.00825051	0.100697	0.202994	0.936859	0.0107125	0.12349	-0.00889901	0.0964272	0.0483665	0.108595	0.109243	1.11472	0.0426266	0.0445598	0.000874894	0.274019	0.140556	0.321224	0.284833	1.52418	0.186	0.152067	0.0399848	0.0830735	-0.0594224	0.0665266	0.0800356	0.961894	0.0359004	0.0031949	-0.0380804
ERP-2:NMI	NA	-0.0535413	0.148591	0.168912	0.18578	0.282695	0.04013	0.0884293	0.198238	0.080773	0.202363	0.10112	0.208302	0.277044	0.0567028	0.191682	0.104538	0.17809	0.285537	0.294564	0.170993	0.44911	0.190812	0.266156	0.202925	0.259522	0.426677	0.350135	0.287088	0.378799	0.287433	0.138569	0.20268	0.280614	0.389043	0.377653	0.180376	0.564447	0.089996	0.374899	0.235292	0.258159	0.330935	0.46592	0.391825	0.542902	0.237332	0.210723	0.266303
ERP-2:STAT5A	NA	0.195333	0.115807	0.134271	0.110311	0.328601	-0.0770331	-0.0122404	0.185794	0.311708	0.0882364	0.0830531	0.16113	0.477059	0.00501035	-0.0125292	0.0480282	0.143965	0.21547	0.165253	0.18174	0.467559	0.197898	0.174043	0.172017	0.303161	0.150353	0.12015	0.232884	0.301365	0.235617	0.233546	0.0235587	0.336748	0.40039	0.287851	0.250354	0.527888	0.378765	0.479496	0.255104	0.215937	0.142722	0.190199	0.0501059	0.383856	0.218738	0.29421	0.0803479
ERP-2:MBOAT1	NA	0.0870762	0.02226	0.0435328	0.0399633	0.0816079	0.0482367	0.0609364	0.0322437	0.060694	0.044177	0.0661815	0.0570578	0.0502919	0.0620369	0.0441734	0.0269214	0.145417	0.0685178	0.0855728	0.054253	0.0436004	0.10488	0.0477364	0.0340853	-0.000497599	0.0427737	0.0522256	0.0164625	0.0472213	0.107397	0.0157674	0.00429536	0.155478	0.104969	0.105336	0.0686934	0.0864689	0.0669418	0.052897	0.0421275	0.0490574	0.0125241	0.032693	0.00718538	-0.0281096	0.00769218	0.0533189	-0.0163618
ERP-2:IL1B	NA	0.00269835	0.0255943	0.0250714	-0.0117291	-0.0117291	-0.0117291	0.00919378	0.0414826	0.00281491	0.0649844	0.0292255	0.00818798	0.022886	0.00864986	0.0231507	0.0564089	0.141992	0.137143	0.0698926	0.056231	0.102843	0.0578451	0.0542447	0.135219	0.333901	0.180214	0.100099	0.0796631	0.095446	0.0897088	0.0769123	0.0850668	0.0498854	0.100773	0.0665264	0.111462	0.0627896	0.0466924	0.0825424	0.0513555	0.233051	0.156222	0.128779	0.103096	0.17045	0.104738	0.170339	0.166064
ERP-2:NECAB1	NA	0	0.0267575	0.0432832	0.0431222	0	0.0340598	0.0689262	0.0232048	0	0.0263812	0.023276	0.0287017	0	0.0325903	0.0375989	0.0149176	0	0.0357186	0.0480015	0.0290019	0	0.00731771	0.0294651	0.0114663	0.00776536	0.0328582	0.0512023	0.0280731	0	0.0450329	0.0133097	0.0219219	0	0.0468341	0.030223	0.0206577	0.0106083	0.0746529	0.0317947	0.0226728	0	0.0200696	0.0121587	0.00998384	0	0.0114535	0.0124778	0.00703309
ERP-2:TANC2	NA	0.0251925	-0.00638658	-0.0138859	0.0111359	-0.0663096	0.00283121	-0.0221543	-0.000723516	0.0753111	-0.0452299	0.0302019	0.0278026	-0.0166439	0.0130497	0.0122486	-0.0178401	0.00807962	-0.0224624	0.0121597	0.0218672	-0.0268182	0.0959082	0.029989	0.0418447	0.0346895	-0.00737662	0.0386107	-0.0528222	-0.0285444	0.0218308	0.0104695	0.038429	0.11579	0.0769905	-0.0262578	0.0858288	0.0010602	0.0641173	0.0309308	0.0935578	0.0459813	0.0111871	0.0105373	0.0426979	-0.00441386	0.0334937	0.0191159	0.0421162
ERP-3:ATIC	NA	0.0636827	-0.0566775	0.0311774	-0.0598568	0.129239	-0.102208	-0.0334418	0.0895769	0.139346	0.070258	0.156624	0.102443	0.430394	0.133737	0.0950862	0.176839	0.16244	0.0873882	0.152749	0.070284	0.323047	0.0535495	0.067955	0.118824	0.300042	0.119201	0.195876	0.307852	0.67927	0.244745	0.225669	0.180223	0.299339	0.0760469	0.185731	0.162027	0.430706	0.111866	0.283766	0.109473	0.493642	0.228477	0.347281	0.375697	0.814511	0.331096	0.243731	0.293834
ERP-3:CMSS1	NA	-0.0348079	-0.0990138	0.00786919	-0.116974	0.0553809	-0.0438329	-0.0908125	-0.0390109	-0.0600913	-0.0563378	0.0673302	-0.090409	0.0106241	-0.0653925	0.000567746	-0.0840464	0.0313406	-0.0903365	-0.0347142	-0.0578894	0.091699	-0.00280623	-0.0737533	-0.0896669	0.0751194	-0.00251639	0.0273604	0.00677595	0.077241	0.0140607	0.0245856	0.0107998	-0.0127474	0.0419887	0.012538	0.0116345	0.0194181	-0.0785475	-0.0243063	-0.0225095	0.194185	0.116443	0.365069	0.181954	0.160275	0.196042	0.065034	0.144603
ERP-3:TRMT2A	NA	0.0209569	-0.0658326	-0.00308552	-0.00590368	0.183147	-0.0327619	-0.0343996	0.0046667	-0.0487628	0.00892723	0.0338145	-0.0272059	-0.032629	-0.0260829	-0.0167264	-0.0298892	0.012082	0.00340716	0.0294407	0.0291378	0.00266851	-0.0431413	-0.00523012	0.00594276	0.019351	0.0123485	0.00713183	0.00628706	0.00101877	-0.0108571	0.012772	0.0209491	0.0662415	-0.000869322	0.0776693	-0.0378741	0.018593	-0.0579739	-0.0238438	0.0661671	0.0512685	0.00331558	0.0868812	-0.00107955	0.105949	-0.00293063	0.00249382	0.0367533
ERP-3:MARCKSL1	NA	-0.132511	-0.342168	-0.233062	-0.263544	-0.160371	-0.440256	-0.34635	-0.28946	0.151063	-0.04497	0.148161	-0.132797	0.103069	-0.217422	-0.171884	-0.0244516	0.427345	-0.0527302	0.224743	-0.0375129	0.189661	-0.115339	-0.199053	0.0267585	0.309659	-0.12335	-0.0500692	-0.0224518	0.128365	-0.101042	-0.124568	0.053418	1.39757	0.70738	0.955371	0.747735	1.07578	0.287637	0.448445	0.731305	0.0673303	-0.269206	-0.0774777	-0.132754	0.0558125	-0.183051	-0.195505	-0.140993
ERP-3:PGAP2	NA	0.114672	0.0839119	0.266043	0.0774278	0.0151397	0.112309	0.101989	0.0190801	0.0959997	0.0291111	0.130282	0.0196145	-0.0503046	0.143628	0.0602781	0.10721	0.145813	0.168976	0.123514	0.0625486	0.0109367	0.0732673	0.114494	0.0770427	0.0267283	0.173213	0.109044	0.109865	0.0442389	0.0970376	0.146866	0.113977	0.115881	0.168868	0.112997	0.121582	0.0630371	0.150603	0.155385	0.151096	0.106111	0.158243	0.148067	0.100303	0.070221	0.188064	0.1354	0.143633
ERP-3:SERPINE2	NA	0.214956	0.114282	0.480884	0.235502	0.163072	0.00729604	0.390111	0.439396	0.43412	0.371495	0.555338	0.384843	0.180065	0.193811	0.486564	0.657113	0.593192	0.372257	0.777813	0.36494	0.378998	0.267602	0.549919	0.643521	0.757136	0.567749	0.620207	0.534305	0.333985	0.254045	0.679835	0.514396	0.610072	0.650623	0.776563	0.609544	0.342322	0.233385	0.559356	0.698111	0.559122	0.470583	0.562169	0.412111	0.360888	0.323387	0.554961	0.579576
ERP-3:GCAT	NA	0.0331019	-0.0397103	0.0860369	0.0376964	-0.0015069	0.0199641	-0.0290184	0.124923	0.0537423	0.0644144	0.170767	0.0298076	0.0186497	0.0576652	0.0966321	0.109068	0.0172797	0.033957	0.0638253	0.0461009	0.0374326	0.00892728	0.0876708	0.0609608	0.0259842	0.100193	0.189569	0.121925	0.0676139	0.0747332	0.14635	0.104584	0.00622217	0.075839	0.081839	0.117217	0.0067751	0.0702605	0.138221	0.0433084	0.157157	0.231696	0.285866	0.205179	0.208541	0.22269	0.153698	0.291919
ERP-3:DCTPP1	NA	-0.0477054	-0.128995	-0.0398285	-0.0849427	-0.199692	-0.147109	-0.122475	0.0201469	-0.121459	-0.0825273	0.0155441	-0.0574621	-0.0352914	-0.0993825	-0.0951057	-0.0218481	-0.0138093	-0.0718527	0.0273493	-0.066362	0.00342347	-0.127865	-0.14208	0.00379198	-0.0179793	-0.0394063	0.106784	0.110336	0.064217	0.0225461	0.0151732	0.0501104	0.0493751	0.171789	0.131649	0.139143	0.143015	-0.0152574	0.0843518	0.0984541	0.344448	0.51274	0.560925	0.416305	0.573131	0.248446	0.181439	0.482089
ERP-3:MRPS26	NA	-0.209887	-0.212759	-0.103573	-0.214612	-0.102442	-0.179719	-0.209012	-0.140072	-0.202542	-0.168774	-0.0631191	-0.0816695	-0.134758	-0.169112	-0.202211	-0.171228	-0.156133	-0.0770792	-0.081598	-0.0862689	-0.147571	-0.229414	-0.147762	-0.138077	-0.0951112	-0.0126049	-0.0208663	-0.0416545	-0.171196	-0.0636793	-0.0669305	-0.0365894	-0.0847353	-0.0624254	0.124638	0.024902	0.00644969	-0.137288	-0.0221793	-0.0633912	0.137688	0.368472	0.408973	0.333449	0.35796	0.120025	0.220859	0.308887
ERP-3:CCHCR1	NA	0.0852126	-0.0530442	0.0473727	-0.0154523	0.0239045	-0.0593716	-0.00226344	0.0547859	0.0673485	0.0487739	0.065726	-0.0049913	0.0665341	-0.0192778	-0.032062	-0.00332935	-0.0200623	0.0107937	0.0874483	-0.0349939	0.0539647	-0.00482149	0.0113102	0.0376414	0.0415107	0.0119005	0.025222	0.00646777	0.0304187	-0.00520464	-0.00688959	0.0673201	0.0363576	0.0196919	0.0405646	0.0114873	0.0836745	-0.0133397	0.00171384	0.0348238	0.0530237	0.0870675	0.0902779	0.0420025	0.0742918	0.0838319	0.00349371	0.0448076
ERP-3:EXOSC5	NA	0.0410774	0.0148549	0.0091974	0.00348783	-0.00203469	-0.00614402	0.0137485	0.0719532	0.030829	-0.00838907	0.101378	0.0389289	0.162821	-0.0374514	-0.00542381	0.0515054	0.00265448	0.0185762	0.0955331	0.0010609	0.1242	-0.0212703	-0.0158547	0.00925296	0.179634	0.0547127	0.14833	0.0747696	0.256558	0.0745732	0.0382033	0.100324	0.0924341	0.0415948	0.16327	0.0531251	0.249435	0.0448144	0.140855	0.030499	0.292926	0.246867	0.425085	0.146473	0.48866	0.213751	0.110279	0.1734
ERP-3:LTBP4	NA	0.29543	0.33053	0.172075	0.139967	0.0603633	0.175391	0.160818	0.152121	0.148337	0.102304	0.128885	-0.00376383	0.265694	0.241428	0.184239	0.130786	0.182621	0.210038	0.126752	0.0388063	0.167035	0.114829	0.139132	0.210705	0.0806585	0.0324945	0.0917991	0.00192996	0.144409	0.0527869	0.0753892	0.0987108	0.0445089	0.020886	0.0885912	-0.00266781	0.157263	0.0429089	0.0457194	0.0391997	0.0731679	-0.0293318	0.0487654	0.00635962	0.0958439	6.22005e-05	0.0365818	0.0656181
ERP-3:MCM3	NA	-0.166536	-0.149134	-0.134292	-0.201636	-0.18406	-0.193132	-0.2082	-0.161599	-0.165542	-0.150949	-0.1418	-0.196988	-0.0661556	-0.183102	-0.158054	-0.161298	-0.15132	-0.14183	-0.122781	-0.144155	-0.0542781	-0.172061	-0.178233	-0.142625	-0.00216782	-0.0666246	-0.0568645	0.0521348	-0.0482377	-0.0586271	-0.0672239	-0.0211309	-0.0168489	-0.0142339	-0.0299986	0.0156033	0.0483767	-0.150126	-0.115263	-0.0874993	0.605578	0.252474	0.56131	0.399071	0.785011	0.164752	0.213878	0.15702
ERP-3:FAHD2B	NA	0.0018246	0.157003	0.0806581	0.0300899	-0.0304886	0.0175842	0.103271	0.128667	0.112633	0.112366	0.108291	0.0502531	0.0192503	0.149083	0.113844	0.11652	0.0745416	0.0271973	0.0772764	0.105882	0.00535138	0.138972	0.0534283	0.125016	0.056172	0.178315	0.134863	0.0861855	0.0111158	0.1579	0.151598	0.119745	0.049455	0.110858	0.165956	0.0727172	0.00925881	0.0897774	0.100299	0.130187	0.107125	0.165703	0.150161	0.193212	0.0849389	0.179059	0.17435	0.188506
ERP-3:EMID1	NA	0.680891	0.301679	0.433601	0.226764	0.241386	0.193821	0.242151	0.395375	0.612305	0.323523	0.526679	0.417993	0.51083	0.384556	0.316995	0.468418	0.784423	0.41258	0.551468	0.34405	0.653768	0.463874	0.487348	0.539597	0.593486	0.378703	0.493816	0.412551	0.497094	0.410461	0.472563	0.539747	0.831675	0.671956	0.970467	0.541884	0.751114	0.818872	0.619908	0.843571	0.472657	0.319797	0.466722	0.35848	0.561982	0.360333	0.446098	0.495417
ERP-3:CYTL1	NA	1.36574	1.02346	1.17958	1.37788	1.53679	0.718739	1.10229	1.25609	1.55006	1.01767	1.41583	1.25457	1.45536	0.994431	1.27567	1.2492	1.43113	1.11773	1.2447	1.21642	1.61939	0.751349	1.05408	1.31644	1.21264	0.962342	0.85854	1.20172	1.3434	0.597431	0.855977	0.908037	1.88183	1.35589	1.29109	1.21231	1.3554	0.845947	1.1999	1.35131	0.836491	0.723094	0.634735	0.779736	0.778134	0.398825	0.634351	0.704618
ERP-3:GCSH	NA	-0.192143	-0.306935	-0.0675315	-0.130814	-0.216629	-0.295127	-0.240992	-0.09217	-0.139999	-0.193452	0.0719088	0.00124213	-0.129626	-0.239227	-0.169884	-0.0501346	0.0325774	0.00845338	0.166723	0.0739774	0.0928285	-0.0814358	-0.025663	0.0241612	0.141982	0.226747	0.393918	0.383631	0.137404	0.11202	0.213219	0.224215	0.137181	0.309223	0.414157	0.396097	0.124807	0.138538	0.308179	0.105294	0.700808	0.730077	0.823959	0.8583	0.523863	0.408418	0.550818	0.617893
ERP-3:NDUFAF2	NA	0.0721852	0.0517887	0.049161	0.0892503	-0.00365714	0.0162181	0.0511187	0.101789	0.0700171	0.0961906	0.177953	0.17899	0.0711083	0.167843	0.0535913	0.187	-0.0101999	0.059892	0.126709	0.0821441	-0.00959107	0.099329	0.0972421	0.131793	0.0261484	0.145541	0.140693	0.231829	0.106377	0.144908	0.00753975	0.123766	0.0647024	0.035419	0.166744	0.162177	0.20558	0.0949631	0.222125	0.0744599	0.24055	0.158268	0.32718	0.313193	0.34124	0.313303	0.289086	0.273386
ERP-3:DNPH1	NA	-0.0933463	0.0145027	0.0343278	0.0547261	-0.151058	-0.135782	0.0979793	0.189507	-0.0274319	0.211148	0.359022	0.34043	0.117022	0.119753	0.114681	0.190523	0.0234572	0.123974	0.203907	0.300764	-0.00812099	-0.0118547	0.179223	0.114162	0.198958	0.402414	0.546706	0.499099	0.0482611	0.291916	0.343659	0.353404	0.0516273	0.348027	0.400408	0.413374	0.109944	0.183332	0.197451	0.239329	0.479998	0.775963	0.937359	0.903566	0.417727	0.648461	0.717023	0.766058
ERP-3:ACD	NA	0.06655	0.0309783	0.0849547	-0.012111	-0.109408	0.061198	-0.0178661	0.0364619	0.0155705	-0.0140631	0.033144	-0.0222684	-0.000988156	0.0295381	-0.00420855	-0.0359913	0.0840844	-0.0136647	0.0161388	-0.0436156	-0.013801	-0.0302611	-0.0312104	0.0357795	0.00858195	-0.0621188	0.008106	0.00546052	0.00306223	0.00863882	-0.0257172	-0.0130341	-0.0144788	-0.0178764	0.0630699	-0.016561	0.0519892	0.0721811	0.00294864	0.0474306	0.0780515	-0.00669242	0.0999879	0.0341677	0.071838	0.021812	0.00726536	0.00871224
ERP-3:REC8	NA	0.087308	-0.0423297	-0.0633321	-0.0289956	0.177353	-0.062125	-0.0113562	0.111532	0.165252	-0.0196988	0.123011	0.0917875	0.372001	0.103362	-0.074077	0.201097	0.25155	0.00852277	0.167492	0.131618	0.736587	0.225699	0.110439	0.339927	0.271148	0.0549236	0.169707	0.0909343	0.479296	0.170291	0.0927087	0.242479	0.338067	0.182478	0.302967	0.204576	0.715005	0.245959	0.241312	0.372681	0.180802	0.115065	0.157834	0.151766	0.296437	0.157078	0.103532	0.162479
ERP-3:ISYNA1	NA	0.303466	0.0972402	0.0902366	0.117386	0.247238	-0.00940633	0.0943672	0.12469	0.391056	0.116522	0.279725	0.154566	0.340283	0.162824	0.227886	0.119774	0.337003	0.292595	0.292339	0.185674	0.36021	0.129563	0.2348	0.111012	0.494139	0.239193	0.404554	0.211771	0.422744	0.257398	0.273671	0.318132	0.536982	0.341975	0.300036	0.308742	0.465442	0.169411	0.371053	0.296046	0.707609	0.480611	0.555001	0.493336	0.721579	0.32634	0.531713	0.439229
ERP-3:PLA2G6	NA	0.0812054	-0.0174731	-0.00332185	0.0305837	0.0774198	0.016201	0.0401004	0.0217615	0.0651422	0.00727411	0.000110376	0.00331884	0.0441168	0.0438109	0.0517471	0.0157299	0.0102733	0.0403935	0.0117295	0.0425199	0.0242151	-0.000166226	0.0436793	0.0104323	0.0348352	0.00723343	-0.00474479	-0.00367545	0.0366188	-0.0174731	0.0348997	0.0059285	-0.00320443	0.0101201	0.0156851	0.0236235	0.0357675	0.0210643	0.0456284	-0.0152243	-0.00348277	-0.00795222	0.00727594	-0.0106096	-0.0125329	-0.0174731	-0.00481053	0.0044472
ERP-3:ASL	NA	-0.0115106	-0.028677	-0.031608	-0.0580977	-0.111351	-0.0650614	-0.0879778	-0.0271556	0.0225274	-0.0160765	-0.0473986	-0.0486485	-0.00223515	-0.0921075	-0.00944968	-0.0280344	-0.00327277	-0.0492871	-0.0526839	-0.0575545	0.0508807	-0.00898974	-0.0482873	0.0260836	-0.0443475	-0.0260944	0.00809099	-0.0188917	0.0106097	-0.0254874	-0.0886307	0.025598	-0.0299367	0.00666621	0.00200305	0.0319307	0.0210914	0.000877978	-0.0296247	0.0530432	-0.0253152	-0.0306148	-0.0306689	0.00266176	-0.0281779	-0.0351469	-0.0459418	0.000187962
ERP-3:SLC27A2	NA	-0.00917224	0.0151931	0.0260549	-0.00917224	0.0355372	0.00904177	-0.00917224	0.00484018	0.0086334	0.0184448	0.0194265	0.0219693	0.0520177	0.0262679	0.011545	0.0165623	0.0236109	0.0305633	0.0602714	0.0161993	0.0107476	0.0228767	0.0168058	0.0143071	0.0562763	0.0598405	0.0573897	0.047794	0.0582202	0.0301258	0.0429964	0.0139105	0.167161	0.285568	0.241934	0.267228	0.323231	0.171949	0.203544	0.222757	0.089787	0.141087	0.116745	0.0794353	0.0736404	0.0796634	0.0387479	0.054055
ERP-3:SLC27A5	NA	0.046024	0.0161583	0.0828005	-0.00762162	0.0623521	0.0625746	0.0592537	0.100074	0.0155148	0.0847796	0.1769	0.130403	0.210223	0.141604	0.0813059	0.0613454	0.13671	0.121383	0.0973982	0.201563	0.0819269	0.117539	0.156586	0.15555	0.090329	0.112051	0.17702	0.167376	0.210031	0.19018	0.150542	0.195766	0.0556797	0.14199	0.129728	0.137211	0.124315	0.0973078	0.1206	0.070822	0.137949	0.253685	0.332533	0.294852	0.211979	0.241726	0.238812	0.323643
ERP-3:CENPV	NA	0.0932403	0.111293	0.17862	0.159956	-0.0775793	0.0687869	0.169705	0.345887	0.166636	0.236144	0.388937	0.17813	0.167013	0.220965	0.170036	0.369333	0.273242	0.113347	0.294506	0.282816	0.125325	0.143671	0.192029	0.315586	0.342047	0.1718	0.201605	0.240108	0.121624	0.132276	0.163338	0.410568	0.297018	0.275587	0.37844	0.226658	0.145054	0.142476	0.167831	0.409808	0.462003	0.235424	0.362508	0.347159	0.326809	0.15647	0.32223	0.450854
ERP-3:NMRAL1	NA	-0.00123052	0.0182596	0.0755883	-0.00660056	-0.106171	-0.0994732	0.00271793	0.129518	0.0541267	0.0343551	0.208323	-0.0168572	0.274197	-0.00534105	0.0620867	0.171921	0.0544308	0.0939203	0.175333	0.0206939	0.150368	0.0214609	-0.0218652	0.127621	0.106663	0.0756798	0.232713	0.173031	0.196551	0.0610576	0.0877817	0.233902	-0.0231477	0.00395167	0.155596	0.106119	0.141249	0.0881812	0.00151146	0.175964	0.228782	0.268929	0.470152	0.311287	0.314523	0.237838	0.198514	0.407327
ERP-3:PODXL2	NA	-0.0459119	-0.00383126	0.029002	0.0103176	0.043181	-0.0282953	0.00160979	0.0289519	-0.0304475	0.00117456	0.0499343	-0.0132099	0.0877503	0.00514785	0.0116146	0.0615333	-0.0274523	0.0132314	0.0213064	0.0260275	0.0983227	0.0083693	-0.00812155	0.0545817	0.122224	0.0410649	0.0401573	0.0364246	0.0886737	0.000926863	-0.0056127	0.0927381	0.0111535	0.0301866	0.0369425	0.0514945	0.0838648	0.0265482	-0.00840225	0.0851141	0.0748055	0.0935877	0.16619	0.117601	0.135558	0.0363648	0.0504336	0.148295
ERP-3:MACROD1	NA	0.0264735	-0.0183853	0.0108373	0.0714832	0.0183574	-0.0729023	0.126439	0.0222937	0.0375058	0.0957237	0.0893789	0.0946943	0.0683902	0.0541427	0.149995	0.0624443	0.00467627	0.0952581	0.0873464	0.0853745	0.116442	0.0168335	0.0965777	0.0816659	0.0934031	0.198074	0.139777	0.164174	0.13536	0.109616	0.128447	0.115727	0.185991	0.158321	0.0924771	0.0812172	0.0622827	0.130656	0.108578	0.0709054	0.236979	0.372466	0.447498	0.319506	0.230938	0.213405	0.414703	0.292808
ERP-4:MPST	NA	-0.387738	-0.382332	-0.354411	-0.308773	-0.307779	-0.372548	-0.387895	-0.315556	-0.298101	-0.295478	-0.238839	-0.323745	-0.179062	-0.232673	-0.237887	-0.190821	-0.0789152	-0.285132	-0.0166064	-0.14451	-0.106044	-0.159529	-0.148069	-0.067309	0.10678	-0.130933	-0.0471248	-0.0139934	-0.0423979	-0.0501627	-0.130472	0.0382614	-0.0339094	0.000961248	0.0896787	-0.0858467	0.0436219	0.0537345	-0.0858674	-0.00603498	0.348349	0.0708234	0.167306	0.0719909	0.257032	0.134975	0.213206	0.213846
ERP-4:ICAM4	NA	0.0770013	0.0913648	0.158032	0.122394	0.311989	0.102749	0.0508193	0.0833776	0.0703557	0.13032	0.17978	0.160472	0.0767924	0.0829142	0.0495697	0.166274	0.140565	0.0755066	0.178601	0.0985271	0.215703	0.117323	0.0870023	0.119133	0.0911053	0.113358	0.133135	0.114849	0.141963	0.117432	0.0602027	0.0610618	0.166982	0.262914	0.202519	0.207457	0.236969	0.249703	0.136844	0.186271	0.0428349	0.0122821	0.0422241	0.0798488	0.0614861	0.0521892	0.0142216	0.0442627
ERP-4:RABEPK	NA	0.0420086	0.00458918	-0.0163416	-0.0274249	0.0645111	-0.0530031	-0.0311748	-0.00747007	0.00987458	-0.00623116	0.0131563	0.018639	0.0683737	0.0311553	0.0332537	0.00479533	0.0304913	0.017761	0.0274231	0.0340808	0.0571115	-0.0182689	0.0218803	-0.00852835	0.0867533	0.0294621	0.00222308	0.031415	0.0680741	0.00891364	0.0726314	0.026886	0.0677556	0.0681373	0.0180234	0.0893579	0.130876	0.00768029	0.0658206	0.0551638	0.0961394	0.0484963	0.14588	0.0467926	0.204128	0.0395874	0.106441	0.111524
ERP-4:FN3K	NA	0.0221336	-0.00816126	0.0718174	0.00597261	-0.00816126	0.0206359	0.0110572	0.00345543	0.0130284	0.00699526	0.0434878	-0.00816126	0.00425034	0.0156052	-0.00816126	0.0121344	-0.00816126	-0.00816126	0.0488499	0.0108397	0.00451386	0.015541	-0.00816126	0.00406426	-0.00816126	-0.000871877	0.0219387	6.41765e-05	0.0139496	0.00171238	-0.00816126	0.0103616	0.00208283	0.0120213	0.0116046	-0.00816126	0.01793	-0.00816126	-0.00816126	-0.00281696	0.00104832	0.0130002	0.0129205	-0.00816126	-0.00270008	0.00536191	-0.00241483	-0.00313785
ERP-4:PSMG4	NA	0.00385348	0.000202929	0.229772	0.0926804	0.077503	-0.0241172	0.058641	0.278655	0.113918	0.202911	0.265706	0.129974	0.0966776	0.0881662	0.169083	0.377813	0.101692	0.202465	0.345769	0.142864	0.167585	0.172954	0.145501	0.158599	0.142749	0.248088	0.449481	0.252334	0.125404	0.218277	0.153464	0.405126	0.0697248	0.0968438	0.27326	0.0849496	0.112772	0.136341	0.185887	0.186506	0.323985	0.381599	0.596945	0.277446	0.350145	0.303608	0.289677	0.47674
ERP-4:LDB1	NA	0.000428129	0.0368667	0.039629	-0.0411729	-0.065824	0.105283	0.0576363	0.0235831	-0.0196237	0.0163674	0.0189637	0.00326104	0.0393425	0.00548104	0.0815635	0.0911133	0.0884379	0.163955	0.0860094	0.0538712	-0.00731754	0.0242283	0.140483	0.0911877	-0.0213599	0.0974858	0.0448422	0.123528	0.00296537	0.0932034	0.0915974	0.0256259	-0.0287536	0.153034	-0.0311342	0.15245	0.0223401	0.142488	0.236323	0.0882857	-0.029691	0.103553	0.0599864	0.0330424	0.0463572	0.109756	0.0900986	0.0231217
ERP-4:GSTT1	NA	0.458578	0.158243	-0.00611847	0.224185	0.172279	0.164385	0.122763	0.313751	0.348924	0.0991269	-0.00611847	0.268486	0.0921767	0.204507	0.0329884	0.258271	0.139247	0.0488341	-0.00611847	0.154433	0.109767	0.0688818	0.0479998	0.192148	0.137354	0.0550119	-0.00611847	0.0868627	0.0476127	0.105428	0.0112888	0.141851	0.118738	0.0410207	-0.00611847	0.0239881	0.0819532	0.0509235	0.0350332	0.0530346	0.0432145	-0.000475864	-0.00611847	0.0283584	0.0013872	0.00240171	0.0108818	0.0328141
ERP-4:IBTK	NA	-0.097792	-0.00319453	-0.0643655	-0.0826885	-0.181449	-0.0762145	-0.0218869	-0.0487305	-0.111927	-0.0938256	-0.133327	-0.0523209	0.0441952	-0.0539789	-0.0812864	-0.112951	0.096972	0.0354703	-0.00638222	-0.00285404	0.0125494	-0.0617237	-0.0453508	0.0209718	-0.0115839	-0.065319	-0.132962	0.00769431	-0.0155277	-0.0232367	-0.0362457	-0.0428698	0.0222702	-0.0329603	-0.0186055	0.0177589	0.0515952	-0.00394355	0.00682162	0.0365293	0.0453155	-0.0227166	0.0459407	-0.0137662	0.0734338	-0.0554477	0.0454211	-0.0539233
ERP-4:AMT	NA	0.106712	0.0416997	0.0770907	0.0298038	-0.0315607	0.0382113	0.0623134	0.104436	0.179125	0.0721404	0.0737799	0.0111111	0.159541	0.0848581	0.0721914	0.0551411	0.0775457	0.0547491	0.112783	0.0427859	0.131379	0.0238677	0.0589477	0.0983545	0.0967891	0.111983	0.149049	0.0553462	0.238113	0.0877772	0.0749009	0.125175	0.0666355	0.0422112	0.0786934	0.012513	0.176007	0.0113256	0.0541915	0.0759253	0.181121	0.0749938	0.108577	0.0756019	0.21681	0.0789422	0.0680365	0.123571
ERP-4:DECR1	NA	0.0243662	-0.0967137	-0.00676156	-0.063594	0.141508	-0.0739156	-0.0860433	-0.0923451	0.0554064	0.0688983	-0.0388374	-0.155494	0.195111	-0.100695	-0.0322287	-0.0443617	0.150811	-0.145379	0.10213	-0.0404444	0.288949	-0.0746513	0.0416673	-0.00501911	0.174622	0.00496303	0.0765836	-0.0712352	0.316795	0.171735	0.00401302	-0.0161502	0.166094	-0.0430843	0.107763	0.0387229	0.496278	0.0159206	0.00346028	-0.0469841	0.431375	0.0606826	0.262052	0.105758	0.447427	0.121152	-0.0575279	0.15073
ERP-4:SLC39A4	NA	-0.0662855	-0.0377262	0.0465562	0.0471377	0.0129245	-0.0751845	-0.0129007	0.12867	-0.0468561	-0.00741532	0.0616862	0.0789454	0.0696329	-0.0253499	0.0391365	0.118266	-0.0531475	-0.0504604	0.0549153	0.0900099	-0.0264427	0.0102007	-0.0226491	0.000227501	-0.025391	0.00981516	0.173672	0.255261	0.0566894	0.0282191	0.0503097	0.149347	0.0231102	-0.00472729	0.112628	0.289476	0.046908	0.0368143	0.0237647	0.0470704	0.0665571	0.116283	0.216611	0.357862	0.0955771	0.0991463	0.25987	0.257625
ERP-4:HDAC7	NA	0.0439074	-0.109323	-0.0287574	-0.0824127	0.116429	-0.0574479	-0.0189154	0.0376145	0.125484	-0.0371084	0.0132218	-0.0334133	0.24066	-0.0600969	-0.0538939	0.0284022	0.172094	0.0569392	0.118612	0.0120751	0.278578	0.0745293	0.00932933	0.0639551	0.0406494	0.00335557	0.0543727	-0.00474076	0.130932	0.0128632	0.0271443	-0.0387708	0.0364931	0.135851	0.035836	0.0759779	0.0577767	0.00666788	0.0459417	0.0566662	0.0428795	-0.0580988	0.01579	-0.0609586	0.0687981	-0.029723	-0.0086474	-0.0383813
ERP-4:NADK2	NA	-0.0103313	-0.0181803	-0.0397122	0.0611581	0.0949309	-0.0390323	0.0229285	-0.0118157	-0.0210125	0.0593758	0.00584325	-0.023761	-0.0898997	-0.0340995	0.0280519	-0.00731761	0.08494	0.0411142	0.045115	0.0245532	0.0219281	-0.00552114	0.0224256	0.0523419	0.000292883	-0.0130292	0.0225013	0.062731	0.0333469	-0.00659918	0.0548942	0.0138621	0.0172794	0.0133	0.0550843	0.0415991	0.0154449	-0.0108012	0.0471585	-0.00363452	0.0108561	0.0115714	0.032079	0.0494154	0.0190116	-0.0249561	0.011434	0.062817
ERP-4:SLC39A8	NA	0.299256	0.17459	0.378883	0.153726	0.225666	0.259099	0.470758	0.214855	0.316722	0.281293	0.263955	0.171876	0.298349	0.224446	0.230149	0.0754118	0.339979	0.37201	0.409867	0.203778	0.224582	0.367616	0.441687	0.33406	0.159999	0.345758	0.191232	0.139415	0.25935	0.153593	0.301748	0.158661	0.602128	0.653806	0.574536	0.769638	0.418001	0.763351	0.673378	0.571639	0.197633	0.247407	0.130731	0.220736	0.206052	0.169251	0.175919	0.199454
ERP-4:CDC42BPA	NA	0.17949	0.105305	0.230298	0.209681	0.013822	0.0835628	0.129667	0.198358	0.225587	0.0873481	0.130173	0.111186	0.137253	0.0866852	0.0646518	0.116651	0.245712	0.122319	0.0983398	0.0915601	0.0977755	0.100308	0.0757564	0.178673	0.0943099	0.137971	0.0580628	0.117262	0.105942	0.0756467	0.0836392	0.110707	0.17712	0.083254	0.145468	0.127932	0.0955184	0.103982	0.0597204	0.142125	0.0567212	0.0462192	0.0560491	0.0831721	0.0655631	0.0702167	0.0574031	0.0748363
ERP-4:FSCN1	NA	0.0456195	0.00560209	0.0486131	-0.00117536	0.14538	-0.0101417	0.00450583	0.0540846	0.139586	0.0872322	0.175032	0.0901361	0.142175	0.0514449	0.054374	0.127012	0.281772	0.262575	0.27128	0.161216	0.213749	0.222723	0.141909	0.222113	0.261003	0.377168	0.206612	0.247815	0.274768	0.262457	0.137816	0.310458	0.369653	0.326735	0.349781	0.27536	0.313136	0.219596	0.260513	0.273193	0.316088	0.341152	0.283346	0.293256	0.333515	0.233149	0.238069	0.251726
ERP-4:PSTK	NA	-0.0544333	-0.0484943	-0.0347013	-0.0150593	-0.0973154	-0.101248	0.0840784	-0.0655336	0.0244463	-0.0178358	-0.0293628	-0.0270133	-0.000499612	0.011511	0.0536232	0.0125995	-0.00939577	-0.0266521	0.0242102	-0.00513944	0.0380839	-0.053566	0.0176432	-0.00422678	0.0348051	-0.00249919	-0.0197762	-0.0172705	-0.020963	-0.0263376	0.0410761	-0.0553758	-0.0644318	-0.00128063	0.013483	0.0371928	-0.000510531	-0.00756591	0.0661136	0.00892272	6.518e-06	0.0118271	0.0204098	-0.00500016	0.0327193	0.00409914	0.061538	0.0342683
ERP-4:NEDD4	NA	0.0851425	0.194741	0.19138	0.130963	0.0348581	0.0573177	0.134169	0.131442	0.15595	0.0964496	0.119806	0.159121	0.0835275	0.0306655	0.18019	0.0507948	0.0819431	0.132572	0.175664	0.0765421	0.0875249	0.105404	0.137914	0.115882	0.163083	0.171381	0.25129	0.154201	0.0445947	0.123255	0.176356	0.109411	0.0924516	0.0827562	0.01154	0.0772585	0.12396	0.0363303	0.0631627	0.0561023	0.0532556	0.151233	0.139501	0.0588425	0.0487505	0.0754479	0.112654	0.0790861
ERP-4:ELOVL6	NA	-0.00539212	0.0119289	0.0570937	0.0524038	-0.00539212	-0.00539212	0.0962982	0.00892746	0.0369115	0.032232	0.0109623	0.0638464	-0.00539212	0.0268252	0.0183197	-0.00539212	0.0584937	0.0452959	0.0771924	0.0633475	0.0276841	0.078322	0.0642348	0.0122847	0.0383331	0.0445191	0.0420639	0.0808458	0.0545005	0.0570395	0.0385513	0.0420803	0.00660338	0.0779917	0.0217237	0.0889491	0.0553017	0.0857646	0.0435844	0.0647513	0.0609939	0.0507566	0.104308	0.102972	0.0756896	0.0688762	0.10989	0.0623609
ERP-4:AKR1C1	NA	0.0157086	0.01178	0	0	0	0	0	0.0264856	0.00861871	0	0.00454061	0.0211722	0	0	0.0103732	0.0468894	0	0	0.0236505	0	0	0	0.00860971	0.0436197	0	0.0346304	0.0125472	0.0040846	0	0.0060906	0	0.0172338	0.04443	0.0423131	0.00596539	0.00987434	0	0.0259554	0.0351704	0.0804366	0.00579084	0	0	0	0	0.005159	0.0218174	0.00711132
ERP-4:TRIB2	NA	-0.00364034	0.00311795	-0.00364034	-0.00364034	-0.00364034	-0.00364034	-0.00364034	-0.00364034	-0.00364034	0.00427611	-0.00364034	0.00856288	-0.00364034	-0.00364034	-0.00364034	-0.00364034	-0.00364034	0.000996519	0.0137618	-0.00364034	-0.00364034	-0.00364034	-0.00364034	-0.00364034	-0.00364034	-0.00364034	8.23405e-05	-0.00364034	-0.00364034	-0.00364034	-0.00364034	-0.00364034	0.0047288	0.0312333	0.0120721	-0.00364034	-0.00364034	0.0015955	0.0202883	-0.00364034	-0.00364034	-0.00364034	-0.00364034	-0.00364034	-0.00364034	0.00143358	-0.00364034	0.000844486
ERP-4:APOC1	NA	0	0	0	0	0	0	0	0	0	0	0	0	0	0	0	0	0	0.00713408	0	0	0	0.00518976	0.00719985	0	0	0.00825736	0	0	0	0	0	0	0	0.0379491	0	0	0	0.0204974	0.0178013	0	0	0	0	0.0200575	0	0	0.00989394	0.00448483
ERP-4:CCDC112	NA	-0.110878	-0.0460546	-0.0467348	-0.0541274	0.027275	-0.0104461	-0.0966291	-0.0246625	-0.0482196	-0.0821622	0.0478318	-0.0743186	-0.0361627	-0.0383955	-0.0492089	0.0107449	-0.00570962	0.00462367	0.0798784	-0.0122213	-0.0742043	-0.0412416	-0.0203712	-0.00535101	-0.00503441	-0.0270207	0.0430014	0.0635509	-0.0257124	0.0264138	-0.0383926	0.0614763	0.00789745	0.0599067	0.118505	0.0292212	-0.0112113	0.0589328	0.088954	0.0723316	-0.0230272	0.0216984	0.0554577	0.00106335	-0.00659432	0.0602853	-0.0794669	0.0340439
ERP-4:MCCC2	NA	-0.0329385	0.118592	0.0018813	0.0644403	-0.00900006	-0.00654653	0.0690554	0.00675488	-0.00475692	0.0625446	0.0316613	0.0711619	0.0913349	0.00142807	0.033656	0.0146429	0.0116905	0.0895491	-0.0148325	0.0661049	0.0604755	-0.00695236	0.037103	0.0194841	0.0442535	0.0627802	0.0221257	0.0685807	0.0623361	0.0515694	0.117316	0.0444527	0.00787788	0.0648649	0.046434	0.119579	0.0482152	0.00236134	0.0256342	0.0125552	0.112142	0.0800099	0.106316	0.062418	0.228482	0.104019	0.082494	0.0999999
ERP-4:CMBL	NA	0.342783	0.290834	0.461377	0.351295	0.369418	0.292779	0.239624	0.408798	0.466447	0.343065	0.484996	0.408198	0.522016	0.324533	0.297022	0.423251	0.372459	0.364797	0.415262	0.38645	0.588887	0.443548	0.297165	0.389163	0.608451	0.378987	0.365017	0.416949	0.614547	0.325173	0.297195	0.398754	0.338683	0.319446	0.31117	0.384317	0.367352	0.364425	0.326327	0.326445	0.473595	0.32867	0.361637	0.378496	0.376455	0.409103	0.379658	0.335398
ERP-4:RAB9A	NA	0.12191	0.0449355	0.145348	0.0318228	-0.0377273	-0.0132641	0.0845149	0.106239	0.0712263	0.109851	0.211992	0.0514047	-0.0828257	0.103015	0.00896661	0.0600647	0.0666224	-0.0170179	0.103874	0.00784368	-0.021558	0.0588866	0.0444239	0.114106	0.0309379	0.0204512	0.0925252	0.0361775	-0.0192382	-0.0116554	0.0676559	0.149055	0.104044	0.113065	0.173429	0.250914	0.0148219	0.100628	0.126956	0.18573	-0.00745062	-0.0433503	-0.0183138	0.0916951	0.0111548	-0.0395897	0.0385389	0.0339343
ERP-4:ANKRD27	NA	-0.0344785	-0.0123922	-0.0317786	-0.0357911	-0.0466297	-0.0466297	-0.0197211	-0.0259326	0.0145404	-0.0315229	-0.0143202	-0.02646	-0.0466297	0.0067022	0.0111744	-0.0316316	0.00888252	-0.00954301	0.0144651	-0.0247979	-0.0207394	0.00874862	0.0193219	0.0173167	0.0335972	-0.0132762	0.0351359	0.00283701	-0.0301919	-0.00537794	0.0500776	0.00196328	0.0513451	0.021479	0.0500443	-0.0219657	0.0286299	0.0640114	0.0639809	0.0132667	0.0321234	0.0120389	0.029811	-0.00527631	0.0372195	0.0108826	0.0440038	-0.000722477
ERP-4:PHF6	NA	-0.0401853	-0.00467721	0.0301709	0.0219042	-0.124098	-0.0380235	0.150027	0.0274854	-0.0297662	-0.0157659	0.038521	0.052021	-0.0500105	0.14437	0.0893044	0.000633912	0.0554665	0.0143746	0.175699	0.0878257	0.0557084	0.148405	0.0542512	0.0495804	0.0741768	0.125098	0.0672808	0.110563	0.0458003	0.122749	0.143384	0.0751392	0.194751	0.140906	0.0799511	0.131895	0.020052	0.23543	0.151557	0.0975763	0.145681	0.0685398	0.086206	0.147081	0.0571727	0.0429694	0.103468	0.0564985
ERP-4:PCYT2	NA	0.00303603	-0.0570973	0.0348237	-0.0662588	0.0661078	0.0414489	-0.0241331	0.0417269	0.00597962	-0.0256707	0.0712094	0.00614624	0.0586145	-0.00731079	-0.0467768	0.0457002	0.0432722	-0.0482655	0.0487166	0.0296984	-0.0289762	-0.00817151	0.00444168	0.0251878	-0.0144175	0.00540156	0.0436928	0.00765126	-0.0168664	-0.0351324	-0.0126075	0.034761	-0.00351737	-0.0233891	0.0804754	-0.0124963	0.0403171	-0.00531248	0.032556	0.0119628	0.0773725	0.0176	0.0512526	0.0424236	0.0602882	-0.00260394	0.0243718	0.0124168
ERP-4:CASP3	NA	-0.129837	0.022861	-0.0973997	0.0282128	-0.141884	0.0644796	-0.00470547	-0.0412654	-0.091865	0.0370394	-0.0812823	-0.0124776	-0.141884	0.0183745	0.102581	0.0119406	-0.0821609	0.0697833	0.000894074	0.0418968	-0.111315	0.0806643	0.14301	-0.00861719	-0.0769635	0.0160693	0.0179245	0.0509192	-0.085913	0.0755244	0.145978	0.0349275	0.0018948	0.255496	0.154707	0.210188	-0.0539942	0.291675	0.305319	0.118869	-0.0316728	0.0272047	0.00474953	0.0380151	-0.0668463	0.0577197	0.211306	0.022537
ERP-4:MAP7	NA	0.179628	0.272746	0.309781	0.141836	0.0915439	0.123435	0.303371	0.211829	0.176855	0.254919	0.260772	0.221722	0.249319	0.147953	0.229696	0.242712	0.20851	0.342942	0.290659	0.273302	0.262645	0.322865	0.37332	0.310353	0.176595	0.47226	0.381817	0.360058	0.297636	0.210003	0.365726	0.169439	0.155377	0.304456	0.313457	0.289062	0.207744	0.247805	0.285157	0.140769	0.234467	0.399661	0.439876	0.341759	0.253468	0.346589	0.344237	0.248407
ERP-4:FAM124B	NA	0.082916	0.121393	0.0990586	0.0967704	0.026367	0.0561137	0.186127	0.177307	0.15165	0.114568	0.183908	0.0852607	0.0949322	0.114473	0.135306	0.0892821	0.100545	0.111567	0.118942	0.102894	0.113125	0.0830713	0.114615	0.176338	0.0145003	0.0420497	0.142577	0.0896349	0.0487158	0.0410359	0.0999147	0.112161	0.0936767	0.180769	0.274676	0.0729702	0.128092	0.124642	0.170756	0.157606	0.0195622	0.0413038	0.0749811	0.0332781	0.0059872	0.0105429	0.0526079	0.0532015
ERP-4:SPTBN2	NA	0	0	0	0	0	0	0	0	0	0	0.00626351	0	0	0	0	0	0	0	0.00476288	0	0	0	0	0	0	0.00773041	0.00545616	0	0.00936271	0	0	0.00517077	0.0296095	0.0196296	0.0422349	0.00976701	0.0454113	0.0263856	0.012413	0.0250267	0	0	0	0	0	0	0	0.00467888
ERP-4:CD40LG	NA	0	0	0	0	0	0	0	0	0	0	0	0.00698538	0	0	0	0	0	0	0.004689	0	0	0	0	0	0	0	0	0	0	0	0	0	0	0.014693	0	0	0	0.0397607	0.00747703	0	0	0	0	0.0048326	0	0	0	0.00356633
ERP-5:GBGT1	NA	0.130586	0.00690585	0.0459459	0.0745746	0.13792	-0.0114814	-0.00133419	-0.00379654	0.0379062	0.0738098	0.0349282	0.0839394	0.0654969	0.0260544	0.0363957	0.0113278	0.0706476	0.0114353	0.136268	0.068789	0.123467	0.0553904	0.00360883	0.0503475	0.0785917	0.0824938	0.0278933	0.0470503	0.0565326	0.0187883	0.0229958	0.0377285	0.0212329	0.0674471	0.0697124	-0.0050688	0.102284	0.0658222	0.0587206	0.0705494	0.0544517	0.0774428	0.0643203	0.0626977	0.0599484	0.0667111	0.0673567	0.0356831
ERP-5:THOC6	NA	0.0133314	-0.0402491	0.0118211	-0.163141	-0.147291	-0.17422	-0.112905	0.0416268	0.029801	-0.110768	0.0745122	-0.0917409	-0.0601121	-0.0522969	-0.075077	0.082151	-0.00629421	-0.0594568	0.0263963	-0.0672749	0.0313939	-0.0504031	-0.0871227	0.0462557	0.0360609	-0.000903271	0.0851686	-0.0135086	0.0318506	-0.0143893	0.00433205	0.0798708	0.166892	0.0628072	0.07975	0.0288008	0.121262	-0.0516633	-0.0120178	0.0797523	0.114226	0.0714727	0.231183	0.154941	0.211639	0.0846983	0.0797264	0.209188
ERP-5:ISOC2	NA	-0.145818	-0.192119	-0.107289	-0.141558	-0.00608024	-0.165004	-0.188753	-0.0827433	-0.188118	-0.0895611	-0.0625447	-0.148368	-0.033867	-0.177435	-0.15279	-0.0128131	-0.0623925	-0.115134	-0.0159083	-0.0527725	-0.00112141	-0.156441	-0.155652	0.00580421	-0.00456781	-0.0377629	0.077365	0.0386503	0.0529212	-0.0710089	-0.0231647	-0.0331177	0.00287895	0.0854438	0.0128116	0.0247022	0.0548485	-0.103097	-0.0234399	-0.0649971	0.105686	0.142172	0.256385	0.0668055	0.324633	0.00925382	0.0966026	0.156353
ERP-5:ERAL1	NA	0.0612795	-0.0952737	-0.0444887	-0.0661604	0.0942016	-0.0703299	-0.0897501	-0.0341272	0.00865742	-0.0645729	-0.00258299	-0.0681543	0.0497099	-0.0748969	-0.0089787	-0.0353702	0.0250388	-0.0751107	-0.00905963	-0.0429861	0.0335269	-0.0687643	-0.00410041	-0.00426832	0.0602521	-0.00518159	0.0614539	-0.00246339	0.081548	0.00117584	-0.0330014	-0.00729343	0.118702	0.0192535	0.0189447	0.0152028	0.140785	-0.0306574	0.0308269	-0.0250174	0.182471	0.111531	0.099794	0.00588348	0.220599	0.0737528	-0.00220049	0.00838993
ERP-5:RPP40	NA	0.0308731	0.0125386	-0.00937794	-0.00105262	-0.0371859	-0.002283	-0.025906	0.0208494	0.0407721	-0.0148217	-4.3175e-06	0.0361547	0.0571666	0.00112665	0.0227942	-0.00628508	0.0770299	0.00179622	0.105696	0.0223057	0.129143	0.0167851	0.0075912	-0.00410509	0.057704	0.0774449	0.120324	0.150326	0.168327	0.0321192	0.0428624	0.0130364	0.0494251	0.0496345	0.0509984	0.100523	0.159089	0.00289948	0.0789765	0.0235486	0.162716	0.238083	0.244821	0.159895	0.276545	0.109228	0.079971	0.101326
ERP-5:BCS1L	NA	-0.0500943	-0.00777962	0.0287588	0.0232836	-0.0637463	-0.0325164	-0.0182494	0.0222002	-0.0587764	0.00481642	0.0117012	0.0168247	-0.013247	-0.0123332	-0.00988457	0.0325448	-0.00809965	-0.00274144	-0.00730887	-0.00167756	-0.0189374	-0.0059384	-0.0147028	0.00022204	0.0558637	0.0249439	0.0866889	0.0743747	0.0189519	0.0393808	0.062122	0.0476825	-0.0312826	0.0846583	0.0986599	0.0433919	0.0111862	0.0186448	0.0467453	0.0268071	0.0683767	0.0422331	0.146165	0.0176354	0.112799	0.0299507	0.043767	0.128779
ERP-5:FXN	NA	0.0762839	0.114678	0.0492767	0.124227	0.216432	0.0387419	0.0648847	0.147221	0.267462	0.0659133	0.21418	0.193979	0.225598	0.112201	0.113608	0.0928179	0.165375	0.0685113	0.157785	0.0853019	0.0701775	0.077415	0.18176	0.109263	0.196225	0.139853	0.173014	0.136937	0.148205	0.0617821	0.0801865	0.118617	0.214264	0.219663	0.186834	0.213362	0.264027	0.0942976	0.169673	0.137219	0.271807	0.166178	0.200453	0.12879	0.324577	0.168353	0.0766211	0.166177
ERP-5:PMPCA	NA	0.122127	-0.125473	-0.107426	-0.15384	0.222992	-0.0490557	-0.0988678	-0.0576351	0.00976648	-0.0794916	-0.0569249	-0.0755676	0.0605244	-0.123671	-0.121674	-0.116314	0.0656084	-0.140317	-0.0735249	-0.0895627	0.0848877	-0.110486	-0.058458	-0.0601974	0.116539	-0.0650476	-0.0490657	-0.0784589	0.138553	-0.0821102	-0.0609878	-0.0786328	0.0563343	0.0114562	-0.00385722	-0.0835704	0.0222916	-0.0149993	-0.0870157	-0.0939821	0.176564	0.000260616	0.0933478	-0.0575704	0.0940241	-0.0969338	-0.0236022	0.0588365
ERP-5:RAD50	NA	-0.113136	0.02702	0.00870263	0.0232567	-0.0448784	0.0256523	0.14006	0.0610413	-0.00575497	-0.0414624	0.104994	0.0458614	0.0721123	0.0782806	0.209153	-0.0552215	0.0224356	0.00785846	0.21075	0.0439448	0.052286	0.021942	0.185068	0.175806	0.0982619	0.103175	0.114927	0.093132	0.107156	-0.00122333	0.130745	0.0897344	0.025759	0.0694074	0.146244	0.087081	0.16413	0.0706409	0.189879	0.0929709	0.13337	0.0718224	0.211697	0.157894	0.20643	0.139649	0.0500955	0.189705
ERP-5:ATAD3A	NA	-0.077489	-0.143739	-0.0650607	-0.0791017	-0.11386	-0.12185	-0.0710047	-0.0848218	-0.0406933	-0.0588144	-0.118045	-0.0718323	-0.0601366	-0.0942154	-0.106825	-0.0254997	-0.0972884	-0.0423859	-0.105628	-0.0768093	-0.0799809	-0.0906706	-0.0767689	-0.090924	-0.0483688	-0.0824057	-0.058331	0.0157104	-0.00273176	-0.0472497	-0.0462318	-0.0451	0.0267574	-0.0189342	-0.0339738	0.0297246	-0.040117	-0.07564	-0.00347436	-0.00979373	0.121803	0.120515	0.195861	0.120472	0.0968092	0.0632852	0.0826244	0.177581
ERP-5:TFAP4	NA	0.0773656	-0.0355918	0.0104067	-0.00217733	-0.0429967	-0.0429967	-0.0186922	-0.00389964	0.0142133	-0.0279287	0.0145651	0.000997564	0.0936855	-0.0429967	-0.0347037	0.00519623	0.0126581	-0.0306808	0.0774798	-0.00643678	0.0841868	-0.0246886	-0.0266657	0.0435165	0.164164	-0.00897313	0.0413392	0.0137943	0.0996783	0.0302111	-0.0370433	0.0287804	0.0759841	-0.0131503	0.0383742	-0.0163222	0.0454942	-0.0240093	0.0343505	0.0196186	0.136402	-0.00224492	0.112125	0.0417728	0.22172	0.0147394	0.00790763	0.039808
ERP-5:EEFSEC	NA	-0.0432411	0.00846789	-0.0433162	0.0114741	-0.0403047	-0.0423602	-0.0243645	-0.0308715	-0.0447059	-0.0156205	-0.00650227	-0.00195088	0.079334	0.0167839	-0.0402335	-0.0325237	0.00668393	-0.00286302	0.0382534	0.0122582	0.00214235	-0.0182263	-0.0530508	0.0229316	0.0129739	0.0173127	0.0218923	0.00970888	-0.0215145	-0.0132956	0.00430146	0.00332403	-0.00425416	-0.0326799	0.0151836	-0.0299709	0.0341906	0.0177344	-0.0109773	-0.0279963	0.0766639	0.0526516	0.0459593	0.0452182	0.0330514	0.0257752	-0.00967859	0.0017423
ERP-5:PUS1	NA	-0.033646	-0.00176064	-0.0382944	-0.0569769	0.0135325	-0.0539162	-0.0493575	-0.0301388	-0.0250948	-0.0571749	-0.0426037	-0.0577289	-0.0320603	-0.0787384	-0.0133752	-0.0238614	-0.00426378	-0.0275468	-0.032235	2.6225e-06	-0.000453649	-0.0271595	-0.0127594	-0.0298233	-0.0500427	-0.0420144	-0.0312262	0.0085334	0.0060128	-0.0379269	-0.0368767	-0.00432223	0.00653809	-0.0494801	-0.0315976	-0.0330346	0.0454237	0.00590436	-0.0372744	0.00713563	0.010104	-0.0197553	0.0912249	0.00843128	0.127193	-0.0299372	-0.0168724	0.0616491
ERP-5:GRWD1	NA	0.01513	-0.0171756	0.0573771	-0.017088	0.0300745	-0.0270608	0.000266663	0.016431	0.056391	-0.0392247	-0.0155361	-0.0425423	0.0762122	-0.0569176	-0.0345541	0.0036369	0.0135648	-0.00675649	-0.00211055	-0.0142321	0.0452421	-0.078782	-0.0310294	-0.00852755	0.0783201	-0.0099218	0.015696	0.00240792	0.0992259	-0.0711122	-0.0283218	-0.0263698	0.0343481	0.0208758	-0.0237792	0.0366524	0.0742157	-0.0299718	-0.0164611	-0.0240123	0.0526221	0.027617	0.0469168	-0.0142633	0.087693	-0.0431112	-0.0193145	-0.0237634
ERP-5:CDK10	NA	0.00879321	0.00478211	0.0648891	-0.0369852	0.0233507	-0.0570738	-0.0165851	-0.0246089	0.0262284	0.0130671	0.0441074	-0.0103023	0.019237	-0.0268369	-0.03237	0.00231121	0.0383624	0.0174614	0.00698042	0.0120097	-0.0122815	-0.0266167	-0.00194761	0.0647988	0.00866065	-0.00253416	0.0858897	-0.0260608	0.0485644	-0.018305	0.00157657	-0.00655376	0.0219387	-0.0288289	-0.0154087	0.0173327	0.0921915	-0.0357619	-0.0206999	0.00410139	0.0210452	0.0133806	0.0189556	0.000615122	0.084117	-0.00304706	0.00717881	0.0108503
ERP-5:XPO5	NA	-0.0109378	-0.0379004	-0.0324408	-0.0197478	-0.0581127	0.0101475	-0.0495791	0.0107025	-0.0410392	-0.00216439	-0.0107186	-0.0239292	-0.0316905	-0.026653	-0.0136096	-0.0362086	-0.0121315	0.0811243	0.0134311	0.0169549	-0.0214988	0.000680203	0.0791839	-0.0101867	0.0223094	0.0127531	0.00649672	0.0112237	-0.0170754	-0.0164675	0.0177762	-0.00591997	-0.0231811	0.044308	0.051746	0.0453676	0.0196597	-0.0369996	0.00213413	0.0050119	0.0296851	0.0622039	0.109266	-0.0147506	0.056262	-0.0309412	0.0409347	0.0198201
ERP-5:TFR2	NA	0	0.00860019	0.00952281	0	0	0	0.010703	0	0	0	0.0249759	0.0123686	0	0.00940189	0	0.0164114	0	0.0105709	0.0200523	0.00776279	0	0.0167722	0.0128193	0.0410768	0.00798974	0.0525722	0	0.0040846	0.0112172	0.00687877	0.0170957	0.0255445	0.110794	0.232342	0.257491	0.161914	0.127718	0.190222	0.185343	0.129521	0.00778682	0.00932511	0.0111261	0.0210755	0.00645138	0.00507392	0.0246107	0.0256638
ERP-5:HSPBP1	NA	-0.00351032	-0.00473444	-0.036218	-0.00991938	-5.5663e-05	-0.0353023	-0.041636	0.0135318	-0.00574604	-0.0086247	0.00287078	-0.0335624	-0.0529487	-0.0913754	-0.0592981	-0.00803489	0.0736205	-0.0474091	-0.00208627	-0.0632066	0.0635205	-0.0673858	-0.0530537	-0.0568584	0.0651996	0.0193423	0.00688097	-0.00418766	0.0237763	0.00246636	-0.0573688	0.0111629	0.0164359	-0.0135112	0.0819185	0.00516159	0.0543709	-0.0194004	0.0057269	-0.0322479	0.105203	0.070831	0.127316	0.0368525	0.213147	0.0607975	-0.0145923	0.0159042
ERP-5:UTP14A	NA	-0.0107722	-0.0442034	0.00119372	0.0267788	0.0630067	0.0704917	-0.00492856	0.00240475	0.00116796	-0.00731793	-0.0157103	0.0391257	0.0877296	-0.0191682	-0.00646806	0.00535865	-0.00505119	0.0534037	0.0893436	-0.00815455	0.0417007	0.0671191	-0.00441447	0.0678228	0.075469	0.0164116	-0.0318957	0.0483308	-0.00418553	0.0896272	0.0122501	-0.00245431	0.0738497	0.0226588	0.0978202	0.113875	0.0595968	0.111106	0.126204	0.0229092	0.0878893	0.0212265	0.109541	-0.0197468	0.144586	0.0985828	-0.00393755	0.00867285
ERP-5:ARMC6	NA	-0.064743	-0.0654253	-0.029842	-0.0278976	-0.0774664	-0.0774664	-0.0379837	-0.0289486	-0.0679986	-0.00247914	-0.0350868	-0.0676106	-0.0120705	-0.0577193	-0.030863	-0.0284147	-0.0302965	-0.0163051	0.0375427	-0.00479132	-0.0219506	-0.0593864	-0.0118553	-0.023315	0.00888502	-0.025161	-0.00321534	0.0167529	0.0418219	-0.00204257	-0.0363759	0.00296474	0.0238089	-0.00963772	-0.00631094	-0.0498692	0.0903216	-0.0641464	0.0112621	0.00520844	0.0338276	0.0445026	0.0886536	-0.00694709	0.167029	0.00433246	-0.036802	0.0545891
ERP-5:IFRD2	NA	0.035347	-0.0012209	0.100563	0.0477479	0.0233379	-0.0490106	-0.0041034	0.0544453	0.00976573	-0.100986	0.134388	0.00422925	0.134835	-0.0823816	0.000342795	0.0407977	-0.0378448	-0.0123172	0.0988245	-0.0133779	0.0628517	-0.0637904	-0.0957095	0.0587954	0.00530441	-0.000342795	0.08733	-0.000881499	0.0520116	-0.034607	0.0101664	0.112324	0.0680762	0.0331279	0.14448	0.00470871	0.0826329	-0.00402004	0.0468721	0.0129343	0.119529	0.180033	0.234745	0.18482	0.207105	0.0315649	0.0713153	0.296249
ERP-5:CLUH	NA	-0.0457214	-0.0756944	-0.0678085	-0.0664701	-0.0850477	-0.0850477	-0.066068	-0.0432851	-0.0850477	-0.0765749	-0.0186057	-0.0490189	-0.047874	-0.0291364	-0.0359688	-0.0359933	-0.0693635	-0.0430264	-0.0236901	-0.0353217	-0.0373089	-0.0778405	-0.0399465	-0.0192182	-0.0372515	-0.0129252	-0.012939	-0.00595104	-0.0678166	-0.0262473	-0.0369105	-0.0129591	-0.0323998	0.0129834	-0.00190159	0.0238241	-0.0118369	-0.0327127	-0.0054381	-0.0349276	0.0431876	0.0668866	0.0455165	0.0122368	0.0662322	0.0345026	0.0519356	0.0331092
ERP-5:GAR1	NA	0.121028	-0.087351	0.102274	-0.0311115	-0.141785	-0.123033	-0.0565369	-0.0155174	0.0621949	0.0407031	0.0178763	-0.087128	-0.0621157	-0.0790866	0.017605	-0.121461	0.122284	0.057666	0.101824	-0.0136249	3.09865e-05	-0.132429	-0.0999281	-0.0669738	0.259802	0.0195409	0.138094	0.0222305	0.0888996	-0.055611	0.0209623	-3.09865e-05	0.143257	0.109551	0.189026	0.0923471	0.0843113	0.0173094	0.0648578	-0.0488213	0.392434	0.115221	0.276564	0.115183	0.355762	0.150085	0.166177	0.100046
ERP-5:TTLL12	NA	-0.00590518	-0.0494292	0.00867094	-0.0262125	0.0317715	-0.0568341	-0.043645	0.0129849	-0.0457276	-0.0489711	-0.0215271	0.00234301	-0.0381024	-0.0427344	-0.0485411	0.000549556	-0.0295369	-0.0256088	0.0205279	0.00965635	-0.00241735	-0.0509266	-0.0250393	-0.011881	0.0982047	0.0325717	0.0765804	0.0280023	0.0595789	-0.035613	-0.0409014	0.0167336	0.0612759	0.0630149	0.0290379	0.00807156	0.0140952	-0.0228958	-0.0362623	0.0520295	0.172914	0.109132	0.187314	0.05616	0.154287	0.0578302	0.0318655	0.131571
ERP-5:GPATCH4	NA	-0.0111468	0.0909097	0.0719691	0.094853	0.071426	-0.0448318	0.00476372	0.0221807	0.0215048	-0.0569792	0.0401612	0.0361189	0.0585177	-0.080576	-0.0202498	-0.0141462	-0.057946	0.0033447	0.0839073	0.0165745	0.115388	-0.0704158	-0.0398714	-0.00285084	0.00180676	-0.00562788	0.000142455	0.104066	0.106132	-0.0146532	-0.0279102	-0.0278045	0.0317546	0.0678303	0.0190793	-0.00425616	0.0779971	0.016232	0.0129912	-0.0611332	0.241277	0.0738008	0.147025	0.191081	0.35885	0.00743977	0.0139575	0.0526312
ERP-5:PUS7	NA	0.048827	-0.0212177	0.0202135	0.0486378	-0.0286225	-0.0286225	-0.00884968	0.0266681	-0.0189922	0.0206342	0.0311022	0.00946718	0.0184572	-0.0198925	-0.0208417	0.0123004	-0.00881151	0.0231731	0.0557166	0.00414962	0.0166114	-0.0139829	0.000923978	0.0371279	-0.00201638	0.0359412	0.0242357	0.0424651	0.0449793	-0.00816777	0.0107494	0.0697955	0.0196958	0.0308764	0.0739601	0.0720522	0.00134764	-0.000171317	0.00742091	0.0332584	0.109842	0.0209207	0.151985	0.0703995	0.141468	0.00793204	0.0330659	0.126224
ERP-5:ERCC6L	NA	-0.01118	-0.00330344	-0.01118	-0.01118	-0.01118	-0.01118	-0.01118	-0.01118	-0.01118	-0.0016107	-0.01118	-0.0031492	-0.01118	-0.01118	-0.01118	-0.01118	-0.01118	-0.00396435	-0.01118	0.00463289	-0.01118	-0.01118	-0.00440297	-0.01118	-0.01118	-0.00344961	-0.00597568	-0.01118	-0.0022098	-0.000709341	-0.01118	-0.00148716	-0.01118	0.00445193	-0.01118	0.00911473	-0.01118	-0.01118	0.00203541	-0.01118	-0.00810696	-0.00557559	0.00568799	-0.00431659	-0.0075566	-0.00578313	0.0358924	-0.00787854
ERP-5:EMG1	NA	0.0630735	0.136686	0.156502	0.12659	-0.0670754	0.200582	0.104709	0.0823183	0.0251298	0.140729	0.0478991	0.0136616	0.0836661	0.100647	-0.0134759	0.0684021	0.0221426	0.118478	0.0808108	0.0278071	0.0623152	-0.0167613	0.0562646	0.00939691	0.00863725	0.0833191	0.0553476	0.113491	0.0218561	0.0398648	0.0153248	-0.0297195	0.0118157	0.0291881	0.0692198	0.0593837	0.0840695	-2.04595e-05	0.0224825	-0.00556074	0.131282	0.0534625	0.171612	0.0129732	0.1901	-0.00347065	0.0333205	0.0600375
ERP-5:NAT10	NA	0.00746709	0.0334378	-0.00750386	0.0165654	0.0740936	0.00305276	0.0316383	0.0554769	0.0463092	0.0188418	0.0149298	-0.00522046	0.00287003	0.0457119	0.0474983	-0.00172145	0.0637962	0.143158	0.0567902	-0.0185466	0.0557939	0.0502767	0.0549727	0.121608	0.102871	0.174167	0.0810978	0.0398784	0.0749619	-0.00127116	0.0326658	0.00163501	-0.0271051	0.138833	0.0797538	0.0706161	0.107865	0.0607463	0.0487482	0.0202983	0.104458	0.0871645	0.213062	0.124308	0.18769	0.113723	0.121294	0.110467
ERP-5:PDCD11	NA	-0.0227321	-0.0305816	0.0207733	-0.0320557	-0.0409985	-0.0358728	-0.0172046	0.0330391	-0.0219046	-0.00213604	0.00463815	-0.0423331	0.0162361	-0.0689642	-0.0279607	-0.0139094	0.00490141	0.0283166	0.0472963	-0.00485769	0.0677312	-0.012871	0.00641197	0.010642	0.0201352	-0.00671562	0.0750087	-0.00756008	0.0673784	-0.0373328	-0.00915694	-0.0074125	0.00644487	0.0511913	0.0302704	0.00380375	0.0201723	0.000713035	-0.0267505	0.0323424	0.107624	0.094611	0.102038	0.0141554	0.22846	0.02023	0.0200983	0.0267447
ERP-5:MYBBP1A	NA	-0.0110486	-0.0602795	-0.0487939	-0.00816569	-0.0436495	-0.0480273	-0.0440767	0.00175619	-0.0656311	-0.0352373	-0.00852369	-0.0238047	-0.0377695	-0.0748245	-0.0553876	-0.0540849	-0.0450647	-0.0247781	-0.0103773	-0.0318097	-0.0401475	-0.0608368	-0.0245641	-0.0134477	0.0396744	-0.0148562	0.0344905	0.0521712	-0.0248879	-0.0309078	-0.0126756	0.00759841	0.0221686	0.00593795	-0.0228765	0.0803127	-0.00902596	-0.0350034	-0.0375619	0.00226453	0.0712415	0.0430204	0.129466	0.0721633	0.0710768	0.0240252	-0.00223421	0.0600723
ERP-7:NMNAT3	NA	0.00463698	0.0316053	0.0622475	-0.0116283	0.0392707	0.00508737	0.0314145	0.050988	0.0202832	0.0509453	0.0303612	0.000550748	0.0391448	0.0299901	0.0385264	0.0288311	0.0650033	0.0260161	0.0241656	0.00621792	0.0620065	-0.0116283	0.0688449	0.0437056	0.0240007	0.096635	0.0726736	0.0469323	0.0634254	0.0905055	0.035039	0.0343864	0.0429684	0.0651048	0.0634823	0.0551715	0.0556996	0.074719	0.0917295	0.0828709	0.120537	0.0663606	0.0760477	0.0413456	0.0827726	0.0787802	0.0689142	0.0525183
ERP-7:RPA2	NA	0.0275851	0.0260908	-0.0173224	-0.00483896	-0.048018	-0.0108785	0.0606257	-0.0592303	-0.030165	-0.0457801	-0.0204669	-0.0498975	-0.0223658	0.0268261	-0.0172084	-0.0887129	-0.0973076	-0.106283	-0.0839998	-0.0830181	-0.0667799	0.0157523	-0.125964	-0.108996	-0.0487988	-0.0138836	-0.0834118	-0.0594363	-0.107963	0.0323975	-0.0445084	-0.0716579	-0.0641562	0.0180643	-0.0411627	-0.0374386	0.0358344	-0.0457252	-0.0536397	-0.0644736	0.00905775	0.0420225	-6.60995e-05	0.0651391	0.133484	0.0534139	-0.0209974	-0.0758487
ERP-7:RMDN1	NA	-0.138604	-0.0985755	-0.124007	-0.136954	-0.166007	-0.182938	-0.16328	-0.154804	-0.159314	-0.140243	-0.14009	-0.132567	-0.124578	-0.114809	-0.116004	-0.13749	-0.0527143	-0.0582322	-0.131568	-0.0818685	-0.0638848	-0.0672278	-0.11858	-0.119025	-0.0779253	-0.0623715	-0.110331	-0.05289	-0.0783129	-0.0959207	-0.0180359	-0.0655624	-0.0831442	-0.0693418	-0.0916899	-0.115158	-0.0701104	-0.133416	-0.0117463	-0.156679	0.0335921	0.00747268	0.0370202	-0.00776161	0.0747229	0.0112681	-0.0580441	-0.0439699
ERP-7:MRPL13	NA	-0.0793488	0.0174794	-0.138704	-0.0974031	-0.132196	-0.143117	-0.0714852	-0.0876926	-0.00280131	-0.0402012	-0.0701501	-0.0744627	-0.130159	-0.158077	-0.023906	-0.0947219	-0.0378674	-0.069117	-0.147336	-0.118842	-0.150846	-0.128124	-0.0388867	-0.061301	0.0282341	-0.0241133	-0.124129	-0.0399663	-0.0490311	-0.0492444	0.0637768	-0.0698423	0.0207085	0.0324171	-0.111578	-0.019545	0.0809727	-0.0492965	0.0907629	-0.117683	0.173882	0.0687806	0.0479038	0.0548353	0.253069	0.0454233	0.0731757	-0.00148187
ERP-7:FH	NA	-0.160902	-0.13058	-0.0288642	-0.106228	-0.189105	-0.176129	-0.18544	-0.0656396	-0.120359	-0.118026	-0.0583874	-0.0860643	-0.0371812	-0.129843	-0.152159	-0.0347225	-0.0734567	-0.070981	0.00195521	-0.0874403	-0.0463086	-0.0822614	-0.043554	-0.0817068	0.0359613	-0.0756072	0.0424258	0.00440752	0.0761376	-0.0408964	0.000298938	-0.0396672	-0.0327841	0.0496158	0.0365617	0.0316714	0.0805852	-0.0240172	0.0298304	-0.0392407	0.132844	0.235942	0.393781	0.251347	0.358587	0.163222	0.103409	0.180176
ERP-7:PTRH1	NA	0.00396342	0.0433805	0.0762991	0.0132342	0.0464101	-0.00994425	0.00542058	0.0224514	0.0202445	-0.00938932	0.0100702	0.037254	0.0128518	0.0272998	0.00896117	0.0555623	0.00656637	-0.00353275	0.0293365	-1.4035e-05	0.0250411	-0.01167	-0.00925645	0.0337044	-0.0176518	0.00356535	0.021757	0.0437637	0.0388726	-0.00572855	0.0190965	0.0228576	-0.0219184	0.0418896	0.0580024	0.0268672	0.0155807	-0.0272282	0.00548208	0.030435	-0.0140335	0.0573229	0.0419137	0.0304125	0.0585053	0.0104502	0.0114579	0.00925643
ERP-7:MRPL1	NA	-0.0268532	-0.0574482	0.0283148	-0.140288	0.0367761	-0.0957908	0.0389962	-0.00680789	-0.067656	0.0472636	0.0216265	0.00157987	0.0746801	-0.0086781	-0.022317	-0.0158775	0.0852148	0.00913534	-0.00951357	-0.0933265	0.227158	-0.011256	-0.116561	0.0422482	0.149368	-0.0396732	0.0478788	-0.0710216	0.294016	0.0193127	0.0509564	-0.0472848	0.127029	-0.0171348	0.0298675	0.03491	0.262813	-0.0610981	0.0715814	-0.0072916	0.178707	0.0820486	0.173485	0.0162396	0.338684	0.00351481	0.0640733	0.0928874
ERP-7:PDHB	NA	-0.151107	-0.166384	-0.112503	-0.068238	-0.16383	-0.167584	-0.0886615	-0.0978275	-0.155957	-0.0559673	-0.135807	-0.100754	0.00353879	-0.104744	-0.100442	-0.0153146	-0.0488149	0.024856	-0.0169008	-0.0770672	0.0459586	-0.0153491	-0.0718024	-0.0227112	-0.0901357	-0.0166842	-0.0444029	0.00624764	-0.0531026	-0.0226159	-0.0476506	-0.134856	-0.117872	0.0499148	-0.0497036	0.0528826	0.134034	-0.00231643	0.00818432	-0.07049	0.0379861	-0.0303089	0.112345	0.0233058	0.362824	-0.0582007	-0.00605912	0.0210666
ERP-7:SDHD	NA	-0.0541486	-0.134718	-0.0426024	-0.0745947	0.0450623	-0.184519	-0.112115	-0.0686386	-0.106611	0.0125712	-0.0513585	-0.104062	-0.0869636	-0.210079	-0.0966024	-0.0712266	-0.0748319	-0.0632183	-0.0701023	-0.154945	-0.0429796	-0.0714291	-0.0291218	-0.113659	0.0292253	-0.102357	-0.0420811	0.118139	-0.0142408	-0.008165	-0.0285657	-0.0887912	-0.0146794	-0.00947301	-0.13711	0.00685486	0.035129	-0.0934392	-0.0211755	-0.127024	0.0883222	0.145616	0.14511	0.151993	0.227859	0.0536736	0.0167361	0.144299
ERP-7:CNRIP1	NA	0	0	0	0	0	0	0	0	0	0	0	0	0	0	0	0	0	0.0126727	0.00682571	0.00969206	0	0	0	0	0	0	0.00736504	0	0.00918565	0	0	0	0.132844	0.298088	0.00440437	0.102712	0.166476	0.171361	0.170761	0.0312569	0	0.00704065	0	0	0	0	0.00772003	0.00934713
ERP-7:LCA5	NA	0.0436728	0.0247575	0.0675514	0.0702143	0.182269	0.0331005	0.0596509	0.0357927	0.0146865	0.0249674	0.029652	0.0350216	0.0406091	0.0174761	0.0299219	0.0322592	0.0625476	0.0299277	0.0587631	0.0212892	0.0131504	0.0325102	0.0227895	0.0252858	0	0.0155153	0.0278724	0.0232557	0.0114783	0.0437466	0.0274702	0.0230737	0.0305619	0.0177904	0.0370729	0.0741875	0.0079009	0.0164902	0.0546544	0.0313178	0.0263335	0.0146867	0.0380414	0.0445247	0.00663364	0.0314914	0.0237937	0.0230515
ERP-7:CBR1	NA	-0.0111023	-0.0197638	0.065449	-0.00663374	0.0907277	-0.0659766	-0.0671014	0.0528825	-0.0249646	0.0557081	0.00747542	-0.00550778	0.0063167	-0.0679144	-0.0707829	0.00320259	0.0629363	-0.0307518	0.0386679	-0.0500805	0.0151943	-0.0151119	-0.00445944	0.0211638	0.00829774	-0.0222957	0.00592793	0.0276335	-0.00217921	-0.0315664	-0.0477459	0.00540225	0.0320235	-0.0300315	-0.0274226	-0.0160387	0.0698252	-0.0656672	-0.0183654	-0.0110347	0.0887137	0.0840266	0.17653	0.100773	0.336928	-0.0243491	0.0401738	0.0705175
ERP-7:ALDH1A1	NA	1.16114	1.88321	1.37168	1.14033	1.10302	1.23876	1.91178	1.326	1.53226	1.4941	1.27048	0.950235	1.5037	1.38272	1.60261	1.1293	0.717863	0.944475	0.982081	0.51091	1.19138	1.00395	1.18325	0.835226	0.452039	0.607698	0.680069	0.582538	0.572321	0.703861	0.791109	0.581078	0.352877	0.654219	0.608411	0.47224	0.700862	0.727559	0.766127	0.498603	0.151492	0.357185	0.288833	0.204242	0.193097	0.498343	0.43375	0.386026
ERP-7:HMGN5	NA	-0.0568704	0.042819	0.0488022	-0.00509802	-0.0489223	-0.110099	-0.0228903	0.0037219	-0.0119947	0.109361	0.0167901	0.104673	0.00728528	-0.042282	-0.0229936	0.0663987	0.0984077	0.0906603	0.0494242	0.0791443	0.00642976	-0.016594	-0.00728369	0.0465918	0.0885877	0.207389	0.20328	0.207995	0.0683315	0.153969	0.233763	0.123659	0.0631573	0.108265	0.118231	0.118812	0.0673844	0.0800475	0.109752	0.0402835	0.249443	0.352366	0.545484	0.391073	0.396786	0.313689	0.416965	0.392272
ERP-7:MRPL50	NA	0.060388	0.0774968	0.186987	0.110492	0.233977	0.123157	0.172616	0.0898499	0.0842817	0.123223	0.175594	0.148301	0.0336291	0.105353	0.0956468	0.104364	0.000587853	0.0755846	0.122604	-4.3152e-05	0.00924492	0.197609	0.0376386	0.0964622	0.0250518	0.055292	0.109078	0.136724	0.0872724	0.0619818	0.0984125	0.0950126	0.0398979	0.0937156	0.0556432	0.00766036	0.0725697	0.0849077	0.0328312	0.0746879	0.0367611	0.136404	0.165476	0.0243785	0.0604438	0.0787152	0.0409861	0.0590826
ERP-7:COCH	NA	0.0187621	-0.00985881	-4.9023e-05	-0.00985881	-0.00985881	-0.00985881	-0.00985881	-0.00985881	0.0103541	-0.00985881	0.00328391	-0.00985881	0.00766763	0.00400059	-0.00985881	-0.00985881	-0.00985881	-0.000708711	-0.00985881	-0.00985881	-0.00985881	-0.00985881	-0.00985881	-0.00393688	-0.00985881	-0.00209389	-0.00985881	-0.00577422	-0.00985881	-0.00985881	-0.00332393	0.00222533	0.0282124	0.00247614	-0.00397363	0.00231674	0.0307897	-0.00985881	-0.00985881	0.00873147	0.0235706	-0.00357341	0.0307262	0.00490688	0.0224659	-0.00474271	0.0195942	0.0123355
ERP-7:PNPO	NA	0.067377	0.0529689	0.0602466	-0.000188754	-0.0425114	-0.0269793	-0.0285023	0.0235546	0.0237262	-0.0269312	0.0130383	0.00516203	0.050443	0.00983545	0.0127261	0.0449659	0.0996706	0.0396187	0.0584153	0.0347583	0.00293363	0.0460221	-0.0130779	0.0195487	0.0176852	-0.000274507	0.016181	0.0575245	0.00699504	0.0417404	0.00163328	0.056148	0.0343843	0.00102468	-0.0122653	0.0295248	0.0709468	-0.00385752	0.00749616	0.00333392	0.0432114	0.0665109	0.0573048	0.0250822	0.00679437	0.00705698	0.0287538	0.0343283
ERP-7:ORC4	NA	0.00866156	0.0022791	0.0735528	0.0522528	0.198807	0.0579061	0.0442463	0.0131615	0.0171685	0.0437678	0.0770905	0.0542064	0.141009	-0.0398731	0.0908276	0.0278603	0.0936651	0.0753871	0.073277	0.077109	0.00203628	0.0581339	0.127237	0.0601427	-0.0489433	0.0597262	0.0665017	0.0793463	0.0285241	-0.0219969	0.053719	0.0302184	0.0974806	0.0946612	0.0892954	0.00566474	0.0952166	-0.00450559	0.0966305	0.0411461	0.0082075	0.0313413	0.0731211	0.0241554	0.0205875	0.0181875	0.0633455	0.0105486
ERP-7:MFSD3	NA	0.00404921	0.0108425	0.0443744	0.00973811	-0.0184048	-0.00037491	-0.0184048	0.00762435	0.0147086	0.00656739	0.00501446	0.00376539	0.0328971	-0.00941896	-0.0100146	0.0486547	0.087157	0.024051	0.0387624	-0.0050983	0.0152212	0.0394203	0.00583594	0.0370151	0.0352793	0.00402778	0.10177	0.0223137	0.0324926	0.0080457	0.020015	0.0446008	0.0407426	0.0164495	0.0405477	-0.00384348	0.045814	0.00197487	0.0183593	0.036407	0.036464	0.014871	0.160801	0.071171	0.158528	0.0341767	0.0292571	0.076672
ERP-7:BCAT2	NA	0.0421945	-0.00357123	-0.0242908	-0.0212061	0.0870537	-0.0459137	-0.0253404	0.0273998	0.0264283	0.00913467	0.0660035	-0.0162124	0.0750709	-0.0048099	-0.0137373	0.0281157	0.0212068	-0.0156026	0.033268	-0.0261906	0.121852	-0.0213903	0.00167688	-0.00269591	0.0262047	-0.00198862	0.0609963	0.0131864	0.130108	-0.0168385	-0.0166495	0.0332893	0.0442904	0.0280311	0.0126716	-0.0137116	0.172475	0.00334397	-0.0100214	0.0012603	0.118163	0.0833058	0.133392	0.0405572	0.23125	0.0494543	0.0517499	0.0725219
ERP-7:CBR4	NA	0.0318143	0.0487137	0.00899371	-0.0595733	-0.0146997	-0.0269447	-0.00270806	0.0479941	0.126146	-0.0351395	0.0362336	-0.00531309	0.0194568	0.0133744	-0.0126781	0.0253551	0.0517665	0.027985	0.0532518	0.0635424	0.05918	0.00403601	0.0210383	0.0386893	0.00389597	-0.00437684	0.031843	0.0111114	0.0245045	-0.00159871	0.00453324	0.00335134	0.060075	0.025494	0.0486782	0.0276121	0.0261791	0.0565913	0.0602058	0.0704362	0.0660652	0.0329767	0.0112419	0.0326869	0.0485745	0.0318644	-0.000862942	-0.0141159
ERP-7:GAL	NA	0	0	0	0	0	0	0	0	0	0	0	0	0	0	0	0	0	0	0	0	0	0	0	0	0	0	0	0	0	0	0	0	0	0.00654122	0	0	0.00743958	0	0.00646137	0	0	0.00456	0.0111992	0	0.0143837	0.00989056	0	0.0161261
ERP-7:ECHDC1	NA	-0.131037	-0.136336	-0.107869	-0.128114	-0.00108085	-0.132487	-0.0540172	-0.119883	-0.114359	-0.089236	-0.0511391	-0.0545983	-0.0913021	-0.136668	-0.0910045	-0.118569	-0.0463719	-0.0718445	-0.0462083	-0.111866	-0.0898924	-0.105052	-0.111234	-0.117183	-0.0317059	-0.144179	-0.0964939	-0.0402441	-0.0572782	-0.0474318	-0.0949426	-0.109227	-0.0347399	-0.0571611	-0.0761579	-0.0909176	0.0391157	-0.10399	-0.102875	-0.127836	0.0733505	0.0455614	0.0709307	-0.0096397	0.113445	-0.0234484	-0.0856725	-0.112441
ERP-7:METTL21A	NA	0.0610594	-0.0436787	0.0918051	0.0255901	0.0743299	-0.00414112	0.0817742	0.0525197	0.0177183	0.0217585	0.0637938	0.0741686	0.0695628	-0.0210809	0.0367297	0.0405524	0.0597533	-0.00468791	0.0487956	-0.0303541	0.0369611	0.0110962	0.0336323	0.0076736	0.041816	0.0413133	0.0865107	-0.0192578	0.0483976	-0.0286505	-0.0055079	0.0160014	0.136913	-0.0182979	-0.00441406	-0.0162121	0.0585829	0.0277125	0.0162809	0.0539841	0.10047	-0.0105572	0.110258	0.0602056	0.215556	-0.00526146	0.0529937	0.145913
ERP-7:TMEM14A	NA	0.256037	0.0651872	0.0742697	0.0677241	0.179538	0.0338853	-0.0817064	0.0576973	0.181251	-0.00864675	0.0278642	0.0105599	0.29346	0.0199639	0.0185708	0.0663162	0.0852718	0.0250857	0.0898476	-0.026369	0.124707	-0.0216478	-0.0583221	0.0515021	0.0829119	0.00356544	0.071629	0.0410962	0.163267	0.0244642	-0.023354	-0.0106991	0.00845657	-0.000333238	0.0926802	-0.0323433	0.0820951	-0.0450455	-0.0233755	0.0136539	0.0910501	-0.000437506	0.0707755	0.023555	0.133816	0.0594234	0.0160804	0.0588637
ERP-7:BAG2	NA	0.0197586	0.00928125	0.0362045	0.0357674	-0.0721504	0.0396471	0.033438	0.0470511	0.0317363	0.0196486	0.0820012	0.0140885	0.0130046	0.0274531	0.0504488	0.0202359	0.0144026	0.0500809	0.0154986	0.0264561	-0.0405096	0.0574992	0.00522486	0.0334135	0.00511759	0.0156255	0.0696454	0.0250205	-0.0271113	0.0347441	-0.0127944	0.0506125	0.00739072	-0.00740622	0.00146626	0.015117	-0.00365717	0.0180114	0.00782959	0.0353256	0.0224615	0.0164796	0.0542582	-0.00195981	0.00398934	0.023351	-0.0293734	0.0377904
ERP-7:GRTP1	NA	0	0	0	0	0	0	0	0	0	0	0	0	0	0	0	0	0	0	0	0	0	0	0	0	0	0	0	0	0	0	0	0	0	0	0	0	0	0	0	0.00582711	0	0	0	0	0	0	0.00409744	0.00241599
ERP-7:DHRS11	NA	-0.0441982	-0.0135238	0.0311469	0.0612769	0.062396	-0.0295758	-0.0306995	0.00291832	0.0495784	0.00314329	0.0429882	0.00672699	-0.0214604	0.0208199	0.000400906	0.0446582	0.0756404	0.0209154	0.0301904	0.0441367	-0.0226474	0.0383604	0.0312773	0.0979341	0.102162	0.0478139	0.042998	0.0701902	0.0113407	0.0642467	0.00226834	0.0441234	0.158857	0.135976	0.12382	0.225856	0.0953657	0.202731	0.127929	0.117164	0.0742574	0.139125	0.1412	0.166908	0.0369098	0.152597	0.0624801	0.101124
ERP-7:STK32C	NA	-0.0718919	0.0624144	0.0794983	-0.002891	-0.0611601	-0.0458179	-0.00357463	0.0705678	-0.0234469	0.0902795	0.0917204	0.104226	-0.0109296	0.0138606	-0.0335044	0.142514	0.0651168	0.0911276	0.184998	0.0774757	-0.010177	0.0846623	0.0508785	0.110925	0.0456071	0.100544	0.132109	0.193787	0.0552075	0.140066	0.105511	0.135138	0.0470393	0.115853	0.165723	0.0546799	0.0408395	0.166553	0.102907	0.117141	0.108738	0.100271	0.214574	0.141078	0.0607528	0.121239	0.0616613	0.152013
ERP-7:HAGHL	NA	0.0325177	-0.023605	0.0182611	0.0842922	-0.0563843	-0.00690724	-0.0130107	-0.0211153	0.0106683	-0.0563843	0.061068	0.0479362	-0.0372749	-0.0471224	0.0282626	-0.0199132	0.0274263	-0.0189183	0.0124869	0.081818	0.0302808	0.0134604	0.023484	-0.0157776	0.0301474	0.0111536	0.142102	0.160298	0.0332644	0.0641638	0.0558657	0.0679373	-0.0330815	-0.0015885	0.0122639	0.0300908	-0.00592649	-0.00690466	0.0326943	-0.0211411	0.186049	0.0729897	0.281769	0.229525	0.0821571	0.0898047	0.157489	0.126461
ERP-7:SMIM10	NA	0.120117	0.135654	0.203404	0.16733	0.120415	0.0248145	0.134365	0.196571	0.116325	0.0780577	0.168064	0.150821	0.108445	0.0621547	0.138271	0.143056	0.0952051	0.0761279	0.145041	0.0960396	0.081162	0.0625619	0.107033	0.166708	0.121675	0.141675	0.127276	0.129406	0.107388	0.0511852	0.056404	0.108009	0.167751	0.0810035	0.151488	0.106349	0.0437001	0.0210653	0.0528888	0.0575482	0.0902122	0.108345	0.238084	0.106237	0.090504	0.0719775	0.0777978	0.109002
ERP-7:PNPLA4	NA	-5.22425e-05	-0.0460118	-0.00477858	-0.018266	-0.0729364	0.00646785	-0.0301602	-0.0261012	-0.0283221	-0.0343842	0.0222905	0.0448812	0.0712933	0.0500692	0.0112022	0.0406296	0.045339	0.00640638	0.0552	0.0290312	0.105834	0.0448631	-0.0173261	0.00205155	0.0563535	0.0188456	-0.00860109	-0.0105594	0.118244	0.117029	0.0468991	0.0322129	-0.00611535	-0.0273627	0.00514369	-0.0247006	0.0846125	0.114325	0.0620674	-0.00570539	0.140903	0.0065757	0.0626801	0.0660773	0.128654	0.161591	0.0165131	-0.000963592
ERP-7:PNMT	NA	0.0943881	0	0.0553794	0.028147	0	0	0.0147205	0.00606902	0.00709576	0.00759869	0.0149776	0.0117013	0.0105386	0	0.0085119	0.00692351	0	0.0160019	0.00282505	0.00714525	0	0	0	0	0.00982576	0.00773041	0.00490981	0	0	0.00668653	0	0	0.00994834	0.00493661	0	0	0.0185611	0	0.0132782	0	0	0	0	0.00740037	0	0	0	0
ERP-7:UNG	NA	0.00932176	-0.00846824	-0.0209838	-0.0474422	0.000398218	-0.0335284	-0.0393647	-0.00988232	-0.0474422	-0.0284035	-0.00458618	-0.0375731	0.00649248	-0.0281159	-0.0374132	-0.0193534	-0.018351	-0.0384869	-0.0250148	0.000255527	0.00814894	-0.0416117	-0.0400706	-0.0224535	0.0449228	0.015742	0.00837622	0.0220183	0.0486249	-0.0125755	-0.0126937	-0.00602449	0.0353274	0.047592	0.0303572	0.00655407	0.119317	-0.034222	-0.00721521	0.00277365	0.339373	0.175359	0.233265	0.0772459	0.443015	0.07135	0.0700958	0.129638
ERP-8:SCO1	NA	-0.0387695	0.0483378	0.00467841	0.0648134	-0.0547603	0.0507304	0.0568475	0.0227284	-0.03876	0.0334562	0.01527	-0.0317117	-0.0934259	-0.0443248	0.0309202	-0.0496293	-0.0430126	0.0412972	0.026368	0.0138773	-0.0687458	-0.0050029	0.00496805	0.0441749	-0.02343	0.013688	0.0143729	0.026282	-0.0294291	0.0218569	0.0271412	0.00326171	-0.00773406	0.0349457	0.00353469	0.0198623	-0.0776199	-0.0381858	0.0864397	0.0478968	0.0299314	0.0733452	0.0520805	0.154873	0.0529128	0.0692817	0.0507954	0.0751623
ERP-8:STK25	NA	0.0989176	0.0630245	0.0891793	-0.054155	-0.0100271	-0.0185315	0.0643513	0.0980311	0.0299257	0.0129651	0.0720756	-0.0763588	0.0392057	0.0292954	0.0331843	0.0797707	0.0478294	0.0173447	0.135807	0.00222494	0.0236914	0.0675013	0.0313227	0.0954995	0.0420408	0.109421	0.142236	-0.0035434	-0.0444169	0.0487098	0.0703132	0.0986448	0.0269288	0.0105479	0.108754	-0.00134952	0.0169702	0.0220562	0.0556738	0.0359917	0.0295088	-0.00251733	0.191369	0.0801495	0.0475637	0.0629914	0.0512448	0.121152
ERP-8:MRPL46	NA	-0.0604024	0.00917925	0.0505848	-0.000198631	0.0133772	-0.0384102	-0.0395449	0.00304608	-0.0463082	-0.0221869	0.0163645	0.00812246	-0.0402726	-0.043731	0.0343251	0.0506962	-0.0356284	-0.0224643	0.0431811	0.00825505	-0.0451601	-0.00387487	0.0170361	-0.0269435	-0.0185684	-0.00379652	0.0287295	0.00306005	-0.0565206	0.0413953	0.0484236	-0.00230935	-0.0290479	0.0445432	0.0089094	0.0307228	-0.0584408	0.0411392	0.0469891	0.0460354	0.0384706	-0.0141048	0.0318248	0.0396169	0.0543356	0.0309154	0.017831	0.0482611
ERP-8:DEXI	NA	-0.0147564	0.0745559	0.101482	-0.00428661	0.0436974	-0.0450377	-0.0191996	0.052128	-0.0172513	0.0464081	0.091189	0.0158508	0.00653367	0.0188597	-0.0352638	0.0495151	0.0299694	-0.00653922	0.0675201	0.000971557	-0.0222996	0.0368843	-0.00137762	0.043585	0.0390256	-0.0202992	0.0712727	0.0261381	0.0246724	0.0293169	0.0185951	0.0740348	-0.0111268	0.0133119	0.0502397	0.0107877	0.00932332	-0.00203087	-0.0162954	0.0119043	-0.011943	0.0049281	0.0461516	-0.00153965	0.000341963	0.00743658	0.0125107	0.0109916
ERP-8:TMEM161A	NA	-0.00272961	-0.0226644	-9.18045e-05	-0.0052518	-0.0125014	0.00233936	-0.0477521	0.031456	0.0276049	-0.0350826	0.0350949	-0.033091	0.000433309	-0.0333786	-0.000427071	0.0467222	-0.00860571	-0.0216202	0.0170585	0.0116839	0.00995057	-0.0216787	-0.0121847	0.0376684	-0.0144387	0.00794345	0.0681286	0.0293611	0.202525	0.0285191	0.0267963	0.0389748	0.0643718	0.00865556	0.0480068	0.040496	0.0331546	-0.0228148	0.0225567	0.0228644	0.0773801	0.0534202	0.125546	0.060856	0.0928022	0.0431525	0.083055	0.0830708
ERP-8:PTGES2	NA	0.0222809	0.00183562	0.00865836	-0.05026	0.0179427	-0.00901397	-0.0465294	-0.01392	-0.0199901	0.0195289	0.0170332	0.00390904	-0.0106178	-0.0681451	-0.0385986	0.0141867	0.0136332	-0.030709	-0.0209912	-0.00256877	-0.0345982	-0.057135	0.00362777	0.0285108	0.00639832	-0.022897	0.0398243	0.0160157	0.0190269	-0.00932722	-0.0204825	0.0717731	0.0270647	0.000227884	-0.0208326	0.028625	0.00769831	-0.0405178	-0.0102244	-0.00626816	0.0111559	0.0337171	0.0739924	-0.0188278	0.148169	-0.00422768	-0.0191984	0.0306218
ERP-8:TBL3	NA	-0.0170399	-0.0141845	-0.00324794	-0.020971	0.031971	-0.0149418	-0.0425318	-0.00556397	-0.00375492	-0.0535456	0.00425472	-0.0125766	0.0216437	-0.00262466	0.0499071	-0.0083555	-0.000748719	-0.0238413	0.022433	-0.00230356	0.0641493	0.00101396	0.00975966	-0.0170051	0.0738452	0.0436811	0.0427249	-0.00710805	0.059342	-0.00891737	0.0058316	0.037469	0.0351019	0.0441015	0.00845732	0.0567151	0.0621899	0.00743417	0.0284832	0.00735663	0.162356	0.0206404	0.102147	0.0348199	0.139506	0.0546097	0.0328905	-0.00586807
ERP-8:CD320	NA	-0.120835	-0.120835	-0.0939425	-0.107276	-0.120835	-0.104329	-0.0883939	-0.120835	-0.111218	-0.1042	-0.109299	-0.115617	-0.0880858	-0.0836653	-0.0638235	-0.104726	-0.0501682	-0.114321	-0.0859833	-0.031873	-0.0444886	-0.079936	-0.0775176	-0.0648017	-0.0111303	-0.0991008	-0.0501462	0.0308079	-0.0631245	-0.0202072	0.0193518	0.0551671	-0.027493	-0.0914529	-0.028564	0.0250672	-0.0213374	-0.0218776	-0.0374983	-0.00819758	0.176413	-0.047343	0.171412	0.227025	0.261307	0.103467	0.180655	0.27291
ERP-8:MRTO4	NA	-0.0795313	-0.126221	-0.0483108	-0.092243	0.00999325	-0.0980324	-0.037867	0.0191764	-0.0562679	0.0172581	0.00653806	-0.0513412	-0.0254708	-0.086994	-0.0901903	0.0382682	0.00815749	0.0276797	0.0604681	0.00244729	0.0544437	-0.0804285	-0.0133683	0.00136019	-0.0220975	0.0358578	0.0578112	0.0264005	0.187949	0.0153268	-0.0523371	0.0205552	-0.0152757	-0.0200168	-0.0311058	0.0610494	0.0755962	0.035251	0.0246029	0.0479681	0.204629	0.0805064	0.302657	0.147893	0.347683	0.0365662	0.0761123	0.116369
ERP-8:CDH1	NA	0	0	0.00836964	0	0	0	0	0	0	0	0	0	0	0	0	0	0	0	0	0	0	0	0	0	0	0	0	0	0	0	0	0	0	0	0	0	0	0	0	0	0	0	0	0	0	0	0	0
ERP-8:MRPS2	NA	-0.0435354	-0.0464295	0.0566468	-0.0805628	-0.113004	-0.066643	-0.0231953	-0.0182188	0.0704142	0.0545416	0.12352	-0.00515802	0.0925409	-0.0772147	-0.0560542	0.0318841	0.10971	-0.000794943	0.06665	0.0355192	0.20993	-0.0618766	0.00239505	-0.00336955	0.178479	0.014351	0.158591	0.0407985	0.349373	0.0204873	0.0390506	0.0888423	0.0974648	-0.00213031	0.115119	0.00221395	0.193973	-0.0565636	-0.0104641	0.0679449	0.292933	0.139291	0.299162	0.0737064	0.487568	0.13757	0.0715284	0.168721
ERP-8:PES1	NA	-0.0339093	-0.090705	-0.0148659	-0.0378717	-0.0105015	-0.0188672	-0.0481253	-0.0013078	0.00571776	-0.0749908	-0.00753214	-0.0109477	-0.00859756	-0.0840647	-0.054958	-0.0498839	-0.0635409	-0.00536682	0.023038	0.0109077	0.0337553	-0.00900641	-0.010082	0.0197976	-0.0260936	-0.0211891	0.027058	-0.00619812	0.0188031	-0.0304271	0.019367	-0.0548094	-0.0188236	0.0249104	-0.0192711	-0.0381793	0.0558517	0.0126456	0.0585951	0.0215451	0.0184861	-0.0432463	0.0913605	-0.0133626	0.171169	0.067458	0.00843535	0.0469222
ERP-8:CXADR	NA	0	0	0	0	0	0	0	0	0	0	0	0	0	0	0	0	0	0	0	0	0	0	0	0	0	0	0	0	0	0	0	0	0.015936	0.0269837	0	0	0	0	0.00491352	0	0	0	0	0.00416958	0	0.00507392	0	0
ERP-8:LXN	NA	0.157296	0.20159	0.282037	0.0460472	0.0797074	0.0987611	0.144923	0.103213	0.198494	0.131711	0.134634	0.0418134	0.126618	0.0487956	0.101557	0.17262	0.176945	0.0479794	0.0685462	0.0101194	0.165568	0.0538405	0.0337868	0.0470615	0.0879913	0.0616929	0.0768451	0.0308587	0.137879	0.0432952	0.0104623	0.0320164	0.0648066	0.0530563	0.0448467	-0.0189428	0.0977307	0.0418398	0.0269506	0.0355496	0.0865837	0.0606564	0.137783	0.00936211	0.17341	0.0375871	0.0304609	0.0269941
ERP-8:PYCR1	NA	0.0625294	0.012081	0.0203188	0.0171158	0.099804	6.8524e-05	-0.00105101	0.0469868	0.0744947	0.0642456	0.0852155	0.112366	0.0931725	0.0222267	0.0319096	0.0917402	0.100629	0.053592	0.080981	0.079353	0.0710996	0.010928	0.0198144	0.0355986	0.100714	0.0312829	0.0413161	0.117025	0.0671711	0.0509971	0.0522789	0.0912885	0.141114	0.0483961	0.0636003	0.0502148	0.0173728	0.0360349	0.0709414	0.0277272	0.122371	0.102367	0.120543	0.152256	0.152068	0.0350589	0.0601764	0.123659
ERP-8:TST	NA	-0.06288	-0.06288	-0.06288	-0.06288	-0.06288	-0.06288	-0.06288	-0.06288	-0.06288	-0.06288	-0.06288	-0.06288	-0.06288	-0.0530598	-0.06288	-0.06288	-0.06288	-0.0554152	-0.06288	-0.0469211	-0.06288	-0.06288	-0.0476391	-0.0566407	-0.06288	-0.0460588	-0.0593405	-0.0509197	-0.06288	-0.0561934	-0.0464078	-0.05078	-0.0313515	-0.0501013	-0.0502903	-0.06288	-0.028106	-0.00704055	-0.043972	-0.0459594	0.00359805	-0.0533432	0.000154459	-0.0216022	0.0699254	0.0169561	-0.0397018	-0.0115125
ERP-8:TRUB2	NA	-0.0599384	0.0195559	0.0166784	-0.022641	-0.0562633	-0.0329415	-0.0552499	0.0125565	-0.0551108	-0.00321114	0.0378852	-0.00400402	0.0275561	-0.0471894	-0.0594434	-0.0234918	-0.023776	0.0404904	0.107485	-0.00881007	0.00859632	-0.0272951	-0.024025	0.0223686	0.0688132	0.046695	0.0538754	0.0266181	0.032568	-0.0213296	0.00625522	0.00887577	-0.0257691	0.0208989	0.065498	0.0330136	0.0612408	4.92655e-05	0.0261898	0.00789554	0.0943118	0.114429	0.243671	0.0953677	0.326516	0.0364797	0.0685807	0.124406
ERP-8:RRP1	NA	-0.0211282	-0.0392263	0.047889	-0.0243201	0.0130979	0.0399673	0.0237098	-0.000938642	-0.0437896	0.0314049	0.0141254	-0.0299322	0.00405699	-0.00508518	-0.0147224	0.00171427	-0.02386	-0.0429338	0.00311429	0.0299427	0.0407727	0.0249152	-0.00243489	0.0344219	-0.0329802	0.0436029	0.0314982	0.0372848	0.12113	-0.0634272	-0.0248828	0.0390329	-0.0189311	-0.00315085	0.039523	0.0509219	0.0713839	-0.0379447	-0.00608878	0.0578311	0.0899911	0.0750711	0.155477	0.0171276	0.110217	-0.00530993	0.000238293	0.100138
ERP-8:HSD3B7	NA	0.0319701	0.0120528	0.0163231	0.0263413	0	0	0.040727	0.025362	0.0892035	0.0147005	0.0348694	0.0192038	0.0178762	0.0157542	0.0213499	0.00757216	0.0413641	0	0.0152655	0	0.0207686	0	0	0	0.0260253	0	0.0115959	0.00680472	0.0295935	0.00907632	0.0218255	0.00552425	0.0256615	0.00911127	0.00583619	0.00920262	0.0306487	0.00682275	0.00665638	0	0.0329397	0.0105953	0.00817752	0.00953701	0.0124644	0.0189962	0	0.0124903
ERP-8:TGM2	NA	0	0	0	0	0	0	0	0	0	0	0	0	0	0	0	0	0	0	0	0	0	0	0	0	0	0	0	0	0	0	0	0	0	0	0	0	0	0	0.00491352	0	0	0	0	0	0	0	0	0
ERP-8:WDR77	NA	-0.0236443	-3.22555e-05	-0.0230131	0.019824	-0.0860074	-0.0401099	-0.00776318	0.00969608	-0.0375507	-0.0409633	-0.0114631	-0.00175071	0.112425	-0.0389838	-0.0417705	-0.0045184	0.0303583	0.0248259	0.0796091	0.025322	0.0902813	-0.02901	-0.00771872	0.00978238	0.07298	0.0197747	0.0451755	-0.0174752	0.0542349	-0.0310955	-0.0209331	0.0412804	0.0111164	0.0182189	0.00580667	-0.00691448	0.0256225	0.00637354	0.0490296	-0.00467111	0.153119	0.0783815	0.104854	0.054319	0.168999	-0.0134298	0.0415617	0.00957329
ERP-8:TBRG4	NA	-0.022384	-0.0301713	-0.00468468	-0.0101241	0.0424512	-0.0212181	-0.0254748	0.050014	0.010228	-0.0102024	-0.00863956	-0.0393328	0.00606483	-0.0224733	-0.0100914	0.00589975	-0.0150904	-0.0232601	-0.0178442	-0.0284032	-0.00602284	-0.00585618	-0.0246213	-0.00385126	0.01971	-0.0173379	0.0182754	0.0202327	0.0252565	0.00173843	-0.00364409	0.0128627	0.00873186	-0.0129884	0.00372315	0.037671	0.0627396	-0.0210583	0.0105467	-0.00972102	0.0567822	0.0292921	0.0585257	0.0278715	0.151806	-0.00209558	0.002591	0.0200659
ERP-8:IPO4	NA	-0.0139421	-0.0372411	-0.0363799	-0.0163533	-0.0445607	-0.0285268	-0.031025	-0.00790637	-0.0189121	-0.0377492	0.00288624	-0.0375085	-0.00793772	-0.0324338	-0.00931904	-0.00718914	-0.0198341	-0.000816872	-3.1561e-05	0.0564769	0.0205871	-0.00319559	0.0070804	0.0094706	0.0531462	-0.0147589	0.0067913	0.0437467	0.0442083	0.00583206	0.0493052	0.0191555	-0.0104892	-0.0114334	-0.0132509	0.058858	0.0467181	-0.0142961	0.00578608	0.0251341	0.087446	0.0403091	0.108736	0.045571	0.0973051	0.0349441	0.0790024	0.0438685
ERP-8:PPAN	NA	0.0696429	0.0024181	0.0735334	-0.0214549	-0.036237	-0.00423032	0.000399837	0.00271828	-0.0237442	-0.027419	0.0249716	0.0233022	0.0339229	-0.00420895	0.00613023	0.0462458	0.0368554	-0.0290525	-0.00392109	-0.019676	0.0629944	-0.036237	-0.00570919	-0.00257302	0.0212543	0.00367958	-0.0073251	-0.00403584	0.0324982	-0.00230761	0.0162523	-0.0144787	-0.000262423	0.00598832	-0.0098037	0.00786606	0.0144401	0.00442826	7.9305e-06	0.00558842	0.000703023	-0.00525105	0.0224921	-0.021906	0.0526686	0.00142207	-0.000465239	-0.014259
ERP-8:BUB1	NA	-0.0264757	-0.0264757	-0.0264757	-0.0140231	-0.0264757	-0.0110756	0.0146264	-0.0264757	-0.0264757	-0.0143542	-0.0264757	-0.0180614	-0.0264757	-0.00991246	-0.0123821	-0.0264757	-0.0174264	-0.0175204	-0.0264757	-0.0170871	-0.0264757	-0.0163927	-0.0264757	-0.0264757	-0.0185216	-0.0190775	-0.0158152	-0.0156115	-0.0264757	-0.00294166	-0.00710579	-0.00525783	-0.00963194	-0.0170182	-0.0141951	0.00120065	-0.019809	-0.0140172	0.00743839	-0.0201063	-0.00581427	0.000757406	0.00299473	0.0174885	0.0137089	-0.013331	0.0170898	0.0239972
ERP-8:METTL1	NA	0.0779042	0.0490886	0.0129623	-0.0197507	0.0792562	-0.0120299	-0.00398282	0.0305377	0.04534	0.0377212	0.0617939	0.0149481	0.0357384	0.0148808	0.0341176	-0.000872354	0.0573952	0.00988432	0.0311656	0.0293126	0.0464742	0.0097573	0.0112739	0.00879272	0.0530925	0.0117723	0.0380307	0.00580684	0.0411801	-0.00278247	0.0303892	0.0268709	0.0546241	0.0451598	0.0257307	0.0195169	0.0197221	-0.0176938	0.00420088	0.0585653	0.0477319	0.0236016	0.0561577	0.0309246	0.13444	-0.0062101	0.00638732	0.0525975
ERP-8:GAD1	NA	0	0	0	0	0	0	0	0	0	0.0066262	0	0	0	0	0.00951434	0	0	0.00890051	0	0	0	0	0.00790845	0	0	0	0	0	0	0	0	0	0	0	0	0	0	0	0	0	0	0	0	0	0	0	0	0
ERP-8:HES6	NA	-0.0255886	-0.0188303	-0.0255886	-0.00947556	-0.0255886	-0.0255886	-0.0255886	-0.0255886	-0.0255886	-0.0255886	-0.0255886	-0.0136163	-0.0255886	-0.0255886	-0.0255886	-0.0255886	-0.0255886	-0.0255886	-0.0255886	-0.0255886	-0.0255886	-0.0255886	-0.0255886	-0.0255886	-0.0255886	-0.0255886	-0.0213738	-0.0183244	-0.0255886	-0.0255886	-0.0255886	-0.0255886	-0.0177384	-0.0113688	-0.0205455	-0.0201698	-0.0255886	-0.019181	-0.00353499	-0.0132023	-0.0255886	-0.0255886	0.0156172	0.000275907	-0.018506	-0.0255886	-0.0160206	-0.00749472
ERP-8:TSFM	NA	-0.0742	-0.000986884	-0.0512539	-0.00862032	-0.170795	-0.0728145	-0.0214149	0.00385661	-0.0638619	-0.0259824	-0.00180839	0.00994297	-0.126623	-0.097733	-0.0462155	-0.0369282	-0.0783882	0.0263117	-0.0317309	-0.0570343	-0.102934	-0.0120384	-0.0977072	-0.0336601	-0.0664834	-0.0499205	0.0521274	0.0053905	-0.0639322	-0.0342035	0.0287236	-0.037183	-0.104368	0.114859	-0.0196655	-0.0537921	-0.106604	-0.0239582	0.0193826	-0.0106591	0.0277302	0.0773137	0.139311	0.0696274	0.102916	0.0315932	0.0926142	0.127611
ERP-8:COQ3	NA	-0.019739	-0.0134116	0.0236192	-0.019739	0.0755333	-0.00239445	-0.009846	0.00457618	-0.019739	-0.0116713	0.00749883	0.0112383	-0.0100069	-0.019739	0.00841643	0.0120282	-0.019739	-0.019739	0.00913645	-0.019739	0.0246495	-0.00111158	-0.00395133	0.0173649	-0.019739	-0.00484	0.0308093	-0.0136917	-0.00413136	0.00420496	-0.0021163	-0.000578213	-0.00903518	-0.00303801	-0.00718972	0.0393067	0.0129514	-0.00677512	0.0331398	0.0114249	0.0117105	0.0465124	0.0417436	0.0378769	0.0688025	0.0251053	0.0215467	0.0490104
ERP-8:RRP9	NA	0.0200434	-0.00173531	0.0462292	-0.00213263	-0.0329342	-0.0329342	-0.0329342	0.0298182	0.0454413	0.0156792	0.0544168	-0.00926557	-0.00836935	-0.0220837	0.0449656	-0.0121838	0.0238447	0.000184521	0.000769749	-0.0166839	0.0467561	-0.0172845	-0.00222739	0.0120704	0.0466971	-0.0181478	-0.00562586	-0.0102075	0.0116837	-0.0164612	-0.00133366	0.0166719	0.0166779	-0.00265807	0.0322842	-0.0329342	0.0348845	-0.0100803	0.00450543	0.0297626	0.0248504	-0.0211542	0.0711725	0.00176875	0.146125	-0.0213284	-0.00540477	0.0247686
ERP-8:CCDC86	NA	0.00867548	0.0125352	0.0309391	0.000120582	0.00783043	-0.0166204	-0.0222616	0.069627	0.0291914	0.00565501	0.0192595	0.00787441	-0.0361282	-0.0234471	-0.0209118	-0.00566028	0.00989217	0.0205567	0.0124362	-0.0152744	0.0125594	-0.0169127	-0.0121201	-0.0183129	-0.00120121	-0.0129006	0.00937774	-0.00980751	0.00803525	0.0130267	-0.0118136	-0.0102662	0.00900232	-0.0173607	0.00902711	-0.0290459	0.0717376	0.00259513	0.0328076	-0.0291762	0.0339974	0.0217018	0.0685893	0.0331235	0.0752155	-0.00972499	-0.00799901	0.00432546
ERP-8:CDCA3	NA	-0.00575101	-0.00575101	-0.00575101	-0.00575101	-0.00575101	-0.00575101	-0.00575101	-0.00575101	-0.00575101	-0.00575101	-0.00575101	-0.00575101	-0.00575101	-0.00575101	-0.00575101	-0.00575101	-0.00575101	-0.00575101	-0.00575101	0.00184522	-0.00575101	-0.00575101	-0.00575101	-0.00575101	-0.00575101	-0.00575101	-0.00575101	-0.00575101	-0.00575101	-0.00575101	-0.00575101	-0.00575101	-0.00575101	-0.00575101	-0.00575101	-0.00575101	-0.00575101	-0.00575101	0.00480522	-0.00575101	-0.00575101	-0.00575101	-0.00575101	-0.00575101	-0.00575101	-0.00575101	-0.000424275	-0.00575101
ERP-8:DPH2	NA	-0.00201921	-0.00635641	0.0145188	-0.0351929	-0.0351929	-0.0351929	-0.0351929	0.000280715	-0.0146074	0.00248625	0.00562661	0.0060847	0.00387471	-0.0351929	-0.0248593	-0.00745521	0.0301551	-0.0112637	-0.011727	-0.00573966	-0.0140523	-0.018058	0.0193904	-0.00131171	0.0285731	0.00423736	0.0525621	-0.0269987	0.0541576	0.00249722	0.00445012	0.0183638	0.0276397	0.0184238	-0.00144021	-0.00848619	0.0701592	-0.0287415	0.00829702	0.0275755	0.051623	0.058419	0.111705	0.0138076	0.151795	-0.0232709	-0.0106509	0.0373011
ERP-8:DES	NA	0	0	0	0	0	0	0	0	0	0	0	0	0	0	0	0	0	0	0	0	0	0	0	0	0	0	0	0	0	0	0	0	0	0	0	0	0	0	0	0	0	0	0	0	0	0	0	0
ERP-9:UMPS	NA	0.060932	0.0513345	0.00475681	0.0329588	-0.0655241	0.0152662	0.0238568	0.0338945	0.000694176	0.0271281	0.0385048	0.022255	0.0379343	0.0297913	0.00849935	0.0184818	0.0140096	0.0586801	-0.00446701	0.0393107	0.000409116	0.0723493	0.0643766	0.0169816	0.022319	-0.00660195	0.0551809	0.0145531	0.0288077	0.0630915	0.0493302	0.0466763	-0.0176284	0.0283816	0.0237274	0.0801312	0.0197297	0.0693385	0.0287752	0.0604516	0.0202935	0.104382	0.046228	0.0967283	0.0336163	0.00976782	0.0438016	0.0337635
ERP-9:MRPL17	NA	-0.0447383	-0.0450421	-0.0131192	-0.000237781	-0.0823588	-0.0394539	-0.047338	0.108297	-0.102562	-0.0140421	0.0347762	-0.0254491	-0.0744763	-0.0644629	-0.0477819	-0.0195689	-0.0734623	-0.020192	-0.0423426	-0.0738925	-0.0746625	-0.014027	-0.0251281	-0.0134942	-0.0825662	-0.0442777	0.00881582	-0.0184916	-0.0348533	-0.0837535	-0.000937588	0.0219964	-0.0969465	-0.0186503	-0.0596947	-0.0520724	-0.0660136	-0.0105731	-0.0415583	-0.0181736	-0.0238275	0.021204	0.0932508	0.0253993	0.0581409	-0.0428116	-0.0128606	0.0166303
ERP-9:MDN1	NA	-0.0652819	-0.0249817	-0.0659321	-0.0377952	-0.0741562	-0.0727269	-0.0424611	-0.0469911	-0.0580712	-0.0502223	-0.0453761	-0.0752577	-0.0274594	-0.0649309	0.0494481	-0.105378	-0.0862809	0.00628215	0.0291966	0.035152	-0.0689932	-0.0398959	0.0249497	-0.0317124	-0.0436816	-0.0677125	-0.0213951	0.0216199	-0.0141193	-0.0512123	0.0852516	-0.060233	-0.048723	0.00470415	-0.0242221	0.111329	-0.0433759	-0.0220144	0.0299414	-0.0380085	0.0211547	0.0383853	0.0261603	0.00652426	-0.0145629	-0.0304524	0.00182139	-0.0136162
ERP-9:SLC29A1	NA	-0.0754543	-0.0867478	-0.074686	-0.0734898	0.00281102	-0.0867478	-0.0867478	-0.0702946	-0.0779938	-0.0780476	-0.0215882	-0.0820979	-0.0114545	-0.0763072	-0.0637961	-0.0647686	-0.046668	-0.0657964	-0.0777298	-0.0488484	-0.0183504	-0.0721082	-0.0799603	-0.0754697	-0.0274886	-0.0436714	-0.0264948	-0.00339268	0.00265127	0.0244466	-0.0508138	0.00456065	-0.0524598	-0.0282185	0.000643874	0.00428338	-0.0213687	-0.0317966	-0.0407589	-0.0292722	0.143747	0.0447576	0.207748	0.0998577	0.25996	0.068485	0.0627433	0.128998
ERP-9:PXMP4	NA	-0.0238514	-0.00388465	-0.00688219	-0.0132153	-0.0238514	-0.0238514	-0.0238514	-0.0164	-0.0145163	-0.0238514	-0.00174497	-0.0117815	-9.287e-06	-0.0238514	-0.0144336	0.00689465	-0.0147639	0.0187385	0.00923776	-0.0151734	-0.0138744	-0.0238514	-0.0160929	-0.00742805	0.00873306	0.00730272	0.00669478	-0.00778697	-0.0238514	-0.0103828	-0.0177467	0.00421622	-0.0137714	-0.0171082	0.000473083	0.00538233	-0.00644501	-0.0164126	-0.00904879	0.00559222	-0.0170362	-0.00197314	0.0066829	0.00141223	0.00514781	-0.00901978	-0.0178687	-0.00452216
ERP-9:SREBF1	NA	0.021212	-0.00120808	-0.00249804	0.00507705	0.0375378	-0.00158838	0.00206586	-0.0153451	0.0227404	-0.0412505	-0.0257613	-0.0271146	0.0295414	-0.0397057	-0.0317736	-0.0363312	0.0121357	-0.0291103	-0.00378946	-0.0416225	0.0219337	-0.0351731	-0.0391299	0.00200908	0.0138167	-0.0474665	-0.0341818	-0.0461714	0.0645517	-0.0457852	-0.0306114	-0.0218734	0.0157646	-0.0478509	-0.00920231	-0.0282511	0.0544732	-0.0198985	0.0209299	0.0291817	-0.00573483	-0.0363272	-0.0290284	-0.0204854	0.0261032	-0.0350817	-0.022292	-0.0215821
ERP-9:UTP20	NA	-0.0813676	-0.0119746	-0.0250064	-0.0342544	-0.0501904	-0.0646171	0.00268373	-0.00313815	-0.0286711	-0.0377242	-0.0351979	-2.75625e-05	0.0203697	-0.0358983	-0.0554058	-0.0523268	-0.0266817	0.0354783	-0.00184313	-0.00174729	0.00045613	-0.00815331	0.0204266	-0.046231	-0.0314248	0.0155571	0.0128144	0.0373918	-0.0221727	2.75625e-05	-0.00379576	-0.0368452	0.0115601	0.0501248	0.0312965	-0.00189416	-0.0127291	0.0101351	0.0371942	-0.0321222	0.0435699	0.00329424	0.0637053	0.0161081	0.0373057	-0.0479907	0.0420703	0.0229863
ERP-9:PISD	NA	-0.039727	-0.0315607	4.81745e-05	-0.0749626	0.0217664	-0.00950203	-0.0624087	-0.031972	0.0326921	-0.014862	0.0264889	0.012214	0.0482665	0.0108597	-0.0492824	-0.0437962	-0.0253887	0.0255121	-0.000366237	0.00684404	0.0226942	-0.0568598	-0.0199693	-0.00825517	-0.00115014	-0.00455196	-0.0356215	-0.0977797	0.0800882	-0.00276412	-0.00326537	-0.0137869	-0.0023747	-0.0028306	-0.00884938	-0.00844764	0.0346967	-0.0281369	0.021538	-0.0555927	0.0139301	0.00763997	0.0126163	-0.022493	2.30355e-05	0.0316982	-0.0199029	0.0173241
ERP-9:POLE2	NA	-0.0265639	-0.0265639	-0.0178746	-0.0265639	-0.0265639	-0.0265639	-0.0265639	-0.0142701	-0.0178099	-0.0265639	-0.0265639	-0.0265639	-0.0265639	-0.0265639	-0.0265639	-0.0075169	-0.0265639	-0.0115861	-0.0167949	-0.0265639	-0.0265639	-0.0189344	-0.0265639	-0.0265639	-0.0265639	0.0225178	-0.00877062	-0.00886801	-0.0265639	-0.0265639	0.0223969	0.0113198	-0.0190064	-0.00239004	-0.0108094	0.00135854	-0.0175445	-0.0201125	-0.0109256	-0.00547141	0.0525027	0.0419577	0.0614394	0.0480963	0.0751578	-0.0155346	0.00636176	0.0293092
ERP-9:SLC43A3	NA	-0.084383	-0.0976677	-0.0822305	-0.0976677	-0.0976677	-0.0807151	-0.0976677	-0.0823621	-0.0824907	-0.0736573	-0.0976677	-0.0976677	-0.0976677	-0.0789483	-0.0705414	-0.0976677	-0.0871986	-0.0976677	-0.0918592	-0.0976677	-0.0768956	-0.0902738	-0.0806388	-0.0823137	-0.0707532	-0.0819983	-0.05031	-0.0659004	-0.0779084	-0.0814458	-0.0799711	-0.0779747	-0.0780481	-0.0694645	-0.059024	-0.0628783	-0.0771672	-0.0887559	-0.0630597	-0.0774	-0.0306122	-0.0500779	-0.0264114	-0.0412622	0.0315226	-0.0879279	-0.0529099	-0.0581363
ERP-9:ACTL6A	NA	-0.0132258	0.0346274	-0.000127797	-0.0345597	-0.00988986	-0.0380535	-0.0280162	-0.0115227	-0.0211251	-0.00266122	-0.010903	-0.0133208	-0.0518059	-0.0519494	-0.0118477	0.00282935	0.0274587	0.0716879	0.00247266	-0.0204779	-0.0500532	-0.0492953	0.0112821	0.0369638	-0.0276738	0.0725117	0.00527231	0.0658335	-0.00496952	-0.0316975	-0.0256834	-0.00260586	0.0152951	0.0359949	0.0119417	0.0533892	0.0512601	-0.0113475	0.0203363	0.0114015	0.202967	0.0823955	0.156578	0.1332	0.263342	0.003341	0.0479943	0.0111284
ERP-9:APOBEC3B	NA	-0.00598236	-0.00598236	-0.00598236	-0.00598236	-0.00598236	-0.00598236	-0.00598236	-0.00598236	-0.00598236	-0.00598236	-0.00598236	-0.00598236	-0.00598236	0.0162917	-0.00598236	-0.00598236	-0.00598236	-0.00598236	-0.00598236	-0.00598236	-0.00598236	-0.00598236	-0.00598236	-0.00598236	-0.00598236	-0.00598236	-0.00598236	-0.00598236	-0.00598236	-0.00598236	-0.00598236	-0.00598236	0.0171925	-0.00598236	0.000156377	-0.00598236	0.00196091	-0.00598236	0.0095221	-0.00598236	0.00929399	0.000303044	0.0485215	0.00828143	0.0112731	0.00956542	-0.00598236	-0.00598236
ERP-9:ISCA2	NA	0.0238723	0.036442	0.280566	0.164201	0.0556143	0.110113	0.0756487	0.0525693	0.086981	0.137928	0.136475	0.144603	0.0775842	0.0884833	0.130753	0.181962	0.0964357	0.170413	0.0885837	0.12081	0.04882	0.0860351	0.123492	0.0766048	0.0489259	0.0716165	0.0704807	0.0200682	-0.0177025	0.0871101	0.172128	0.101183	-0.0014424	0.0926026	0.0759708	0.112088	0.0417325	0.0464119	0.0653855	0.0927742	0.115928	0.11303	0.112911	0.0805587	0.102713	0.0357921	0.0997878	0.14163
ERP-9:FAM114A2	NA	0.0177118	-0.00178116	0.0354671	-0.00480554	0.00313964	-0.0138834	0.0125252	0.05051	-0.0281752	-0.00118702	-0.0103271	0.025019	-0.0103055	0.0169339	0.0515545	-0.0297149	-0.00351643	-0.0159451	0.0229348	-0.0149418	0.0422072	-0.0113569	-0.00162399	0.06264	-0.0267301	0.0173739	0.0350723	-0.0308319	0.0556876	-0.00647881	0.0402489	0.0398738	0.0118012	0.0690845	0.00867569	-0.0144348	0.0592302	0.000760825	0.0368374	0.0105564	0.0262176	0.0584657	0.0200956	-0.00328751	0.0725244	-0.0182805	0.0287032	-0.00565671
ERP-9:CCDC58	NA	0.0863435	0.0104754	-0.000660262	-0.0261972	-0.0188553	-0.00518566	-0.0194891	0.00565641	0.0495229	-0.034817	-0.00536419	-0.0106344	0.0811228	-0.0535397	-0.0451804	-0.0215467	0.104728	0.0133785	0.0168275	0.0172646	0.0575399	0.025067	-0.0152594	0.00566978	0.0631738	0.0212821	-0.00300541	0.0328338	0.0525869	0.00414684	0.0123803	0.00271602	0.0738537	0.0174252	-0.0137737	0.0317749	0.058084	0.00207375	0.00295807	0.0131399	0.0807105	0.00471015	0.0529687	0.0380611	0.10916	0.0275514	-0.0255491	0.0433006
ERP-9:NFS1	NA	-0.0224338	-0.0224338	0.0208359	-0.0224338	-0.0224338	0.00944722	0.0206936	0.00816647	-0.000971815	0.00930123	-0.0108678	0.0117219	-0.00131691	0.0244148	-0.0224338	0.0185474	-0.0107805	-0.00687391	-0.0164468	-0.013814	-0.0148417	-0.00699483	0.0191218	-0.00809964	-0.00582471	-0.00536706	-0.00566873	-0.00577636	-0.0224338	-0.00997688	0.0335646	-0.00351874	-1.73375e-05	0.0175404	-0.0171426	-0.0100939	-0.0158971	0.00864862	0.00891196	-0.0133885	0.0310151	-0.00879158	0.0170874	-0.00788343	0.00214557	-0.00358865	-0.00314949	-0.000285583
ERP-9:LPCAT3	NA	0.0212387	-0.0033185	-0.00292579	-0.0359319	-0.082252	-0.0159698	-0.024357	0.0441499	0.00720247	-0.0343321	0.0465365	-0.00231912	0.0927783	-0.0195503	-0.0328236	0.00922951	0.0733395	0.0104783	0.0137134	-0.0245868	0.0279884	0.0149856	0.0393528	0.0210336	0.140512	0.0480827	0.0734495	0.0135501	0.0346736	0.126752	0.00149705	0.0433057	0.0495371	0.045268	0.0836321	0.0403559	0.124177	0.0562103	0.0993923	0.0467092	0.0840163	0.0434865	0.0748273	0.0318465	0.0551017	0.0486315	0.00587477	0.00422332
ERP-9:MRPS9	NA	-0.0404112	-0.0602389	0.0148312	0.00584636	-0.0578077	-0.026334	-0.095285	-0.0268541	0.0458737	-0.0198062	0.0811341	-0.01899	0.0470289	-0.0281964	-0.00763001	-0.00299546	0.102507	-0.0195781	0.0249702	-0.0237616	0.138643	0.0348449	0.0044653	0.057121	0.142871	-0.0295595	-0.0353881	0.0198698	0.193241	0.0734341	0.00887703	0.0024225	0.218719	0.0277868	0.016477	0.0170007	0.236236	0.0356502	0.0348218	0.0419362	0.147765	-0.0233672	0.0580394	0.00616706	0.288404	0.043655	0.00382921	0.0077584
ERP-9:ECI2	NA	-0.0275311	-0.0198612	0.0367484	-0.0301744	0.160465	-0.0827887	-0.0663895	0.0533221	0.0314679	0.0244673	0.0984331	-0.0543293	0.191102	0.0946463	-0.0459079	0.12857	0.0911547	0.0224401	0.105131	-0.0025173	0.20334	0.0626161	0.0470955	0.0192263	0.227289	-0.0709614	0.268837	0.0577423	0.171866	0.0569824	-0.0046527	0.0237023	0.112421	0.101876	0.168128	0.0769653	0.17154	0.107906	0.0827992	0.0494819	0.299866	0.186559	0.3036	0.199021	0.366026	0.18553	0.0932024	0.235583
ERP-9:IPO11	NA	0.0525291	0.0179805	0.155496	-0.00964237	0.340093	-0.0193962	0.0110775	0.0998817	0.107142	0.0277292	0.123002	0.053785	0.141225	0.0341751	0.0202934	0.0755559	0.095757	0.0709477	0.109635	0.0454108	0.226172	0.0628865	0.0187027	0.100011	0.113025	0.00656187	0.0330507	-0.012918	0.226498	0.020775	0.0314306	0.0531005	0.0525942	0.0104221	0.0188747	-0.00172999	0.0939218	-0.0107447	-0.0177492	0.00602737	0.119866	-0.0101992	0.0404928	0.0119697	0.183985	0.0274612	-0.00411536	0.0687847
ERP-9:DNAJA3	NA	0.00303014	0.0331943	0.00743192	0.0139955	0.00894494	-0.0212075	0.060937	0.0104223	0.00627846	-0.00358129	0.007975	-0.0356016	0.0315592	-0.0278936	-0.0110531	0.028038	0.02231	0.0131657	0.0130261	0.0220037	0.0364418	-0.0096325	0.00834299	0.00116629	0.0105567	0.0360533	0.0248338	0.0290747	0.0261465	-0.0147795	-0.0194868	-0.0245594	0.0431032	0.00886493	0.00778213	0.00992329	0.0389331	-0.0179409	0.0344788	-0.00355337	0.0447743	0.00714424	0.0571112	0.0477326	0.0641118	-0.00636076	0.0224076	0.00953863
ERP-9:CCNB1	NA	-0.0380773	-0.0380773	-0.019057	-0.0240476	-0.0380773	-0.0200475	-0.0380773	-0.0380773	-0.0273116	-0.0159254	-0.0249704	-0.0380773	-0.0380773	-0.0214288	-0.0151791	-0.0320346	-0.0283199	-0.0101145	-0.0253429	-0.00482402	-0.0380773	-0.0380773	-0.0104083	-0.0181487	-0.0122895	-0.0146239	-0.0380773	-0.0292693	-0.0380773	-0.0192463	-0.00811824	-0.0337427	0.0246364	-0.0315709	-0.033209	-0.0120774	-0.0199664	-0.0270009	0.0347069	-0.0251906	0.00530902	-0.0222876	0.01131	-0.00688629	0.0523381	0.00407394	0.0114976	-0.0225748
ERP-9:FAHD1	NA	-0.0303053	0.0204772	0.0484371	0.056659	0.156035	0.0271423	0.0134835	0.120898	-0.0259606	0.0760225	0.0447643	0.0768698	0.0221074	0.0373587	0.0283157	0.0204503	0.0196628	0.0978334	0.0758511	0.066426	-0.0477587	0.092337	0.0419372	0.036073	0.0328181	0.0884269	0.0411081	0.0547899	-0.00595635	0.0219471	0.0914979	0.0858241	-0.0079166	0.0700812	0.0348911	0.0804492	0.0501527	0.0871775	0.0263172	0.0390056	-0.0156628	0.0379136	0.0473428	0.0309982	-0.0133621	0.0627798	0.0220648	0.0282169
ERP-9:FBXO22	NA	-0.0034388	-0.00734399	0.013305	0.0379637	0.0197514	-0.0342647	0.0453854	0.0328802	-0.0504499	-0.00682934	-0.00439201	-0.0366728	-0.00665422	-0.0259047	0.0377724	-0.0366043	-0.00975973	-0.00123321	0.0386069	0.0755024	-0.0261296	0.0714578	0.0456009	0.027974	-0.0232178	0.0255459	-0.00231995	-0.00405577	-0.00361062	0.015983	0.0235394	-0.00536845	0.0452147	-0.015567	0.0336227	0.0714945	0.0510383	0.0690661	0.0699051	-0.00783281	0.00958221	-0.0347987	-0.00350119	0.055842	0.0321032	0.0347748	0.0446266	0.0256847
ERP-9:MKS1	NA	0.02491	0.0123305	0.0616897	-0.00828344	-0.00828344	0.00789108	0.00549742	0.0307293	0.0103562	-0.00828344	0.00517171	0.00449043	0.0151665	0.0120955	0.0180676	0.0499491	0.039511	-0.000242063	0.0183864	0.0236227	0.0125643	-0.00828344	0.0174429	0.0406123	0.0483957	0.019455	0.0361699	0.0175119	0.0701497	0.00597723	-0.00828344	0.00869072	0.00347321	0.0116812	-0.00828344	0.0261341	0.120583	0.0126823	0.0118683	0.0276717	0.00888554	0.0249139	0.0293402	0.00639588	0.0604	0.00852536	0.0309252	0.0138965
ERP-9:MRPL39	NA	-0.037415	-0.0120192	0.0318914	-0.041465	-0.0983925	0.0181091	-0.0173042	-0.00355046	-0.0692453	0.0170161	-0.00314054	-0.0822481	-0.0453835	0.00195951	-0.00908288	-0.0664615	-0.0429846	-0.0552591	0.000514007	-0.033469	-0.00600708	-0.0126116	-0.0204292	-0.0210495	-0.0119052	-0.0242193	0.0246622	-0.0209813	-0.0428153	0.0454858	-0.0260845	-0.0335614	-0.0583709	0.0277494	0.067396	-0.0284856	-0.00754312	0.02217	0.00594476	-0.0332237	0.0177893	0.0228631	0.0945241	-0.00680939	0.110364	0.0765233	0.0664715	0.0229459
ERP-9:HOOK1	NA	0.0696947	0.020643	0.117968	0.0896084	0.139407	0.0686471	0.122209	0.063361	0.0835337	0.0371163	0.0553585	0.0762988	0.0407107	0.0266375	0.051534	0.0603379	0.0205483	0.0760639	0.0626407	0.0265436	0.0727944	0.013694	0.0478892	0.0527983	0.0324951	0.0581904	0.0191841	0.0228004	0.0510156	0.0289801	0.0165811	0.0420754	0.00903696	0.0144875	0.0256436	0	0	0	0.00491352	0.0231534	0.0300133	0.0130109	0.00397638	0	0.0354358	0	0.00458293	0.0140159
ERP-9:AKAP1	NA	0.0748554	0.0433349	0.00758818	-0.0187879	0.0168287	0.0118995	-0.0506524	0.000701701	-0.00993552	-0.0195171	0.0225055	-0.0183652	0.0330302	-0.0430536	0.00642167	0.00310794	-0.00175188	-0.00129925	-0.0138129	-0.0205208	0.0140125	-0.0493788	0.025407	-0.016473	-0.0161045	-0.0139604	-0.0201653	-0.0182106	0.0551296	-0.0475274	0.00873724	0.0100527	0.0161069	-0.0262816	-0.0114248	-0.0349197	0.00676909	-0.0421902	-0.0090785	-0.0181443	0.0443372	-0.00439779	0.0661032	0.0151648	0.117295	-0.0226714	-0.028917	0.0245106
ERP-9:CSE1L	NA	-0.038685	-0.077427	-0.0801078	-0.0627133	-0.0982698	-0.0982698	-0.08343	-0.0265011	-0.0619738	-0.0736562	-0.0782917	-0.0229386	-0.00415124	-0.0390848	0.0204003	-0.0659261	-0.0525061	-0.0334999	-0.0148018	-0.0407978	-0.0463295	-0.0774724	-0.045261	-0.0509957	-0.0742105	-0.0267481	-0.0833906	-0.0347012	-0.0527879	-0.0685795	-0.0228594	-0.0205741	-0.0722453	-0.0232597	-0.00982473	-0.05661	-0.0239633	-0.0690477	0.0231289	-0.0205152	0.0125894	-0.0490384	0.0134486	0.0241701	0.157713	-0.0523441	0.0147226	0.011783
ERP-9:A4GALT	NA	0	0	0	0	0	0	0	0	0	0	0	0	0	0	0	0	0	0	0	0	0	0	0	0	0	0	0	0	0	0	0	0	0	0	0	0	0	0	0	0	0	0	0	0	0	0	0	0
ERP-9:HBQ1	NA	0	0	0	0	0	0	0	0	0	0	0.00692826	0.00830475	0	0	0	0	0	0	0.0122038	0.012288	0	0	0.0174489	0.0231684	0	0.00842798	0.00855155	0.0157268	0	0	0	0.0273612	0.00755755	0.0166546	0.00486832	0.016984	0	0.0118119	0.0255032	0.00520661	0	0.0155405	0.0231648	0.0361138	0	0.0109501	0.0105656	0.00375523
ERP-9:EPCAM	NA	0.0701121	0	0.0532502	0	0	0	0.119513	0.0065367	0.00849951	0	0.0286724	0	0	0	0.113585	0.00790756	0.0453901	0	0.0275491	0	0	0.00714526	0.126947	0.0151007	0.0164422	0	0.00923751	0	0	0.00667613	0.118596	0.00655482	0.0314019	0	0.00696235	0	0	0.0061155	0.0880606	0.015249	0.055767	0	0.0138615	0	0	0.0222674	0.203091	0.023638
ERP-9:AKR1C3	NA	0.246679	0.426493	0.237772	0.317348	0.45799	0.16933	0.28768	0.401673	0.266158	0.461235	0.428607	0.350352	0.573352	0.382059	0.354162	0.469116	0.325918	0.404942	0.418773	0.359336	0.607372	0.307791	0.413592	0.41088	0.427443	0.578371	0.442368	0.322425	0.544849	0.621144	0.464578	0.372994	0.202421	0.567136	0.430675	0.46796	0.651737	0.405831	0.441363	0.467973	0.494671	0.509527	0.568087	0.439574	0.597266	0.430346	0.469161	0.321354
ERP-9:ASF1A	NA	0.053318	-0.00493933	0.0696161	-0.00442416	-0.0632577	-0.0130991	-0.00712542	0.0137193	0.00568599	-0.0153633	0.063261	0.00780156	0.0283781	-0.0147109	-0.0137058	0.0150509	0.0460699	0.0319179	0.0721094	-0.00952799	-0.00232123	-0.00613138	-0.0148683	0.0182912	0.0469314	-0.000619061	0.0183624	-0.0217663	0.0493087	0.00506411	-0.0202586	-0.0103399	0.0903629	-0.0248162	0.0324332	0.049378	0.0734876	0.002451	-0.00151806	-0.0171736	0.0222543	-0.0297755	0.0218583	-0.0117598	0.0696284	-0.0114651	0.0509261	-0.0197633
ERP-9:ARV1	NA	0.0291128	0.00139621	-0.000841553	0.00163153	0.0151149	-0.0236146	-0.0236146	-0.00210611	-1.96985e-05	-0.0236146	0.0249866	-0.015547	0.00788099	-0.00119589	0.000642906	-0.0156471	0.0323426	0.00985363	0.018331	-0.0142261	0.0759125	-0.0149683	-0.0236146	-0.0176163	0.0205719	0.0118387	0.035476	-0.00984136	0.0769816	-0.0170513	-0.0165203	-0.0011667	-0.000769104	0.0180594	0.0300061	-0.0236146	0.0610625	-0.0168431	0.0237238	-0.00539683	0.112437	0.0120182	0.0723547	0.00863582	0.10482	-0.0119735	-0.0183767	0.0241555
ERP-9:DNAJC11	NA	0.0288678	-0.0309017	-0.0362614	0.0048537	0.162619	-0.0289409	-0.0234819	0.0486412	-0.0275406	0.0397763	-0.0218794	-0.0400083	-0.00137525	-0.030365	0.0187816	0.00143206	-0.0101303	0.0149779	0.0170133	-0.0113862	-0.0125032	0.0116129	0.0194119	0.0183196	0.0060149	0.00816843	0.00395864	0.0557832	-0.0150929	-0.00705602	0.0182515	0.0251098	0.0420403	0.0189388	0.0222377	0.0574059	0.0124903	-0.00520411	0.0433122	0.000439608	-0.0130356	0.0443737	0.0522375	0.000576969	0.00923576	-0.00659796	0.0411146	0.0192419
ERP-9:ESPN	NA	0	0	0	0	0	0	0	0	0	0	0	0	0	0	0	0.00437583	0	0	0	0	0	0	0	0	0	0	0	0	0	0	0	0	0	0	0	0	0	0	0	0	0	0	0	0	0	0	0	0
ERP-9:NUP37	NA	-0.00806615	0.0307397	0.044944	-0.0309605	0.0106509	-0.057107	0.0156685	0.038074	0.0920627	-0.0174049	0.0077029	-0.0174682	-0.0048453	-0.053738	-0.0255232	-0.026831	0.00749281	-0.0120632	-0.00338463	-0.0438126	0.0630066	-0.0144214	0.0294846	0.00865566	0.0446735	-0.0152555	0.0156366	-0.0613337	0.108318	0.0294437	0.0124422	0.0257601	0.0264845	0.0024702	-0.00777503	-0.0101827	0.0359273	0.0120594	0.103208	-0.041184	0.0519371	0.0161254	0.0762466	0.00779758	0.202954	0.0106038	0.00650432	-0.00428908
ERP-9:PPIL1	NA	0.00890525	-0.0119429	-0.00686875	-0.00649859	-0.0222612	-0.0222612	0.0130662	-0.00394436	-0.0222612	-0.0149559	0.0197258	-0.0139134	0.0124326	-0.0222612	-0.00892567	0.000233866	0.0146568	0.0084602	0.00242589	-0.00785875	0.0486755	-0.00656247	-0.0222612	-0.0155509	-0.0143013	-0.00134015	0.017338	-0.0139657	0.0214646	-0.0127708	-0.00444939	-0.0161131	0.00927393	-0.0157862	0.00106998	-0.000482052	0.016066	-0.00391837	0.0021066	-0.0152536	0.0457137	0.0147796	0.0873861	0.0189658	0.0646058	-0.00333009	0.00505603	0.019888
ERP-9:MUC1	NA	0	0.0211261	0.0296087	0.0146902	0	0.0337889	0.0112374	0.015343	0	0.0151807	0.0350532	0.00986908	0	0.0332168	0.0108608	0	0	0.00758928	0.0166289	0.0114066	0.00782882	0.00730862	0.0146121	0.0129142	0.00808067	0.0157249	0.0424978	0.00605403	0	0.0127618	0.0158837	0.00708616	0.00816756	0.0184931	0.0142659	0.0070396	0.00829788	0.00667928	0	0	0.0109202	0.0285459	0.0240686	0	0.0290883	0.02511	0.00605738	0.00845336
ERP-9:KCNH2	NA	0	0	0	0	0	0	0	0	0	0	0	0	0	0	0	0	0	0	0	0	0	0	0	0	0	0	0	0	0	0	0	0	0	0.0114309	0	0	0	0.0110764	0.0064071	0	0	0	0	0	0	0	0	0
ERP-9:MRPL35	NA	-0.0613077	-0.0579738	-0.0366206	-0.0342563	-0.0488879	-0.0397686	-0.0579484	-0.0359673	-0.0908319	-0.0224098	-0.0221316	-0.0574755	-0.0908319	-0.043808	-0.0127404	-0.02299	-0.0817449	0.0273269	0.00869141	-0.00903898	-0.0429239	0.0582434	-0.0219569	0.0308401	-0.032798	0.0135464	-0.0238378	0.0159462	-0.0505835	-0.0321904	-0.0219612	-0.00684322	-0.074745	0.00702602	-0.019541	0.0835804	-0.0416767	-0.00708579	0.0814139	0.0174712	0.00451561	0.0199947	0.0474418	-0.0465316	0.0371597	0.036011	0.00238707	-0.0180983
ERP-9:FAM178B	NA	0	0	0	0	0	0	0	0	0	0	0	0	0	0	0	0	0	0	0	0	0	0	0	0	0	0	0	0.0040846	0	0	0	0	0	0.0215119	0	0.0130099	0	0.0295728	0.0163301	0	0	0	0	0.00416958	0	0	0	0
ERP-9:NMU	NA	0	0	0	0	0	0	0	0	0	0	0	0	0	0	0	0	0	0	0	0	0	0	0	0	0	0	0	0	0	0	0.00769326	0	0	0	0	0.00631532	0	0	0	0	0	0	0	0	0	0	0	0
ERP-9:MRPS28	NA	-0.0523771	0.0450835	0.0423825	0.00293872	0.0192995	0.0588613	0.0587772	0.0703697	-0.0614461	0.0686817	0.017105	-0.0567565	0.0485496	0.080817	0.10242	0.099427	-0.0509564	-0.00948389	0.0203299	-0.0340102	-0.000995047	-0.00573487	0.0102537	-0.0178537	-0.055017	0.0117037	0.0290006	-0.0396947	0.0287522	0.0352407	0.0726091	0.0321624	-0.0619349	0.051564	-0.0226563	0.0108469	0.079488	0.000138892	0.0300651	-0.0271707	0.0216878	0.03476	0.0783535	0.00859346	0.130148	0.0447037	0.0103316	0.0370457
ERP-9:B3GALNT1	NA	0.014952	0.044015	-0.00101405	0.0381277	-0.0233769	-0.00537807	-0.0233769	0.0381209	0.0566929	0.000298911	0.0366032	-0.0105149	0.0854223	-0.00475711	0.0241832	0.0233637	0.00526652	0.0135178	0.0184727	0.016949	0.016229	0.0306639	-0.00281818	0.0214471	0.0361212	0.0100368	-0.00195119	0.00266615	0.0149538	0.0270345	0.00303108	0.00719043	0.0425659	0.00908391	-0.00968205	-0.00711168	0.021962	0.0125888	-0.000510729	-0.00313188	0.0350092	0.0761993	0.0399015	0.00508315	0.0617033	-0.00441903	-0.00631848	0.0342845
ERP-9:METTL13	NA	0.0103897	-0.00123011	0.00406508	-0.0214238	-0.0281011	0.0564865	-0.00692799	0.0302759	-0.0196016	-0.0113946	0.0352004	0.0593492	0.0069165	0.0380358	-0.00165469	0.0137206	-0.0214291	0.00670209	0.023516	0.0574455	-0.0215226	0.0236012	0.0130977	0.00669065	0.00670759	0.0112892	0.0466477	0.0367902	0.00945786	0.0191648	0.00013578	0.0264471	0.0103326	0.0207743	0.0373438	-0.00429009	0.0159115	0.0361373	0.0107434	0.00515517	0.000591768	0.0348074	0.0541086	0.00755971	0.072132	-0.00483497	-0.0102285	0.00681181
ERP-9:PKLR	NA	0	0	0	0	0	0	0	0	0	0	0	0.00911365	0	0	0	0	0	0	0	0	0	0.00760238	0	0	0	0	0	0	0	0	0	0	0	0	0	0	0	0	0	0	0	0	0	0	0	0	0	0
ERP-9:SLC44A4	NA	0	0	0	0	0	0	0	0	0	0.0070096	0	0	0	0	0.0100007	0	0	0.0158862	0	0.00410695	0	0	0.00775851	0	0	0.00721566	0	0	0	0	0	0	0	0.00633929	0	0	0	0	0.00442753	0	0	0	0	0	0	0	0.00666608	0
ERP-9:GPT	NA	0	0	0	0	0	0	0	0	0	0	0	0	0	0	0	0	0	0	0.00672972	0	0	0	0	0	0	0	0	0	0	0	0	0	0	0	0.00574875	0	0	0	0.00442753	0	0	0	0	0	0	0	0	0
ERP-9:SLC16A9	NA	0	0.1127	0.147769	0.0135728	0.0445465	0.0330219	0.0856917	0.0626602	0	0.0336979	0.0279597	0.0264121	0.0340067	0.0227429	0.039877	0.0346307	0	0.0542207	0.0625318	0.0685174	0	0.054177	0.0559031	0.0826771	0.0147393	0.0324754	0.0346399	0.068078	0.0215896	0.0185763	0.018673	0.0379001	0.00912736	0.0179207	0.00874777	0	0	0.0150122	0.0154148	0.0202897	0.00589641	0	0.0243674	0.0186643	0.00734321	0.0458645	0.0263982	0.0104491
Erythroblast-1:PSMD9	NA	-0.195523	-0.0776028	-0.139098	-0.141307	-0.0913119	-0.133418	-0.110684	-0.146852	-0.190242	-0.0511941	-0.107567	-0.160067	-0.146488	-0.124278	-0.0657101	-0.178622	-0.0774835	-0.0539921	-0.12475	-0.121699	-0.105078	-0.140713	-0.120068	-0.157598	-0.113132	-0.130368	-0.17576	-0.0839625	-0.0941328	-0.0991376	-0.0712112	-0.148092	-0.112791	-0.119497	-0.107263	-0.0660927	-0.0740139	-0.0542384	-0.0562039	-0.115317	-0.132976	-0.0920891	-0.106323	-0.0950336	-0.01219	-0.0749081	-0.0379767	-0.141033
Erythroblast-1:RFXAP	NA	-0.0512488	-0.0570335	-0.0299037	-0.0464242	-0.0682534	-0.0682534	-0.0233231	-0.0419897	-0.0582296	-0.0438344	-0.0516515	-0.0232498	-0.0567713	-0.0227525	-0.0217036	-0.0476001	-0.0557722	-0.0199532	-0.0068842	-0.0294923	-0.0682534	-0.0152354	-0.00949757	-0.00899273	-0.0574438	0.0023476	-0.00952612	0.00623638	-0.0682534	-0.0331556	-0.0322537	-0.00952559	-0.0293292	0.00884038	-0.0197628	0.00982377	-0.0608139	0.00627698	0.0326331	-0.037311	-0.0298631	0.0237209	0.0117852	0.0339399	-0.0226276	0.06296	0.0593103	-0.0127408
Erythroblast-1:AURKA	NA	-0.0133182	-0.0133182	-0.0133182	-0.0133182	-0.0133182	-0.0133182	-0.0133182	-0.0133182	-0.0133182	-0.0133182	-0.0133182	-0.0133182	-0.0133182	-0.00543809	-0.0133182	-0.00727548	-0.0133182	-0.0133182	-0.00753558	-0.0133182	-0.0133182	-0.0133182	-0.00598032	-0.0133182	-0.00426482	-0.0133182	-0.00595315	-0.00492099	-0.0133182	-0.00721057	-0.00234772	-0.0133182	0.00833403	-0.00553953	-0.0029233	-0.00628419	-0.0133182	-0.0133182	0.00368568	-0.0133182	-0.0133182	-0.0133182	0.011944	0.000889849	-0.00816812	-0.00129634	-0.00922074	0.00827021
Erythroblast-1:DEPDC1	NA	-0.0171078	-0.0171078	-0.0171078	-0.0171078	-0.0171078	-0.0171078	-0.0171078	-0.0171078	-0.0171078	0.000308889	-0.0122804	-0.0171078	-0.0171078	-0.0016789	-0.0171078	-0.0171078	-0.0171078	-0.0171078	-0.0171078	-0.0171078	-0.0171078	-0.011918	-0.0171078	-0.0171078	-0.0171078	-0.0171078	-0.0171078	-0.000305359	-0.0171078	-0.0108523	-0.010247	-0.0106704	-0.0109912	-0.00879417	-0.0138966	0.0118576	-0.0171078	-0.0112158	0.00698053	-0.0171078	0.0302793	-0.00125375	0.0137501	0.0206605	-0.0106564	0.00282406	-0.00689222	0.00489802
Erythroblast-1:CHAC2	NA	-0.0122948	-0.00383067	-0.00313024	-0.0122948	-0.0122948	0.00502534	-0.00487865	-0.00307634	0.00731105	0.0114284	0.00314741	-0.0122948	-0.0122948	-0.0122948	-0.0122948	-0.000842381	-0.0122948	-0.00430639	-0.00496376	0.00473388	-0.0122948	0.0024065	-0.0041034	-0.00544164	-0.0043752	0.0131348	-0.0122948	-0.00526776	-0.00821378	-0.00561864	0.00708965	-0.0122948	0.00424703	0.0326073	-0.00908355	0.0128395	0.015709	0.0147174	-0.0122948	-0.00826745	0.00118894	-0.00707578	0.0115722	0.00724002	0.0245142	0.00761644	0.0256952	0.0208797
Erythroblast-1:HEBP1	NA	0.362646	0.399643	0.454656	0.218898	0.127915	0.195319	0.256726	0.426688	0.336218	0.414114	0.322868	0.191625	0.329131	0.1456	0.291418	0.299924	0.392286	0.366137	0.319344	0.19509	0.4677	0.2185	0.333134	0.329763	0.334923	0.205779	0.309163	0.267489	0.485587	0.370527	0.169984	0.290953	0.305314	0.190365	0.241019	0.0852969	0.297432	0.251074	0.359565	0.284502	0.284528	0.185137	0.432695	0.120784	0.459085	0.267031	0.263292	0.119641
Erythroblast-1:MINPP1	NA	-0.000807093	0.0107081	0.0210946	-0.00189841	-0.0150965	0.0022236	-0.00686722	-0.00586058	0.0132346	-0.00104597	0.0108411	0.0245485	0.0444472	-0.0038055	0.0039188	-0.00684255	-0.00794692	0.0314595	0.0100096	0.00939325	0.025118	-0.00743962	0.019712	-0.00470191	-0.0150965	0.023961	0.0137707	0.0277655	0.0076493	0.00963681	0.00414861	0.0102335	0.0814246	0.170537	0.122215	0.113473	0.126732	0.176422	0.113046	0.0904643	-0.0150965	0.0323746	0.0463865	0.0372018	0.0125891	0.0270028	0.026702	0.00452247
Erythroblast-1:CA1	NA	0	0	0	0	0	0	0	0	0	0	0	0	0	0	0	0	0	0	0	0	0	0	0	0	0	0	0	0	0	0	0	0	0	0.00761778	0	0	0	0.00978904	0.00491352	0	0	0	0	0.00416958	0	0	0	0
Erythroblast-1:C9orf40	NA	-0.0220355	-0.0220355	0.0120957	0.00587319	-0.0220355	-0.0220355	-0.0220355	-0.0220355	-0.0125678	-0.0220355	-0.0220355	-0.00999547	-0.0220355	-0.0145759	-0.0140303	-0.0176597	-0.0108513	-0.00506061	-0.0175559	-0.00738557	-0.0116654	-0.00270644	-0.0220355	-0.00909412	-0.0220355	-0.00865985	-0.00626778	-0.00217345	-0.0220355	-0.00429379	-0.00826803	-0.00400842	-0.00243188	0.00948387	-0.0220355	0.026778	-0.0220355	-0.00937154	0.00749736	-0.0220355	0.0122171	0.00289958	0.0381587	0.00179973	0.0375965	-0.011426	0.0238534	-0.00862297
Erythroblast-1:UBAC1	NA	-0.0048336	-0.117205	0.0652483	-0.0855512	-0.333606	-0.137263	-0.11021	0.0684783	0.00564642	-0.0797431	0.042763	0.022153	0.0659317	-0.132948	0.0755561	-0.0512456	0.0873722	-0.115737	0.103222	-0.0306844	-0.0484772	-0.101183	-0.158201	0.021787	0.0950677	-0.0639829	0.0890259	0.0230182	0.0386074	-0.00791352	-0.0243872	0.0754106	-0.0977515	-0.0887314	0.104828	-0.0359067	0.0171095	-0.133534	-0.0685668	-0.0360624	0.16457	0.100679	0.11441	0.0689308	0.160489	0.102858	0.0733279	0.164932
Erythroblast-1:CAPRIN2	NA	-0.0381189	0.0580036	0.0152799	0.0525546	-0.0381189	0.0622225	0.0271525	0.0505542	0.0394514	0.0216108	0.0410211	0.00420945	0.00510054	-0.0107932	0.0142145	-0.0188293	-0.0160267	0.0238468	0.0475271	0.0137111	-0.0265903	0.0117729	0.0395049	0.0426854	0.024052	0.0132349	0.00929658	0.0352317	-0.0159775	-0.0182577	0.00598131	0.00350667	0.0153053	0.0110189	0.0154047	0.0165751	0.014682	0.00349723	0.0045966	0.00847265	-0.0316549	0.00246657	-0.000704609	-0.00397542	-0.0322089	0.00355089	-0.014458	-0.0149946
Erythroblast-1:AHSP	NA	0	0.0103974	0	0	0	0	0	0	0	0	0	0	0	0	0	0	0	0	0	0	0	0	0	0	0	0	0	0	0	0	0	0	0	0	0	0	0	0	0	0	0	0	0	0	0	0	0	0
Erythroblast-1:PBK	NA	0	0	0	0	0	0	0	0	0	0	0	0	0	0	0	0	0	0	0	0	0	0	0	0	0	0	0	0	0	0	0	0	0	0	0	0	0	0	0	0	0	0	0	0	0	0	0	0
Erythroblast-1:METAP2	NA	-0.166498	-0.122358	-0.281212	-0.197333	-0.15353	-0.346532	-0.0682031	-0.258942	0.194116	-0.116219	-0.261662	0.0426754	-0.0129321	-0.169243	-0.193044	-0.300549	0.035113	-0.194029	-0.0735689	-0.013967	0.120906	-0.0700212	0.0126537	-0.190505	0.0992988	-0.0476509	-0.0978333	-0.18745	0.13522	-0.153069	0.0259356	-0.360482	0.0874085	-0.119027	-0.207328	-0.0390172	0.0143683	-0.0983213	-0.0438028	-0.101975	0.0614609	-0.0678632	0.0214089	0.0180373	0.291948	-0.00785679	0.0238328	-0.137589
Erythroblast-1:ST6GALNAC1	NA	0	0	0	0	0	0	0	0	0	0	0	0	0	0	0	0	0	0	0	0	0	0	0	0	0	0	0	0	0	0	0	0	0	0.00493661	0	0	0	0	0	0	0	0	0	0.00416958	0	0	0	0.00515937
Erythroblast-1:HBG2	NA	0.0211962	0	0	0	0	0	0	0	0	0	0.00633759	0	0	0	0	0	0	0	0	0	0	0	0	0	0	0	0.00635916	0	0	0	0	0	0	0	0.00596539	0	0.00516217	0.0291893	0	0	0	0	0	0	0	0	0	0
Erythroblast-1:PPME1	NA	-0.063066	0.0197651	0.0594337	-0.027892	-0.0953681	0.0962689	0.0730386	-0.035738	-0.0523779	0.0231055	0.0651062	0.051438	-0.0595098	0.00272719	0.0750066	0.0338798	0.00455095	0.0977086	0.0466508	0.0184195	0.00532784	0.018213	0.0630353	-0.00208757	0.0151949	0.0303416	0.0514053	0.0879456	-0.0143487	0.0513765	-0.0301665	0.0336926	-0.0164544	-0.035319	0.0387075	0.0253765	-0.0390101	0.00965748	0.0555233	0.116801	-0.0444927	-0.0159508	0.0467516	0.0439659	-0.0152996	0.000216731	0.00736479	0.0332057
Erythroblast-1:DLGAP5	NA	-0.00726083	-0.00726083	-0.00726083	-0.00726083	-0.00726083	-0.00726083	-0.00726083	-0.00726083	-0.00726083	-0.00726083	-0.00726083	-0.00726083	-0.00726083	-0.00726083	-0.00726083	-0.00726083	-0.00726083	-0.00726083	-0.00726083	-0.00726083	-0.00726083	-0.00726083	-0.00726083	-0.00726083	-0.00726083	-0.00726083	-0.00726083	-0.00317623	-0.00726083	-0.00726083	-0.00726083	-0.00726083	-0.00726083	-0.00726083	-0.00227058	-0.00726083	-0.00726083	-0.00726083	-0.00726083	-0.00726083	-0.00171594	0.00649029	0.00278049	-0.00309124	-0.000835738	-0.00147681	-0.00252194	-0.00726083
Erythroblast-1:RANBP10	NA	-0.0310112	0.00545664	0.00317213	-0.00704422	-0.062991	0.0213456	0.0016817	-0.0583478	-0.0535412	-0.00882732	-0.0256645	0.00240828	-0.0358211	-0.0284021	-0.0405541	-0.0257267	-0.0372518	-0.01796	-0.00605699	0.0233173	-0.0405522	-0.0228539	-0.0102918	-0.0353919	-0.0270279	-0.0252754	-0.0170837	0.0465477	-0.0265718	0.00235664	0.0206942	-0.0209429	0.00168761	0.0472452	0.00875854	0.0122107	-0.0286812	-0.00355541	0.00877141	-0.00933147	-0.0240492	0.0173488	-0.0317554	0.000113996	-0.0422936	-0.0238258	0.0201047	-0.0294832
Erythroblast-1:ALAD	NA	-0.0196069	-0.0555408	-0.00960818	-0.0416797	-0.0659174	-0.109876	-0.0561349	-0.0244969	-0.00864445	-8.5795e-05	-0.0355258	-0.0438427	-0.00464137	0.00482109	-0.0293706	-0.0629068	-0.0227294	-0.0155885	0.0355639	-0.0216901	-0.0257674	0.00947091	-0.0180056	-0.0526636	-0.0506291	0.0168852	-0.010949	0.0574084	-0.0399757	-0.0144558	-0.00724295	-0.0526007	-0.0029406	0.000607303	0.0548247	0.0199046	-0.0487239	0.0228939	0.0113873	-0.00762407	-0.0207755	-0.00116126	0.0425496	0.00619645	-0.0468491	0.0451614	-0.0160178	0.016035
Erythroblast-1:SLC25A21	NA	0	0	0	0	0	0	0	0	0	0	0	0	0	0	0	0	0	0	0	0	0	0	0	0	0	0	0	0	0	0	0	0	0	0	0	0	0	0	0	0	0	0	0.00334546	0	0	0	0	0
Erythroblast-1:GCLM	NA	0.0288234	0.00109601	0.0576954	0.0824179	0.208095	0.010282	0.110806	0.0523271	0.10413	0.0279205	0.0861308	0.0777502	0.171074	0.0924243	0.0345175	0.032079	0.0907297	0.0430596	0.105325	0.025456	0.116133	-0.00760357	0.12559	0.0835199	0.0606925	0.0505579	0.0825837	0.0443803	0.0394094	0.0257092	-0.0181812	0.0508199	-8.1558e-05	0.00199106	0.0405284	0.0119774	0.0124145	-0.0247728	-0.0279791	0.0197583	0.090404	0.0161686	0.0420291	0.000775306	0.0748942	0.0103076	0.0545854	0.00114115
Erythroblast-1:KNSTRN	NA	-0.025702	-0.025702	-0.00151874	-0.00433434	-0.025702	-0.0113079	-0.025702	-0.00284919	-0.00134406	-0.025702	0.010996	0.0119284	0.00185134	-0.018661	0.00169497	-0.0116468	-0.0166151	0.00584798	0.00461013	-0.0116659	-0.0142314	-0.025702	-0.0113894	0.0312692	-0.0197273	-0.00851483	-0.000888347	-0.0185237	0.0151752	-0.0183938	0.00945443	-0.0129056	0.0089369	-0.0149032	-0.00551815	0.00466357	0.0146011	-0.025702	0.0282339	0.0253981	-0.0157125	-0.00839597	0.00298352	-0.0210768	0.0087678	-0.0192398	-0.00757262	0.00891662
Erythroblast-1:DECR2	NA	0.0160537	0.0166084	-0.0150077	0.0280434	-0.0456345	-0.0277149	-0.0102041	0.000773791	0.049994	-0.0044689	0.00899145	-0.0279889	-0.00370777	-0.0165948	-0.000507936	0.0388501	0.0289845	0.00716873	0.0180895	-0.0161443	-0.023015	0.00509289	0.0216713	0.0251032	0.0187868	0.0156905	-0.00339701	0.0291516	-0.000559507	0.0320214	0.0394151	0.00828264	0.0268781	0.0329405	0.0434393	0.0650901	0.0123537	-0.0181873	0.0315034	0.0088615	0.035638	0.00387748	0.0699244	0.103907	0.0375185	-0.00870241	0.0714501	0.0631787
Erythroblast-1:RPS6KL1	NA	0.0111673	0.025454	-0.00967297	0.000707271	-0.0144973	0.0185311	0.00487787	0.0247373	0.00539538	0.00937501	0.00200242	-0.0022502	0.0423489	-0.00802881	0.0403148	0.0370163	0.0208918	-0.00249329	-0.0103633	0.0101611	0.0134473	0.0524086	0.000562572	0.0587971	0.0131046	0.00771848	0.0174075	0.0112398	-0.00437969	2.50725e-05	0.0116598	0.072031	0.0386296	0.0311848	0.0242477	0.0322329	0.00330603	0.0537321	0.0197685	0.0398024	0.00603258	0.01003	0.0195158	0.0298169	0.0182136	0.0324041	0.0260637	0.0380377
Erythroblast-1:KLF1	NA	0	0	0	0	0	0	0	0	0	0	0	0	0.0101361	0	0	0	0	0	0	0	0	0	0	0	0	0	0	0.0040846	0	0	0	0	0	0.00803448	0.0123032	0	0	0.0161823	0.0519747	0	0	0	0.00391002	0	0	0	0	0
Erythroblast-1:MOSPD1	NA	0.00643061	-0.0328282	0.0203425	-0.0276807	0.0739462	0.00929543	-0.00221476	-0.00365092	-0.0052962	-0.00721681	-0.00943517	-0.0144318	0.00577057	-0.0261453	-0.00988475	-0.00737993	-0.00917909	0.0290672	0.00309553	-0.00829908	-0.0213877	-0.0319132	-2.87755e-05	0.0121293	0.0010692	0.0423207	0.0157754	-0.00703304	0.0169674	0.0171666	0.000923631	-0.0377522	-0.0140165	-0.032617	-0.0237183	-0.0230798	0.0500932	-0.0205892	0.00540119	-0.00495647	-0.0298737	-0.0292228	-0.0149619	-0.0032131	0.00932071	-0.0227618	-0.019395	-0.0299953
Erythroblast-1:TANGO2	NA	0.0305169	-0.0222161	-0.0168117	0.0160557	0.0110346	-0.0362665	-0.0221176	-0.0283786	-0.00298535	-0.0199806	0.023902	-0.0182209	0.01497	-0.00499223	-0.00816345	-0.00617835	0.0452948	-0.012857	-0.0220241	-0.0203575	0.0318783	-0.0110978	-0.00549143	-8.8836e-05	0.0393109	-0.028496	0.00320141	-0.0102405	0.0618284	-0.00765763	-0.0232719	0.0260027	-0.00330605	-0.0133239	-0.00871713	-0.0087582	-0.0135667	0.0123466	-0.0069988	-0.00812779	0.0268708	-0.00270296	0.0239713	-0.0260665	-0.00260862	-0.0242362	-0.0121215	0.0103648
Erythroblast-1:RFESD	NA	0	0.00920869	0.0337106	0	0	0	0	0.0114889	0	0	0.0290812	0	0	0	0.0085498	0.0154739	0	0	0.0086355	0	0	0	0.00559628	0	0	0	0.00870509	0.00735813	0	0	0	0.00489534	0	0	0.0060987	0	0	0.0194891	0	0	0	0	0.00324854	0	0	0.00544657	0	0.00241599
Erythroblast-1:ADD2	NA	0	0	0	0	0	0	0	0	0	0	0	0	0	0	0	0	0	0.00630606	0	0	0	0	0.00737158	0	0	0	0	0.00605455	0	0	0	0	0	0	0.00730031	0	0	0.0065761	0	0	0	0	0	0	0	0	0	0
Erythroblast-1:KRT13	NA	0	0	0	0	0	0	0	0	0	0	0	0	0	0	0	0	0	0	0	0	0	0	0	0	0	0	0	0	0	0	0	0	0	0	0	0	0	0	0	0	0	0	0	0	0	0	0	0
Erythroblast-1:HBG1	NA	0	0	0	0	0	0	0	0	0	0	0	0	0	0	0	0	0	0	0	0	0	0	0	0	0	0	0	0	0	0	0	0	0	0	0	0	0	0	0	0	0	0	0	0	0	0	0	0
Erythroblast-1:AGFG2	NA	0.0133631	0	0.0070819	0	0	0.0180298	0	0	0	0	0.0140607	0	0	0	0.0113924	0.0163967	0	0	0.0119098	0	0.0333072	0.00843	0	0.00465391	0	0	0	0	0.00408099	0	0	0	0	0	0	0	0.0326138	0	0.00855137	0	0.00829837	0	0.0097453	0	0	0	0.0123675	0.00778464
Erythroblast-2:RHAG	NA	0	0	0	0	0	0	0	0	0	0	0	0	0	0	0	0	0	0	0	0	0	0	0	0	0	0	0	0	0	0	0	0	0	0	0	0	0	0	0	0	0	0	0	0	0	0	0	0
Erythroblast-2:DNAJA4	NA	0.0152397	-0.0137028	-0.010334	0.02158	-0.0270528	0.0082697	-0.00823821	-0.0215493	-0.00180318	-0.0168186	-0.0270528	-0.0119659	0.00900716	-0.0270528	-0.00793102	-0.0107077	-0.0270528	-0.00706912	-0.0106741	-0.0131543	-0.0143848	-0.0123271	-0.0100297	-0.0223877	-0.0179883	-0.00834144	-0.0208291	0.0111868	-0.0186802	-0.0270528	0.00172552	-0.0205643	-0.016594	-0.00595954	0.000573842	-0.0181619	-0.0158613	-0.0122485	0.020974	-0.0222347	0.000953023	-0.00450147	-0.00109568	0.0180257	-0.0270528	-0.0104202	0.00466169	-0.000551967
Erythroblast-2:TSPAN17	NA	0.03089	-0.0446258	0.0123371	-0.012012	-0.0520306	-0.0355831	-0.0285812	0.00824329	0.0490198	0.0154831	0.0429265	0.0284284	0.0819872	0.0126264	0.0326409	0.0840958	0.147435	0.0107556	0.0573035	0.0527268	0.112586	0.00716653	0.0146344	0.0812716	0.0358222	0.0431776	0.0165868	0.026361	0.00407503	0.0168092	0.0314514	0.0445925	0.0347299	-0.000652986	0.046581	0.0258559	0.022941	0.0409011	-0.022656	0.00831625	0.0733653	0.0291726	0.0113275	0.00339913	0.0205684	0.0341098	-0.0106141	0.0800924
Erythroblast-2:RNF123	NA	-0.0103862	-0.0144365	-0.026181	0.0133508	-0.026181	-0.00781112	-0.026181	-0.00903544	-0.00965249	-0.0178154	-0.00466514	-0.026181	-0.0178134	-0.026181	-0.026181	0.020638	0.0198824	-0.026181	-0.00444312	0.0126841	0.00453473	-0.018184	0.000612034	-0.000543339	0.00401807	-0.00204504	-0.00980214	-0.0183839	-0.000328901	0.000124972	-0.00344967	-0.00392752	0.0295534	0.0402049	0.0207721	-0.026181	0.052141	-0.00951758	-0.00307863	-0.0133495	-0.00211473	-0.0166602	-0.00340392	-0.0132054	0.00431769	-0.00956101	-0.0201424	-0.00338819
Erythroblast-2:HIST3H2BB	NA	0	0	0.0094459	0	0	0	0	0	0	0	0	0	0.0133753	0.00940189	0	0	0	0	0	0	0	0	0	0	0	0	0	0.00797253	0	0	0	0	0	0	0	0	0	0	0	0	0.0132046	0	0	0	0	0	0	0
Erythroblast-2:ARHGAP23	NA	-0.0176631	0.0181772	-0.00519937	-0.00759193	-0.0176631	-0.00239429	-0.0176631	0.0133425	0.00822636	-0.0176631	0.0010179	-0.00394866	-0.00515309	-0.00539951	-0.00752039	0.0168004	0.0240067	0.0121978	-0.0100788	-0.000893943	0.0415575	0.0138788	0.005326	0.0460305	-0.000888569	0.0279362	0.00275556	-0.00169148	0.0358199	-0.00728995	0.0209099	0.00204162	0.00622995	-0.0176631	0.00116996	-6.68325e-05	0.0211116	-0.00265127	0.00977153	0.012008	0.010656	0.0265654	0.0233991	0.00536912	0.0225995	0.0354278	0.000243793	0.0207908
Erythroblast-2:TNXB	NA	0	0	0	0	0.044647	0	0	0.0158165	0.00997554	0	0.00278679	0	0	0.0119096	0	0	0	0.00776151	0.011118	0	0	0.00583045	0	0.00577674	0	0	0	0	0	0	0	0	0.0249052	0	0.0052393	0	0	0	0	0	0	0	0	0	0.00576224	0	0	0
Erythroblast-2:RRM2	NA	-0.0286827	-0.0286827	-0.0286827	-0.0286827	-0.0286827	-0.0286827	-0.0286827	-0.0286827	-0.0286827	-0.0286827	-0.0286827	-0.0286827	-0.0286827	-0.0286827	-0.0286827	-0.0286827	-0.0286827	-0.0286827	-0.0286827	-0.0286827	-0.0286827	-0.0286827	-0.0286827	-0.0286827	-0.0286827	-0.0286827	-0.0286827	-0.0286827	-0.0286827	-0.0286827	-0.0286827	-0.0286827	-0.0286827	-0.0286827	-0.0286827	-0.0204384	-0.0196632	-0.0286827	-0.0286827	-0.0286827	-0.0211065	-0.0223973	-0.0156829	-0.0186173	-0.00246551	-0.0286827	-0.0286827	-0.0249275
Erythroblast-2:TMEM56	NA	0	0	0	0	0	0	0	0	0	0	0	0	0	0	0	0	0	0	0	0	0	0	0	0	0	0	0	0	0	0	0	0	0	0	0	0	0	0	0	0	0	0	0	0	0	0	0	0
Erythroblast-2:KEL	NA	0	0	0	0	0	0	0	0	0	0	0	0	0	0	0	0	0	0	0	0	0	0	0	0	0	0	0.00598095	0	0	0	0	0	0	0	0	0	0	0	0.00687109	0	0	0	0	0	0	0	0	0
Erythroblast-2:PITX1	NA	0	0	0	0	0	0	0	0	0	0	0	0	0	0	0	0	0	0	0	0	0	0	0	0	0	0	0	0	0	0	0	0	0	0	0	0	0	0	0	0	0	0	0	0	0	0	0	0
Erythroblast-2:C5orf30	NA	-0.0235495	-0.041118	0.0187831	-0.0143882	0.00631395	0.00260508	-0.000849087	-0.0229076	-0.0245944	0.0124761	0.041805	0.00930598	-0.00179017	-0.0102104	-0.000249647	-0.0212388	0.057682	0.00922201	0.0655771	0.0888097	0.0370886	-0.00302972	0.0154452	0.0357253	-0.0179743	0.0839886	0.0288718	0.00749468	0.0261677	0.00882843	0.0179918	-0.0128983	0.0282668	0.00915432	0.0307604	0.0313842	-0.00554437	-0.0131975	-0.00951956	0.00847703	0.0681331	0.0545765	0.0391684	0.0718394	0.0392966	0.0119802	0.0818602	0.0738544
Erythroblast-2:PIGQ	NA	0.025794	-0.0358039	-0.0241249	-0.0594486	0.0879074	-0.0594486	-0.0499898	-0.050232	0.0482476	-0.0440649	-0.0214793	0.0275604	-0.00923665	-0.0201176	-0.0213993	-0.0370606	-0.00332388	-0.0457245	-0.0208603	-0.029066	-0.00426359	0.0164629	-0.0440815	-0.0594486	0.0773005	-0.0232345	-0.0267604	-0.0162126	-0.0104685	-0.024162	-0.0163521	-0.0258192	0.0276149	-0.0255854	-0.00794233	-0.0297344	-0.00204122	-0.0493502	-0.0291893	-0.0118265	0.0307257	-0.0394306	0.0123743	-0.011404	-0.0036418	0.000262413	-0.0239634	0.0106355
Erythroblast-2:AMMECR1	NA	-0.0195726	-0.0315173	-0.0152316	-0.0315173	-0.0315173	-0.0315173	-0.0204027	-0.0148437	-0.0217592	-0.0166135	0.0013815	-0.0315173	-0.0218475	-0.0315173	-0.0315173	0.00735168	-0.0115985	-0.0268804	0.00305363	0.000393751	-0.0315173	-0.0315173	-0.00442638	0.0177052	0.00546563	-0.0244668	-0.002456	-0.0197159	-0.0135114	0.0211191	-0.00798999	-0.0138774	-0.0188728	0.00483001	-0.0171839	-0.0181197	-0.0315173	-0.0112736	-0.00454136	0.00251404	-0.0170177	-0.00796015	0.0180487	-0.0249293	-0.0090596	-0.0315173	-0.0191834	-0.00868198
Erythroblast-2:PLEKHH3	NA	0	0	0.0104453	0	0	0	0.00879305	0.00757746	0	0	0.0041576	0.0117627	0	0.0227382	0	0	0.0288186	0	0.0156636	0.00776279	0	0	0	0	0.00905336	0	0	0	0	0	0	0	0.00903696	0	0	0	0	0	0	0	0	0	0	0	0	0.00452696	0	0
Erythroblast-2:MFHAS1	NA	0.0205215	-0.0164687	0.072924	-0.0394031	0.00814589	-0.0496794	-0.0436147	-0.00793969	-0.0629031	-0.0511578	0.0158967	-0.0337898	-0.0167393	-0.0740395	-0.0349208	-0.0494334	-0.0631082	-0.00137663	0.0114793	-0.0266309	-0.0269861	0.00309513	-0.0321135	-0.00219086	-0.0210231	-0.00312951	0.0374206	-0.0275744	-0.0321344	-0.0107347	-0.0205545	-0.0094495	-0.00336958	-0.0270021	-0.0265475	0.024367	-0.0389863	-0.0174173	-0.0767139	-0.042879	-0.0523163	-0.022441	0.00237759	-0.0109957	0.0354142	-0.0204834	-0.0193415	0.0274817
Erythroblast-2:HMBS	NA	-0.0413414	-0.0680011	-0.0660601	-0.0578235	-0.0619305	-0.0816931	-0.0888365	-0.0141654	-0.0670445	-0.020544	-0.0516023	-0.0577152	-0.00852582	-0.0660227	-0.0338247	-0.0312549	-0.0548255	-0.0326159	-0.0259029	-0.0544259	-0.0195441	-0.0638922	-0.0649997	-0.0122116	-0.0329898	-0.0073262	0.0508356	0.0498206	-0.047265	-0.0477586	-0.0405717	-0.0174607	-0.0183335	0.0604661	0.045492	0.00721129	-0.00666551	-0.0380785	0.0137338	0.00112945	0.0649283	0.0283108	0.146134	0.0340788	0.0614317	0.0205801	0.001227	0.102544
Erythroblast-2:ANKLE1	NA	-0.0102202	-0.0102202	0.00608812	-0.0102202	-0.0102202	-0.0102202	-0.0102202	-0.0102202	-0.00171501	-0.0102202	-0.0102202	-0.0102202	-0.0102202	-0.0102202	-0.00237042	-0.0102202	-0.0102202	0.00581457	-0.0041228	-0.00233258	-0.00131968	-0.00316268	0.00380599	-0.00400547	-0.000828447	-0.0102202	-0.00446703	-0.00357349	-0.0102202	-0.0102202	-0.0040615	0.000609989	-0.00189624	0.026408	0.0107831	0.014167	0.00617493	0.014513	0.00134971	0.0155156	0.0370985	0.00959904	-0.00206716	0.0014883	0.0126794	-0.0102202	-0.00405776	0.012612
Erythroblast-2:AK1	NA	0.00487492	0.0119244	0.0868939	-0.000983235	0.0338972	-0.0100939	0.0365873	0.0192429	-0.00512398	0.0292978	0.0455036	0.0209747	0.0236385	-0.0100939	0.0726645	0.0380166	0.0353492	0.0235587	0.00951833	-0.0027743	0.0323274	-0.00345748	0.0132608	0.0119638	0.00981425	0.00562651	0.0168225	-0.0100939	0.0105287	-0.00340738	0.00503572	0.0151813	0.020585	-0.00214615	0.0266464	-0.00301165	-0.00145659	-0.00234351	0.00485404	0.00257877	-0.0100939	-0.0100939	-0.00558137	-0.0100939	-0.0100939	-0.00372133	-0.00406274	-0.00252135
Erythroblast-2:SLC22A4	NA	-0.00243813	-0.00243813	0.00577432	-0.00243813	-0.00243813	0.0129352	0.00875067	0.00513933	-0.00243813	0.00661289	-0.00243813	-0.00243813	0.00872883	0.0184981	0.00675479	-0.00243813	0.00618961	-0.00243813	-0.00243813	-0.00243813	-0.00243813	0.00759735	0.0189066	0.0107046	0.0167618	0.00391876	0.0166052	0.012019	-0.00243813	0.0042145	0.0409186	0.0182638	-0.00243813	0.00534052	0.00401765	0.0065924	-0.00243813	-0.00243813	0.0165637	0.00824529	0.0168834	0.00566864	0.0326966	0.0232635	0.0158933	0.0041043	0.00421919	0.0279344
Erythroblast-2:PIK3R2	NA	0.00930639	-0.0175555	-0.00940549	0.00599869	0.026991	0.000907483	-0.00436645	0.0308423	0.0291998	0.00335907	0.0042578	-0.00207225	-0.00599281	-0.000516151	-0.00980042	0.00066156	0.00600072	-0.0125201	0.00020759	0.00717897	0.0347141	-0.0175555	-0.000749195	0.0142507	0.0107709	-0.00242991	0.0238577	0.00475903	-0.0175555	-0.0116798	0.021401	-0.0106987	-0.00790853	-0.00718546	0.0123222	-0.00128662	0.0291328	-0.00719865	-0.00280279	-0.0023426	0.0135475	0.00994785	0.00390824	-0.0175555	0.0235595	0.00927833	0.00099071	0.00683795
Erythroblast-2:CA2	NA	0.223025	0	0	0.0125576	0.167913	0.0160701	0	0	0.394957	0.00808578	0.0115891	0.0260633	0.535646	0.00940189	0.0257673	0.0184517	0.184529	0.0198537	0.0143866	0.00410696	0.588832	0.0288492	0.0535503	0.0185621	0.15779	0.00455362	0.0465822	0	0.465643	0.00610761	0.0446009	0.0184698	0.213837	0.0204042	0.0222604	0.0627429	0.559649	0.00596464	0.0874248	0.0509932	0.0822173	0	0.0337281	0.0330239	0.170579	0.013114	0.00574759	0.0083532
Erythroblast-2:TUBG1	NA	-0.0459352	-0.0376427	-0.0270272	-0.0306138	-0.00194412	-0.0459352	-0.0459352	-0.0459352	-0.0459352	-0.0384846	-0.0459352	-0.00777931	-0.00873798	-0.0191529	-0.0362181	-0.0459352	-0.0459352	-0.0398166	-0.0397709	-0.0243392	-0.0325305	-0.0370324	-0.0295399	-0.0459352	-0.029206	-0.037581	-0.0266755	-0.0315619	-0.0459352	-0.0398276	-0.0369378	-0.0353554	-0.0274326	-0.0459352	-0.0369218	-0.0252275	-0.0305728	-0.0459352	-0.0459352	-0.0274192	0.0249456	-0.0408819	0.0498843	-0.0210036	0.0351363	-0.0160343	-0.0150652	0.0294046
Erythroblast-2:DPF3	NA	0	0	0	0	0	0	0	0	0	0	0	0	0	0	0	0	0	0	0	0	0	0	0	0	0	0	0	0	0	0	0	0	0	0	0	0	0	0	0	0	0	0	0	0	0	0	0	0
Erythroblast-2:ABCB10	NA	-0.0859837	-0.0785189	-0.0589634	-0.0223634	-0.0859837	-0.0695362	-0.07745	-0.054003	-0.0763534	-0.0693573	-0.0501312	-0.0859837	-0.0195926	-0.0859837	-0.0505127	-0.0476868	-0.0859837	-0.0236852	-0.0612739	-0.0391025	0.0512464	-0.0690674	-0.0449341	-0.0429236	-0.0435319	0.0124921	-0.0494547	-0.0462758	0.0230584	-0.0535511	-0.040742	-0.0186169	0.00338675	-0.0389387	-0.00751945	-0.0122423	0.0425574	0.0202149	-0.0293702	-0.0415333	0.00681633	-0.0022883	0.00634828	-0.0190444	0.0200408	-0.00513936	0.0163257	0.0592424
Erythroblast-2:SEC14L4	NA	0	0	0	0	0	0	0	0	0	0	0	0	0	0	0	0	0.00668937	0	0	0	0	0	0	0	0	0	0	0	0	0	0	0	0	0	0	0	0	0	0	0	0	0	0.00369317	0	0	0	0	0
Erythroblast-2:MYL4	NA	0	0	0	0	0	0	0	0	0	0	0	0.011005	0	0	0	0	0	0	0	0	0	0	0	0	0	0	0	0	0	0	0	0	0	0	0	0	0	0	0	0	0	0	0	0	0	0	0	0
Erythroblast-2:ERMAP	NA	0.00712437	0.00497578	0.000252973	-0.0156495	-0.0427171	-0.0427171	0.0719321	-0.00482633	-0.03209	0.0128861	0.00493059	0.0166099	0.0123161	-0.0156989	-0.0135519	-0.00437688	-0.0245415	0.0503926	0.0315831	-0.0359842	0.0180856	0.0183485	0.00949349	0.00729919	0.0433969	0.00510228	0.00741928	0.0316643	-0.0184227	0.0203165	0.0435018	-0.00405507	-0.00405877	0.0048814	-0.000817009	0.00956296	-0.0104774	-0.00295465	0.00558973	-0.0102858	0.0126408	0.0162379	-0.00658428	0.0263386	-0.0134679	0.00998663	-0.007453	0.00381472
Erythroblast-2:SLC22A16	NA	0.00805138	0.0149307	0.0199673	-0.00316723	0.0337795	-0.0137997	-0.0216339	0.0495225	0.00774353	0.0333318	-0.0108954	-0.0073944	0.0537788	0.0135854	0.0173855	-0.00252403	0.0968208	0.0779728	0.0408519	0.0404396	0.0342697	0.0419268	0.0429528	0.0587387	0.0415007	0.107093	0.0777291	0.0753472	0.0553088	0.0255347	0.0555202	0.0942474	0.0441765	0.0568507	0.102023	0.0230503	0.0592871	0.0308061	0.0362175	0.0384867	0.058139	0.0563587	0.0468114	0.0707042	0.0489034	0.0507024	0.0626773	0.102583
Erythroblast-2:CCNE1	NA	-0.0313362	-0.0313362	-0.0234899	-0.0313362	-0.0313362	-0.0313362	-0.0168672	-0.0313362	-0.0313362	-0.0313362	-0.0266566	-0.0313362	-0.0313362	-0.0313362	-0.0214678	-0.0313362	-0.0313362	-0.0240637	-0.0117491	-0.0313362	-0.0234517	-0.0313362	-0.0313362	-0.0313362	-0.0313362	0.00825861	-0.0196048	-0.00839961	-0.0313362	-0.0313362	-0.0150541	-0.0197461	-0.0313362	-0.013131	0.00559461	-0.0239623	-0.0313362	-0.0258801	-0.0313362	-0.0313362	0.00727205	-0.0219521	0.0463672	-0.0138731	-0.00731316	-0.0202709	-0.019824	0.00557046
Erythroblast-2:TAC3	NA	0	0	0	0	0	0	0	0	0	0	0	0	0	0	0	0	0	0	0	0	0	0	0	0	0	0	0	0	0.00936271	0	0	0	0	0	0	0	0	0	0.00871366	0	0	0	0	0	0	0.00543122	0	0
Erythroblast-3:CTSE	NA	0	0	0	0	0	0	0	0	0	0	0.00711756	0	0	0	0	0	0	0	0	0	0	0	0	0	0	0	0	0	0	0	0	0	0	0	0	0	0	0	0	0	0	0	0	0	0	0	0	0
Erythroblast-3:CPOX	NA	-0.00955246	0.00648946	-0.0128535	-0.00290585	-0.0256946	0.0211744	-0.0256946	-0.0119022	-0.0256946	0.0087515	0.000470767	-0.000670016	-0.00407513	-0.0183311	-0.00986293	-0.00306963	-0.0256946	0.00443014	0.0238682	0.00752968	0.00920634	-0.00978102	-0.0109487	0.00300526	-0.0256946	-0.00431287	-0.00986328	0.0381146	-0.0164105	0.0222257	-0.00263951	0.0520907	-0.0106618	0.000553749	-0.00653361	0.0281599	-0.0190547	-0.00404248	0.0158973	0.0223023	-0.009341	0.0142228	0.0561165	0.0122171	-0.00735819	0.0162711	0.03603	-0.00448877
Erythroblast-3:TMEM86B	NA	-0.0136185	-0.0209612	0.0200054	-0.0130708	-0.028202	-0.028202	-0.0196683	-0.028202	-0.028202	-0.028202	-0.012955	-0.0201343	-0.0184439	-0.028202	-0.00549295	-0.028202	-0.028202	-0.00868488	-0.0113671	-0.028202	-0.0108006	-0.0223715	0.0077526	-0.0159549	-0.00667753	-0.0154284	-0.0150056	0.00605286	-0.0111097	-0.0198274	0.00180229	-0.00927768	-0.028202	-0.0176922	0.0181466	-0.000495347	-0.0177003	-0.0133744	-0.00565466	-0.0228796	-0.028202	-0.00377708	0.00562266	0.00322943	-0.000211582	-0.0117493	0.0136406	-0.0240858
Erythroblast-3:HBB	NA	0	0	0	0	0	0	0	0	0	0	0	0	0	0	0	0	0	0	0	0	0	0	0	0	0	0	0	0	0	0	0	0	0	0	0	0	0	0	0	0	0	0	0	0	0	0	0	0
Erythroblast-3:DMTN	NA	0	0.00836266	0.0273028	0	0	0.0339711	0.0142824	0	0.0175083	0	0.00817758	0	0	0.0236202	0	0.00925207	0	0	0.0139803	0	0	0	0	0	0	0	0	0	0.0147157	0	0	0	0	0	0	0	0	0.00674927	0	0	0	0	0	0	0	0	0.00602351	0
Erythroblast-3:NCEH1	NA	-0.0129871	-0.0129871	-0.00514085	0.000397505	-0.0129871	-0.0129871	0.0292875	-0.00457533	-0.0129871	-0.00398047	0.00554308	-0.0129871	-0.0129871	-0.0129871	-0.0129871	-0.0129871	-0.0129871	-0.0129871	0.00378178	-0.0129871	-0.0129871	-0.00399265	0.00250305	0.00207435	-0.0129871	-0.0129871	-0.00604698	0.009959	-0.0129871	-0.00567888	0.0107626	-0.00634416	-0.0129871	-0.0129871	-0.00653135	-0.00685792	-0.0129871	-0.0129871	-0.0129871	0.00515583	-0.0129871	0.00164919	-0.00540558	0.00449053	-0.00514172	-0.0129871	-0.00196457	0.00130261
Erythroblast-3:SMIM5	NA	0.0134538	-0.00467027	0.0427927	-0.00467027	-0.00467027	0.0647763	0.00886551	0.00448163	0.00494669	-0.00467027	0.0260668	0.00462065	-0.00467027	0.00237073	-0.00467027	0.0211885	-0.00467027	0.00600908	0.00435964	-0.00467027	-0.00467027	0.00312086	-0.00467027	-0.00467027	-0.00467027	0.00754063	0.00380138	0.0095167	0.0137421	-0.00467027	0.0266322	0.00313166	0.00516593	0.00225155	0.0160729	-0.00467027	-0.00467027	0.00196896	0.0230256	-0.000642947	-0.00467027	0.00116114	0.00293782	-0.00467027	0.00217424	0.00440402	6.8615e-05	-0.00225428
Erythroblast-3:FAM210B	NA	0.0082552	0.136674	0.0876643	-0.0169584	0.208414	0.178268	0.0512756	0.0845435	0.0883865	0.098438	0.111964	0.0645974	0.1359	-0.00786538	0.128022	0.0956267	0.0620135	0.181146	0.170101	0.0298022	0.179609	0.096663	0.0390868	0.0989697	0.106107	0.101173	0.133782	0.00231979	0.144034	0.0946756	0.0736053	0.0983278	0.0691542	0.0871914	0.0509857	0.0568331	0.0551314	0.131611	0.0896119	0.0696275	0.117718	0.0682524	0.0818824	0.155214	0.0475434	0.157745	0.0823759	0.0549332
Erythroblast-3:SLC6A8	NA	0	0	0	0	0	0	0	0	0	0	0	0	0	0	0	0	0	0	0	0	0	0	0	0	0	0	0	0	0	0	0	0	0.00833137	0	0	0	0	0	0	0	0	0	0	0	0	0	0	0
Erythroblast-3:CA3	NA	0	0	0	0	0	0	0	0	0	0	0.00912768	0	0	0	0	0.00833434	0	0	0.024798	0	0	0	0	0	0	0	0	0	0.0105161	0.00880523	0	0	0	0	0	0	0	0	0	0	0	0	0	0	0	0.00779415	0	0
Erythroblast-3:TMOD1	NA	0.0295397	0.00825785	0.0176843	0.0156392	0	0	0.00756363	0.0161667	0.0214669	0	0.0232401	0	0	0.0156894	0.0159199	0.0159793	0.010026	0.0321789	0.0153307	0	0	0	0	0.0117884	0	0	0.0121071	0.0193787	0	0	0	0.00664296	0.0105001	0.0186695	0.0241225	0	0	0.0302166	0	0.0150652	0.0143764	0	0	0.0165772	0	0	0	0.00375522
Erythroblast-3:SELENBP1	NA	0	0	0	0	0	0	0	0	0	0	0	0	0	0	0	0	0	0	0	0	0	0	0	0	0	0	0	0	0	0	0	0	0	0	0	0	0	0	0	0	0	0	0	0	0	0	0	0
Erythroblast-3:ATP1B2	NA	0	0	0	0	0	0	0	0	0	0	0	0	0	0	0	0	0	0	0	0	0	0	0	0	0	0	0	0	0	0	0	0	0	0	0	0	0	0	0.00823895	0	0	0	0	0	0	0	0	0
Erythroblast-3:SLC25A39	NA	-0.159245	-0.111693	-0.0293834	-0.15484	-0.181493	-0.18764	-0.188771	-0.157618	-0.168425	-0.0945077	-0.04852	-0.188988	-0.0250157	-0.128459	-0.13044	-0.155783	0.0215948	-0.216352	-0.0225309	-0.103759	-0.0492421	-0.132721	-0.140714	-0.155582	0.0252627	-0.125506	0.0287623	-0.0495377	0.0736159	-0.140215	-0.144885	-0.00561777	0.0270099	-0.0893204	-0.0775042	-0.174598	-0.0963947	-0.181766	-0.181415	-0.150962	0.20899	0.0054569	0.153007	-0.0648119	0.108437	-0.0232164	0.0755464	0.0925702
Erythroblast-3:HBD	NA	0	0	0	0	0	0	0	0	0	0	0	0	0	0	0	0	0	0.0062946	0	0	0	0	0	0	0	0.023932	0	0.00654242	0	0	0	0	0.0341338	0.164584	0.0199383	0.015533	0.0514098	0.123033	0.212384	0.0401935	0	0	0	0.0174234	0	0	0.032034	0.0196969
Erythroblast-3:SNCA	NA	0.0827091	0.0822156	0.049943	0.00492285	0.151203	-0.0033955	0.061669	0.0833195	-0.0367341	0.0616526	0.0837414	0.0917254	0.208843	-0.00620353	0.00487505	0.0437034	0.00196405	7.8955e-06	0.0514576	0.0510692	0.134265	0.0179819	0.025208	0.00454944	-0.0024293	-0.0129817	0.0480872	-0.010749	0.121123	-0.00547654	0.00534675	0.0387128	0.00517544	0.0310432	0.0668688	-0.00155154	0.0677284	0.0222891	0.0163328	0.0164421	0.128611	0.0496927	0.167053	0.0118397	0.227951	0.0505465	0.0509119	0.0806409
Erythroblast-3:SPTB	NA	0	0	0	0	0	0	0	0	0	0	0	0	0	0	0	0	0	0	0	0	0	0	0	0	0	0	0.0053085	0	0.00514709	0	0	0	0	0	0	0	0	0	0	0	0	0	0	0	0	0	0	0
Erythroblast-3:ACHE	NA	0	0	0	0	0	0	0	0.00821005	0.0109945	0	0	0	0	0	0	0	0	0	0	0	0	0	0	0	0	0	0	0	0	0	0	0	0	0	0	0	0	0	0.00832841	0	0.00703435	0	0	0	0	0	0	0
Erythroblast-3:HAGH	NA	0.0537002	-0.0307099	0.0648407	-0.0431811	-0.000856547	0.00876505	-0.0216477	0.0303169	0.0356126	-0.0303504	0.0144264	-0.0366837	0.00667961	-0.0352613	-0.00629311	-0.0194681	-0.0212568	-0.0272275	0.0463962	-0.0429675	0.00349023	-0.0290506	-0.0334989	-0.0084643	-0.0312537	-0.0343722	0.0445664	-0.0588203	-0.0112314	-0.0237889	-0.0266238	-0.0492121	-0.0240859	-0.0425417	0.0124621	-0.0419952	0.00215594	-0.0204019	-0.0396826	-0.0203445	-0.0128535	-0.0414632	0.00811867	-0.03379	-0.00912317	-0.0158691	-0.0151744	-0.0152305
Erythroblast-3:SPTA1	NA	0	0	0	0	0	0	0	0	0	0	0	0	0	0	0	0	0	0	0	0	0	0	0	0.00440166	0	0	0	0	0	0.00610761	0.0131111	0	0	0.0069947	0	0	0	0.0312783	0	0.0131057	0	0	0	0	0	0.0118548	0.00603117	0
Erythroblast-3:PAQR9	NA	0	0	0	0	0	0	0	0	0	0	0	0	0	0	0	0	0	0	0	0	0	0	0	0	0	0	0	0	0	0	0	0	0	0	0	0	0	0	0	0	0	0	0	0	0	0	0	0
Erythroblast-3:BPGM	NA	-0.0467898	-0.0769743	-0.0574352	-0.00460161	0.0385121	-0.0288101	-0.0266092	-0.0712328	-0.0723861	-0.0540024	-0.0207239	-0.0458693	-0.0578926	-0.0401413	-0.0374539	-0.0721484	-0.0751027	-0.0786905	-0.034457	0.012531	-0.0421163	-0.0501238	-0.0325415	-0.0420596	-0.0419618	-0.0472725	-0.0442562	-0.00196761	-0.0372168	-0.0396331	0.0182674	-0.0313544	-0.0439563	-0.00819831	-0.00680527	0.0156166	-0.0474776	0.00451505	0.0420498	-0.0438125	-0.02743	-0.0442925	0.00712677	-0.00964793	-0.063712	-0.012726	0.00724944	-0.0180239
Erythroblast-3:SNX22	NA	0	0	0	0	0	0	0	0	0.0184198	0	0	0	0	0	0	0	0	0	0	0	0	0	0.00559628	0	0.00965972	0.00691776	0.0118693	0	0	0	0	0	0	0	0.011246	0	0	0	0	0.00692555	0.00429202	0	0	0	0	0	0	0.00471482
Erythroblast-3:SLFN14	NA	0	0	0	0	0	0	0	0.0070734	0	0	0	0	0	0	0	0	0	0	0.00569199	0	0	0	0	0	0	0	0	0	0	0	0	0	0	0	0	0	0	0	0	0	0	0	0	0	0	0	0	0
Erythroblast-3:SLC25A37	NA	0.00712611	-0.0657045	-0.0744941	-0.0631469	-0.047082	-0.126957	-0.0161743	0.0181745	0.0775363	0.00760279	-0.0868546	-0.0524986	-0.0384094	-0.0513197	0.0174313	-0.0492288	0.0151502	-0.00631914	0.0501108	0.0439313	0.0322985	0.00986111	-0.0190756	0.0195441	0.00610895	0.0118098	-0.0692178	-0.0434816	0.151541	-0.0618201	0.00624786	0.00110657	0.00520522	0.0151624	-0.00217835	-0.0474453	0.0986295	0.051579	0.102502	0.0448087	0.0871318	0.0828113	0.0102825	-0.0432867	0.0845847	0.0831747	0.168297	0.0144926
Erythroblast-3:JAZF1	NA	-0.040818	-0.040818	-0.040818	-0.040818	-0.040818	-0.0237066	-0.040818	-0.040818	-0.040818	-0.040818	-0.040818	-0.040818	-0.040818	-0.040818	-0.040818	-0.040818	-0.040818	-0.040818	-0.040818	-0.040818	-0.040818	-0.040818	-0.040818	-0.040818	-0.040818	-0.040818	-0.040818	-0.040818	-0.040818	-0.040818	-0.040818	-0.040818	-0.040818	-0.0365121	-0.040818	-0.040818	-0.040818	-0.019965	-0.040818	-0.040818	-0.040818	-0.040818	-0.0359212	-0.040818	-0.040818	-0.040818	-0.0359902	-0.040818
Erythroblast-3:EPB42	NA	-0.00556314	0.0516154	0.0605858	0.0863441	-0.0336585	-9.32865e-05	0.0263177	0.0372613	0.0420524	0.0151605	0.0277599	0.0358591	0.0004794	0.0118982	0.0370131	0.0423738	-0.00534671	0.0589448	0.0435992	0.0182967	-0.0336585	0.0370361	0.049203	0.0919363	-0.0118867	0.0389555	-0.00143796	0.0141434	-0.00668295	0.0356278	0.0339139	0.00861112	-0.0175125	0.0154494	-0.0244036	0.0244492	-0.0269374	0.0162327	-0.00238504	0.00316238	0.0129659	9.32865e-05	-0.00353254	-0.00248785	-0.0336585	-0.0172618	0.0388253	0.0151558
Erythroblast-3:EPN2	NA	0.037822	0.0623507	0.0311839	0.0414169	0.0725509	0.0192822	0.0101728	0.0468512	0.00767695	0.0235254	-0.0122159	0.0176418	0.0137365	0.0215117	-0.0122159	0.0257923	-0.0122159	-0.00455898	0.0255836	-0.0122159	-0.0021197	0.0130885	0.0196933	0.022873	-0.00301507	-0.0122159	-0.00665063	0.0205424	-0.0122159	-0.00184268	-0.00661409	-0.000455836	0.00560701	-0.00446547	-0.0122159	0.00360164	0.010236	0.0123908	0.0141513	0.00374555	-0.00463556	-0.0122159	-0.00152474	-0.0122159	-0.0122159	-0.0122159	0.000334145	-0.0122159
Erythroblast-3:RHD	NA	0	0	0.00709256	0.0102229	0	0	0	0.0373097	0	0.0170179	0	0.0116783	0	0.00850828	0	0.00793252	0	0	0.00462083	0	0	0	0	0.0172927	0.00618497	0.00721161	0	0	0	0.0068057	0	0.00588714	0	0	0.00731961	0	0	0.00749132	0	0	0.0121057	0	0	0	0	0	0	0.00537229
Erythroblast-3:GYPB	NA	0	0	0	0	0	0	0	0.0210242	0.0210168	0	0.0181701	0.00806768	0.0129174	0.0183035	0	0.0111783	0	0.00668085	0	0.00844676	0.0108823	0.00730862	0.00766022	0.0134962	0	0	0.0164234	0.00774358	0.0111751	0	0	0.00974269	0	0	0.0137305	0	0	0	0.0361503	0	0	0	0.00369317	0	0	0	0	0
Erythroblast-3:HBA1	NA	0	0	0	0	0	0	0	0	0	0	0	0	0	0	0	0	0	0	0	0	0	0	0	0	0	0	0	0	0	0	0	0	0	0	0	0	0	0	0	0	0	0	0	0	0	0	0	0
Erythroblast-3:FAM104A	NA	-0.0595078	-0.0509033	-0.00874304	-0.0374271	-0.0915275	0.031825	-0.0389989	-0.0278578	-0.0887882	-0.0413291	-0.0376513	-0.0405833	-0.0431331	-0.0139259	-0.0435185	-0.106879	-0.0282954	-0.010219	0.0202294	-0.00201621	-0.0967413	-0.025757	0.00920514	-0.0311365	-0.026755	-0.0472526	-0.0289418	-0.0804067	-0.0216413	-0.0170087	-0.0192205	-0.0509901	-0.0848037	-0.0327991	-0.0589109	-0.0040948	-0.0509051	-0.0317811	0.0280391	-0.0261477	-0.0422185	-0.051414	-0.0306738	0.00207518	-0.00158106	-0.0389682	-0.0576341	-0.0104005
Erythroblast-3:SLC2A1	NA	-0.0294997	-0.0772611	0.0322142	-0.0772611	-0.0325517	-0.0595876	-0.0616043	-0.0553716	-0.0516867	-0.0772611	-0.0319641	-0.0772611	-0.0525507	-0.0772611	-0.067544	-0.0623047	-0.0418401	-0.0635017	-0.0478366	-0.0772611	-0.0772611	-0.0772611	-0.0716648	-0.072596	-0.0569124	-0.0772611	-0.0650594	-0.0699968	-0.0561653	-0.0701944	-0.0772611	-0.0602074	-0.0393336	-0.0402476	-0.0204235	-0.0598578	-0.0105304	-0.0398758	-0.0500213	-0.0598248	-0.026562	-0.0696677	-0.0439727	-0.066111	-0.00399775	-0.0554526	-0.0772611	-0.0733989
Erythroblast-3:CR1L	NA	0	0	0	0	0	0	0	0	0	0	0	0	0	0	0.0100007	0	0	0	0	0	0	0	0	0	0	0	0	0	0	0	0	0	0	0	0	0	0	0	0	0	0	0	0	0	0	0	0	0
Erythroblast-3:HEMGN	NA	0.130624	0.233114	0.416277	0.258527	0.149737	0.188064	0.231672	0.299072	0.36903	0.193538	0.45483	0.224839	0.509767	0.216891	0.173567	0.230273	0.179069	0.135365	0.334387	0.0943061	0.420518	0.148925	0.145946	0.274618	0.123947	0.0985149	0.230926	0.104486	0.274984	0.118143	0.0622053	0.11855	0.234808	0.182852	0.324795	0.0950573	0.400645	0.159758	0.126204	0.177466	0.0458615	0.0443108	0.0784942	0.0190793	0.0758533	0.0312817	0.0197757	0.0141093
Erythroblast-3:KAT2B	NA	-0.0304984	-0.0328567	-0.0237489	-0.0405537	-0.0405537	-0.0405537	-0.00977912	-0.031963	-0.0405537	-0.0243217	-0.0334856	-0.0325385	-0.0213414	-0.0405537	-0.0208832	-0.0405537	-0.0181632	-0.0405537	-0.0172098	-0.0261162	-0.00332942	-0.0207538	-0.0211837	-0.0262849	-0.0197599	-0.0405537	-0.0211914	-0.0315325	-0.0405537	-0.0275696	-0.0329852	-0.015046	-0.0121195	-0.0405537	-0.0145853	-0.0405537	-0.0295751	-0.0324796	-0.0336173	-0.0405537	-0.0244669	-0.0260042	-0.0272332	-0.0405537	-0.0359534	-0.0344343	-0.022153	-0.0405537
Erythroblast-3:YPEL4	NA	-0.00362465	-0.00362465	0.00702213	-0.00362465	0.0432993	-0.00362465	0.00621434	0.0141119	0.0227365	-0.00362465	0.00845617	0.0034786	0.0179784	0.00709082	-0.00362465	0.0166311	0.00711504	-0.00362465	0.00556427	0.00741735	0.00498559	-0.00362465	0.0138705	0.00709642	-0.00362465	-0.00362465	0.0033155	-0.00362465	-0.00362465	0.0056824	-0.00362465	-0.00362465	-0.00362465	0.0200356	0.0115221	-0.00362465	-0.00362465	-0.00362465	0.020693	0.0293647	-0.00362465	0.000387231	0.00550447	-0.00362465	-0.00362465	-0.00362465	0.00120322	-0.00362465
Erythroblast-3:ALAS2	NA	0	0	0	0	0	0	0	0	0	0	0	0	0	0	0	0	0	0	0	0	0	0	0	0	0.00998559	0	0	0	0	0	0	0	0	0	0	0	0	0	0	0	0	0	0	0	0	0	0	0
Erythroblast-3:TRAK2	NA	-0.0383602	-0.0189075	-0.0307231	-0.0415105	-0.0184137	-0.0297279	-0.02826	-0.0113769	-0.0423445	-0.0298257	-0.0531496	0.000519582	-0.0255724	-0.0625215	-0.0311098	-0.0710551	-0.0242963	-0.0320697	-0.00470046	-0.0331984	-0.0569392	-0.0350965	-0.0487518	-0.0143914	-0.0520709	-0.0245208	-0.045514	-0.0305619	-0.0614402	-0.0501259	-0.0463455	-0.0282344	-0.054908	-0.0205308	-0.0203954	-0.0348926	-0.0416015	-0.00867895	-0.000567856	0.0136214	-0.0576578	-0.022435	-0.0430691	-0.00505157	-0.0479391	-0.0296667	-0.0185805	-0.0496067
Erythroblast-3:GYPA	NA	0	0	0	0	0	0	0	0	0	0	0	0	0	0	0	0	0	0	0	0	0	0	0	0	0	0	0	0	0	0	0	0	0	0	0	0	0	0	0	0	0	0	0	0	0	0	0	0
Erythroblast-3:AQP1	NA	0	0	0	0	0	0	0	0	0	0	0	0	0	0	0	0	0	0	0	0	0	0	0	0	0	0	0.0061635	0	0	0	0	0	0	0	0	0	0	0.00747584	0	0	0	0	0	0	0.0153119	0	0	0
Erythroblast-3:C17orf99	NA	0	0	0	0	0	0	0	0	0	0	0	0	0	0.00649479	0	0.00750647	0.0116563	0	0	0	0	0	0	0.00643062	0	0	0	0	0	0	0	0	0	0.00430596	0.0345506	0.00873978	0	0.0250219	0.0189337	0.0195237	0.00651687	0	0	0	0	0	0	0.00382543
Erythroblast-3:HBA2	NA	0	0	0	0	0	0	0	0	0	0	0	0	0	0	0	0	0	0	0	0	0	0	0	0	0	0	0	0	0	0	0	0	0	0	0	0	0	0	0	0	0	0	0	0	0	0	0	0
Erythroblast-3:OSBP2	NA	0.0300423	0	0	0.0221	0	0	0.0127444	0.00915191	0.0408721	0.00922941	0	0.0181229	0	0.00839067	0	0.0077808	0.0408688	0.0408012	0.00909643	0	0.023743	0.00814341	0.0234451	0.011511	0.0103051	0	0.00604965	0	0.00951434	0	0.00635916	0.0235528	0	0	0.00574875	0	0.00955945	0	0.0091202	0	0.0123891	0	0.00438186	0	0.00645138	0	0.0158045	0.00919773
Erythroblast-3:GYPE	NA	0.0347478	0	0.00709256	0	0.0706802	0	0	0	0	0	0.00688245	0	0	0.0108505	0	0.00901945	0.0162807	0	0.0174421	0	0.0266679	0.00841938	0.016495	0.0142984	0.0292232	0	0.0143491	0	0	0	0	0	0.00962162	0.00816186	0	0	0.00983899	0	0	0	0.0268838	0	0	0	0	0.00646549	0	0.00317069
Erythroblast-3:RHCE	NA	0.0133295	0.0284179	0.0626139	0.00908518	0.0579637	0	0.0282593	0.0164028	0	0.0404344	0.0492533	0.0203781	0.0108995	0.0078801	0.0383101	0.0267366	0.00969003	0.0472259	0.042547	0.0100464	0.00997697	0	0	0.0177015	0.0111325	0.0217797	0.0175969	0	0.00960235	0.0154006	0.0171038	0.00517077	0	0.00730635	0	0	0	0	0.0148206	0.0143012	0	0.0272722	0	0.0055685	0.0159806	0	0.0110599	0
Erythroblast-3:TRIM10	NA	0	0	0	0	0	0	0	0	0	0	0	0	0	0	0	0	0	0	0	0	0	0	0	0	0	0	0	0	0	0	0.00635916	0	0	0	0	0	0	0	0	0	0	0	0	0	0	0	0	0
Erythroblast-3:FHDC1	NA	0	0	0	0	0	0	0	0	0	0	0	0	0	0	0	0.00460892	0	0	0	0	0	0	0	0	0	0	0	0	0	0	0	0	0	0	0	0	0	0	0	0	0	0	0	0	0	0	0	0
Erythroblast-3:TMCC2	NA	0.015048	0	0	0	0	0	0	0	0.00849951	0	0	0	0	0.00930581	0	0	0	0	0.00704627	0	0	0	0	0.00632911	0	0	0.00575316	0	0	0	0	0	0.0312506	0	0.00754462	0	0.0122361	0	0	0	0	0.0081804	0	0	0	0	0	0
Erythroblast-3:SOX6	NA	0.0149688	0	0	0	0	0	0.0124446	0	0.0152054	0	0	0.00801525	0.0135934	0	0	0	0	0	0	0.00998631	0	0	0	0	0	0	0	0	0.0121183	0	0	0	0.0111298	0	0	0.00576598	0	0	0	0	0	0	0	0.00894352	0	0	0.00644171	0
Erythroblast-3:TMPRSS9	NA	0	0.0132085	0.0115712	0.0576397	0.0486576	0.0329627	0.0213585	0.029434	0	0.0247044	0.0259297	0.012992	0.0126243	0.0400749	0.0553513	0.0384451	0.00957524	0	0.0314798	0.0515096	0.0457925	0.0564135	0.0727408	0.0633803	0.00828123	0.038553	0.0100481	0.0277784	0.0279569	0.0141062	0.0446432	0.0385881	0.0193075	0.0157469	0.0204381	0.0255566	0.0605677	0.0425914	0.0420342	0.0793096	0	0.00850673	0	0.0203337	0.00558487	0	0.0164852	0.00741299
Erythroblast-3:TSPAN5	NA	-0.0128443	-0.0128443	0.00201515	-0.0128443	-0.0128443	-0.0128443	-0.0128443	-0.00645852	0.00484977	-0.00430439	-0.00316843	-0.0128443	0.0219682	-0.0024037	-0.0128443	0.00885004	0.00684915	0.0084196	0.0531373	-0.0128443	0.0176316	-0.0032373	0.000386064	0.0200907	0.0156895	-0.0128443	0.0264573	0.00294166	0.0133421	0.0130422	0.00508315	0.0111788	0.0206654	-0.0128443	0.0141507	-0.00536528	0.0454032	0.0314082	-0.0128443	0.00442021	0.0160437	0.0164411	0.0807996	-0.0128443	0.053691	0.0162554	-0.00765076	0.0173866
Erythroblast-3:TNS1	NA	0.019028	0.0383568	0.156017	0.0991929	0.0288521	0.152018	0.0943631	0.0810605	0.0208984	0.0972315	0.0437848	0.0655565	0.0180626	0.00935997	0.0792964	0.0533709	0.0386561	0.0550596	0.0449696	0.0560514	0.0469175	0.0385074	0.0791591	0.0632524	0.00500363	0.0468561	0.0295736	0.0428476	0.0254439	0.0262696	0.0427348	0.0452325	-0.00453554	0.00542373	0.0302555	0.0159148	0.015188	0.0296259	-0.00476456	0.0221784	-0.00575228	0.0155276	0.0206333	0.0597318	0.0132875	0.0536014	0.0272355	0.0112817
Erythroblast-3:IFIT1B	NA	0	0	0.00749889	0	0	0	0	0	0	0	0	0	0	0	0	0	0	0	0	0	0	0	0	0	0	0.00773041	0	0	0	0	0	0	0	0	0	0	0	0	0	0	0	0	0	0	0	0	0	0
Erythroblast-3:HBM	NA	0	0	0	0	0	0	0	0	0	0	0	0	0	0	0	0	0	0	0	0	0	0	0	0	0	0	0	0	0	0	0	0	0	0	0	0	0	0	0	0	0	0	0	0	0	0	0	0
Erythroblast-3:SLC14A1	NA	0	0	0	0	0	0	0	0	0	0	0.00454061	0	0	0	0	0	0	0	0.00423829	0	0	0	0	0	0	0	0	0	0	0	0	0	0.0193007	0	0.0275032	0.0129626	0.0370987	0.0165257	0.00527611	0.00646873	0.0118573	0	0.00847533	0.0176443	0	0	0	0
Erythroblast-3:SLC4A1	NA	0	0	0	0	0	0	0	0	0	0	0	0	0	0	0	0	0	0	0.00636201	0	0	0	0	0	0	0	0	0	0	0	0	0	0	0	0	0	0	0	0	0	0	0	0	0	0	0	0	0.00468271
Erythroblast-3:HBZ	NA	0	0	0	0	0	0	0	0	0	0	0	0	0	0	0	0	0	0	0	0	0	0	0.00537006	0	0	0	0	0	0	0	0	0	0	0.0065373	0	0	0	0	0	0	0	0	0	0	0	0	0	0
Erythroblast-3:TSPO2	NA	0	0	0	0	0	0	0	0	0	0	0	0	0	0	0	0	0	0	0	0	0	0	0	0	0	0	0	0	0	0	0	0	0	0	0	0	0	0	0	0	0	0	0	0	0	0	0	0.00488847
Erythroblast-3:ACSL6	NA	0	0	0.00539709	0	0	0	0	0	0.00760115	0	0	0	0	0	0	0	0.00969003	0	0	0	0	0	0	0.0040958	0	0	0.00622371	0	0	0	0	0	0	0	0	0	0	0	0	0	0.00787261	0	0.00460432	0	0	0	0	0.00447683
MKP-early:FADS1	NA	0.195107	0.0597661	0.0344837	0.191378	0.248589	-0.0529105	0.187441	0.0900279	0.22268	-0.0069874	0.0868272	0.184794	0.0573374	-0.0307004	0.223125	0.0200533	0.296339	0.222209	0.256225	0.197348	0.164732	0.159854	0.266042	0.0589834	0.147144	0.140388	0.000948158	0.195921	0.17724	0.13821	0.227724	0.102097	0.408268	0.246859	0.155215	0.439852	0.244758	0.298395	0.391752	0.165979	0.222266	0.173285	0.180639	0.246404	0.300599	0.146151	0.288501	0.157572
MKP-early:PLXDC2	NA	0.553637	0.59692	0.57841	0.415664	0.21378	0.67333	0.532998	0.306148	0.388869	0.427363	0.524322	0.349303	0.247945	0.251114	0.372789	0.190526	0.313072	0.532296	0.523296	0.477204	0.154995	0.444097	0.340775	0.238608	0.140503	0.277844	0.143887	0.239894	0.0918242	0.0763726	0.185636	0.0440764	0.54699	0.836876	0.474003	0.596888	0.271559	0.643879	0.643418	0.613824	-0.0105261	0.0829322	-0.0392906	0.0153154	-0.0199867	0.0998241	0.0606481	0.0361659
MKP-early:ANKRD35	NA	0.0113336	0.0221747	0.0760517	0.00795048	-0.00415809	0.0262333	-0.00415809	0.0555571	0.0371118	0.0116828	0.0188333	0.0206149	0.0082535	0.00869779	0.00398438	0.0348405	0.00117084	-0.00415809	0.0506551	-0.00415809	-0.00415809	0.0290783	0.0425578	0.0328591	0.0244069	0.00362787	0.0261215	0.0170221	0.0451135	0.0322868	0.0118736	0.0142273	-0.00415809	0.00940569	0.0296129	-0.00415809	0.011531	-0.00415809	0.00722425	-0.00415809	0.0316356	0.0563759	0.0388129	0.0230075	0.015753	0.037455	0.0281285	0.0322649
MKP-early:STXBP5	NA	0.0983708	0.0051554	0.0387667	0.0661784	0.0453712	0.0285268	0.149503	0.0589424	0.0291685	0.0783771	0.0267691	0.0788248	0.028238	0.0412806	0.067051	0.0503911	0.0191848	0.0935887	0.0660147	0.0942053	0.0520537	0.0765754	0.108009	0.0635828	0.0702224	0.0895572	0.063269	0.0332739	0.0164842	0.0265981	0.0530423	0.050083	0.210023	0.270558	0.196948	0.230612	0.109943	0.212007	0.187187	0.218894	0.00533239	0.0160105	-0.00943082	0.0225528	-0.0100262	0.0138753	0.0374967	0.0390722
MKP-early:LCP2	NA	-0.0114154	0.163063	0.120858	0.107287	0.444704	0.0492268	0.155855	-0.0577085	0.0800762	0.091992	0.073154	-0.0270736	0.279215	0.0798699	0.113805	0.0313767	0.0616031	0.188162	0.175717	0.0709289	0.267061	0.178188	0.190566	0.145262	-0.0489394	0.153981	0.102	0.150767	0.104	0.045126	0.206592	-0.00157409	0.112277	0.139655	0.077751	0.174522	0.16983	0.193207	0.206461	0.0618035	-0.0107557	0.0756386	0.0601566	-0.000117803	0.0379802	0.112356	0.072515	-0.0353166
MKP-early:GAB3	NA	-0.0633766	0.00994118	0.000314023	-0.0692321	-0.0837043	-0.0514961	-0.0255628	-0.0213262	-0.0217958	-0.0486804	-0.00924182	-0.0141488	-0.00778193	-0.0372094	-0.0257267	0.0229354	-0.0117146	0.0366689	0.114759	-0.0139717	-0.0449944	0.0122627	0.0107499	0.0428732	-0.0121356	0.0223939	0.00769874	-0.0257183	-0.0633537	-0.00195386	-0.0161191	0.0404932	0.00847153	0.0264026	0.121353	0.0267858	0.0557554	0.0290934	0.0512386	0.0969481	-0.0310683	-0.00892665	0.0117371	-0.0090643	-0.0144755	-0.0570119	-0.0220449	0.0170741
MKP-early:CAPN11	NA	0.0202529	0.0841403	0.0392286	0.0223845	0	0.036466	0.0101681	0.0808147	0.0794142	0.0527233	0.0532238	0	0.08767	0.0410909	0.0421932	0.0420062	0.0184155	0.0392617	0.0406332	0.0432455	0.108423	0.0373775	0.0581507	0.0705252	0.0535554	0.013352	0.0629937	0.0451717	0.0841601	0.0284921	0.0501859	0.0733805	0.0370762	0.0275492	0.0187802	0.00708226	0.0949217	0	0.0203758	0.0207435	0.0734273	0.0793621	0.0591471	0.0457429	0.0817152	0.0225279	0.0586468	0.0878908
MKP-early:SV2A	NA	0.0719983	0.0827826	0.125847	0.0497496	0.186898	0.0189333	0.0561288	0.0608995	0.113587	0.035335	0.127863	0.114431	0.10115	0.0577865	0.0114586	0.0872068	0.08055	0.0527633	0.239498	0.105678	0.103156	0.0788074	0.127869	0.0973948	0.154397	0.0484211	0.17918	0.0979654	0.127169	0.0326071	0.090344	0.115978	0.10497	0.130352	0.137149	0.176888	0.101583	0.106262	0.105753	0.114574	0.0902294	0.110657	0.159238	0.0897172	0.177673	0.0497175	0.0549459	0.134942
MKP-early:IGSF10	NA	0.493222	0.364279	0.296064	0.304281	0.195952	0.209834	0.409092	0.41513	0.531987	0.379316	0.320011	0.324483	0.13479	0.364776	0.387199	0.429393	0.466615	0.327706	0.342632	0.355811	0.141731	0.410009	0.359423	0.486878	0.258732	0.206173	0.139005	0.183299	0.0551737	0.256999	0.198676	0.266532	0.602076	0.59754	0.447431	0.40078	0.157298	0.459095	0.356184	0.537757	0.144562	0.0835714	0.0968477	0.117913	0.0223595	0.103284	0.126854	0.226379
MKP-early:DAD1	NA	-0.40701	-0.232613	0.00740783	-0.268164	-0.344758	-0.559772	-0.362158	-0.0906302	-0.384039	-0.213499	0.0649474	-0.174944	-0.0864824	-0.398503	-0.372962	-0.201126	-0.382351	-0.29408	-0.063799	-0.392374	0.0171628	-0.369945	-0.240424	-0.115504	-0.154558	-0.16362	-0.00448331	-0.0459071	0.0256399	-0.244678	-0.094273	-0.0601263	0.0231137	0.0568196	0.0250791	0.0096445	0.319048	-0.113888	-0.110528	0.0637815	0.127741	-0.0277122	0.276096	0.0954243	0.309255	-0.0231261	0.0375456	0.162315
MKP-early:DNM3	NA	0.48122	0.262445	0.266098	0.0924403	0.141509	0.18225	0.270306	0.179738	0.483434	0.117863	0.231732	0.0565903	0.140443	0.150028	0.241335	0.0785461	0.262069	0.0580597	0.139794	0.0222142	0.0333418	0.100897	0.102014	0.0738366	0.119691	0.0258322	0.0820383	0	0.0194874	0.0144479	0.0307771	0.0242922	0.285612	0.0119613	0.077836	0.0587695	0.0551109	0.035623	0.0324011	0.0471084	0.0683414	0.0175205	0.0194948	0.0199011	0.0172954	0.0248156	0.027003	0.0143114
MKP-early:TNNT1	NA	0.0760805	0	0.0437054	0	0	0	0.0142123	0.0902746	0.0887352	0	0.0873933	0.012982	0	0.0692413	0.0118382	0.0947985	0.0913586	0	0.0769045	0	0	0.025051	0.0200724	0.0862907	0.0581977	0.00773041	0.0651151	0	0.00552768	0.0323151	0.0185264	0.0847584	0.0619972	0	0.0204247	0.0148775	0	0.0316945	0.00687109	0.0937944	0.0250611	0	0.042658	0	0	0.013583	0	0.0358016
MKP-early:PLCB4	NA	0.0610952	0.148152	0.0940543	0.156704	0.157112	0.0857383	0.0960747	0.0167196	0.146037	0.176347	0.089856	0.170591	0.259545	0.0717424	0.0922252	0.088685	0.128389	0.135302	0.13941	0.150021	0.184115	0.123711	0.123621	0.0838597	0.0660382	0.166288	0.0607002	0.110733	0.223972	0.120149	0.0744261	0.0469082	0.144916	0.191845	0.0655409	0.145144	0.174176	0.0994844	0.161402	0.0468084	0.140237	0.0579843	0.0494545	0.0711756	0.10324	0.0516343	0.0541681	0.0428644
MKP-early:RASAL2	NA	0.0477691	0.08466	0.121575	0.0856332	-0.0125185	0.0549936	0.0896638	0.0547149	0.0677909	0.0435046	0.080153	0.0360859	0.0590717	0.0190425	0.0323747	0.0476469	0.0547784	0.0216806	0.031245	0.0308366	0.0259272	0.0327458	0.054535	0.0362485	0.016265	0.024243	0.0462339	0.0326645	0.0397512	-0.00669092	0.018982	0.0126857	-0.0125185	-0.00533732	0.00237907	0.0122016	0.000572124	0.0125354	0.00146119	-0.00427424	-0.00513382	0.000153807	0.00450625	0.0210429	0.0117616	0.0022128	0.0164471	-0.00168107
MKP-early:DTD1	NA	0.166665	0.158697	0.227478	0.294794	0.126737	0.0959762	0.114852	0.313	0.248159	0.348101	0.335639	0.300136	0.174224	0.192929	0.234607	0.238964	0.18936	0.322766	0.3945	0.279062	0.315611	0.327016	0.287327	0.396922	0.359426	0.506919	0.387165	0.319214	0.246047	0.419898	0.318819	0.203065	0.550775	0.729436	0.733165	0.694406	0.449874	0.677538	0.592554	0.448789	0.321464	0.34841	0.37538	0.415061	0.336218	0.502489	0.404427	0.320793
MKP-early:ITGA2B	NA	0	0.010254	0.00952281	0	0	0	0.0290897	0	0	0.0333402	0	0	0.00884645	0.00839067	0	0	0	0.021041	0.0107085	0	0.0131082	0.026525	0	0.0124935	0.0110124	0.0199826	0	0.0145657	0.00930767	0.00706669	0.0130317	0	0.0292552	0.0711843	0	0.021972	0.0197116	0.0864537	0.114176	0.0456192	0	0.00545219	0	0.0100384	0.00812082	0.00507392	0.027507	0.022048
MKP-early:PBX1	NA	0.357974	0.667773	0.535289	0.398766	0.520514	0.426244	0.541618	0.486862	0.673074	0.478655	0.513065	0.592343	0.369286	0.415862	0.498537	0.379078	0.485113	0.572025	0.622127	0.454241	0.46307	0.577571	0.493132	0.519878	0.210561	0.299067	0.309026	0.288456	0.239618	0.410184	0.300776	0.276301	0.648509	0.7804	0.821525	0.847287	0.578368	0.767259	0.731012	0.801944	0.111239	0.129927	0.110116	0.110866	0.117166	0.228807	0.12473	0.147682
MKP-early:MED12L	NA	0.576947	0.301765	0.351499	0.241961	0.319582	0.245459	0.39342	0.36926	0.531869	0.305345	0.390544	0.314895	0.360296	0.254346	0.370923	0.393092	0.485062	0.409141	0.507683	0.336211	0.424628	0.451305	0.444416	0.471773	0.320928	0.337211	0.275111	0.223345	0.235306	0.292238	0.388049	0.313862	0.736119	0.851801	0.696726	0.722933	0.545096	0.730324	0.836148	0.6633	0.18164	0.117762	0.106255	0.190164	0.111588	0.135774	0.163948	0.148968
MKP-early:SOS1	NA	0.0664173	0.00649736	0.104397	0.00163599	-0.00740753	-0.000517504	0.0219013	0.0551703	-0.00925082	0.0196532	0.0523131	-0.0134057	0.0455331	-0.00456537	0.0272256	0.000244167	-0.0278603	0.0281519	0.108783	-0.0245205	0.0550386	0.0905387	0.0414464	0.0326057	0.0519069	0.0545336	0.0317813	-0.0186316	0.0631087	0.0324096	-0.0259925	0.022492	0.0553018	0.0107027	0.0481219	0.0306529	0.0320112	0.0355744	0.0278409	0.0608282	0.0159395	0.0835231	0.0822926	0.0133536	0.0711203	0.0136203	0.0130596	0.0355629
MKP-early:ST6GAL2	NA	0.154119	0.125612	0.217515	0.0452778	0.134814	0.0921377	0.108095	0.180656	0.107108	0.111614	0.122053	0.146055	0.0746839	0.00682834	0.0550851	0.0886816	0.0883114	0.0776194	0.103014	0.0402704	0.0374263	0.0500508	0.0351488	0.0984621	0.00466545	0.031789	0.0222292	0.02196	0.00888581	0.00893866	0.0124187	0.0133173	0.0476985	0.0626292	0.0462473	0.0496202	0.0457863	0.0347157	0.0343621	0.0433949	0.00618685	0	0	0	0	0	0.00409744	0.00958003
MKP-early:COL2A1	NA	0	0	0	0	0	0	0	0	0	0	0	0	0	0	0	0	0	0	0.00447347	0	0	0	0	0	0	0	0	0	0	0	0	0	0.00755755	0.00619576	0.00669664	0	0	0	0	0.0048181	0	0	0	0	0	0	0	0
MKP-late:PDLIM1	NA	0.010347	-0.130377	-0.114529	-0.169478	-0.176384	-0.156068	-0.192132	-0.0235581	0.0576743	-0.0573185	-0.108011	-0.225625	0.0114585	-0.0705919	-0.123173	-0.0661128	-0.0664115	-0.113629	-0.041256	-0.220596	0.0276132	0.00294761	-0.153309	0.120284	-0.040438	-0.0409398	-0.0991114	-0.14707	0.010494	-0.10704	-0.110577	0.0573932	0.272147	0.338501	0.293647	0.0337217	0.464428	0.237963	0.245482	0.417526	-0.0863439	-0.0539403	-0.0612239	-0.204067	0.106059	0.0248524	-0.104651	0.0334133
MKP-late:RAP1B	NA	0.201348	0.0723635	0.0173436	-0.104915	0.283157	-0.157527	0.00143834	-0.247973	0.183249	-0.320107	-0.11866	-0.277246	0.029363	-0.193032	-0.100277	-0.34761	0.00559538	-0.15055	-0.0744837	-0.188643	-0.0746001	-0.249588	-0.150936	-0.210475	0.169641	-0.226645	-0.244863	-0.243102	0.0960562	-0.152879	-0.308647	-0.318275	0.436622	0.032903	-0.0657391	-0.0800958	0.424509	0.0170332	0.122669	-0.122644	0.138135	-0.191628	-0.0698418	-0.270279	0.172761	-0.0398341	-0.158967	-0.288774
MKP-late:RAB27B	NA	0.115478	0.306778	0.0959249	0.136622	0.249175	0.0792781	0.0901741	0.1147	0.103789	0.260714	0.155055	0.117736	0.0728008	0.0603139	0.170548	0.0621329	0.0713655	0.304558	0.0910005	0.117453	0.0280979	0.0555824	0.0996513	0.028684	0.00658864	0.193626	0.0972109	0.0441193	0.060703	0.0212872	0.109019	0.0579463	0.00678388	0.127473	0.00422429	0.0301289	0.0281158	0.00237806	0.0130218	-0.00305233	0.0353435	0.141507	0.060919	0.0640723	0.0342089	0.0333486	0.0890275	0.0194403
MKP-late:LRRFIP2	NA	0.115002	0.0769516	0.267707	0.073359	-0.0829413	0.0729679	0.0822613	0.000735259	0.0908081	0.0873907	0.099602	0.117211	0.0357719	-0.00360012	0.119492	-0.0631213	0.0375361	0.221138	0.0649092	0.195396	-0.041035	0.149079	0.124457	0.0557835	-0.0111266	-0.0067147	-0.0308189	0.0163404	0.028756	0.119143	-0.0255087	-0.0973597	0.198504	0.223455	0.3505	0.263667	0.0819835	0.33865	0.307806	0.113347	-0.149596	-0.136937	-0.0523011	0.0248468	-0.110397	-0.00208362	-0.0831007	-0.114498
MKP-late:TEX264	NA	-0.0857463	0.00161439	0.0760331	-0.0992623	0.137424	-0.0817891	-0.123973	0.0294581	-0.00967115	-0.0172687	0.0287055	-0.133288	-0.0908254	-0.0701809	-0.117831	0.00347816	0.0153098	-0.138848	0.0212789	-0.103675	0.0465651	-0.0936627	-0.0811444	-0.0382575	-0.0788411	-0.0517505	0.107982	-0.0278932	0.0913105	0.00703529	-0.017942	-0.0510941	-0.0379245	0.0170888	0.0223004	-0.120865	0.0360105	-0.0244225	-0.0286784	-0.0364395	0.112455	0.00800609	0.184515	-0.0489518	0.196248	0.0611836	0.0223449	0.102255
MKP-late:C4orf33	NA	-0.0343853	-0.0532133	-0.0197495	-0.0253775	-0.0763575	-0.0598168	-0.0277188	-0.0470244	-0.0120689	-0.025746	-0.0183189	-0.0307262	-0.0317587	-0.0375856	-0.0236238	-0.062361	-0.0460385	-0.0478298	-0.00881872	-0.0528242	-0.0177567	-0.00358819	-0.0353936	-0.0691716	-0.0137661	-0.0343536	0.0111661	-0.0684819	0.0117367	0.00258117	-0.0170398	-0.0602009	-0.0188234	-0.0180462	0.0155409	-0.0399264	0.0316501	-0.0279685	-0.0457689	-0.0345447	-0.00705401	-0.0426839	-0.0190815	-0.0598233	-0.0179373	-0.012532	-0.0581386	-0.0434972
MKP-late:DOK1	NA	-0.0499136	-0.0220721	-0.0370237	-0.0341511	-0.0499136	0.018883	-0.0264457	-0.0059364	-0.00248807	-0.0160038	-0.0275465	-0.0424979	-0.00564771	-0.0322181	-0.0027143	0.00363102	0.0123462	0.00273098	-0.00360232	-0.0051843	0.0219367	-0.032516	-0.0175844	-0.0013218	0.0125048	-0.042698	0.00308416	-0.0344122	0.0638105	-0.0124206	0.00732828	0.0434546	0.0442865	0.011764	0.0134133	-0.00660585	0.0278568	0.0417423	0.0354991	0.0189323	0.0300573	0.00694886	0.0882886	0.066933	0.0625841	0.0151703	0.0703819	0.0657172
MKP-late:RSU1	NA	-0.124794	-0.10803	-0.117758	-0.172629	0.12086	-0.108035	-0.189969	-0.135302	-0.0124918	-0.0710315	-0.0301847	-0.101049	0.220023	-0.00867616	-0.157185	-0.09142	0.147598	0.0540862	0.0136474	-0.0711369	0.394818	0.0410371	-0.0913883	-0.011481	0.141855	0.025192	0.00611951	0.0253397	0.351504	-0.0446741	-0.0756618	-0.0880914	0.251499	0.128854	0.0285357	0.243828	0.507837	0.176843	0.058509	-0.0359263	0.0527451	0.0147816	0.148136	-0.0279003	0.271067	0.041503	-0.0272704	-0.0741
MKP-late:EFHC2	NA	0.14388	0.104615	0.0416631	0.023787	0.115232	0.0520645	0.0308545	0.0406158	0.162421	0.0954166	0.0354455	0.101275	0.141834	0.0439681	0.0294793	0.023004	0.145893	0.0680893	0.0658662	0.048802	0.0919793	0.0757373	0.0404906	0.0728009	0.237719	0.0921219	0.0510713	0.0948163	0.127941	0.0732745	0.048354	0.0552391	0.141805	0.0600088	0.0281284	0.0919689	0.101593	0.0803273	0.0585999	0.0808124	0.0939226	0.0405117	0.0220975	0.07864	0.0637072	0.0303771	0.0130693	0.0254709
MKP-late:FERMT3	NA	-0.0111152	-0.159026	0.0809181	-0.120144	-0.101332	-0.231788	-0.241812	-0.065479	-0.0346901	-0.0459804	0.115886	-0.0424145	0.147701	-0.160533	-0.157725	-0.0318295	0.0142046	-0.0454035	0.0415167	-0.142641	0.151783	-0.0886135	-0.102044	-0.00360342	0.154601	-0.163751	0.110724	0.00569104	0.1822	-0.0799722	-0.115599	-0.0215779	-0.023019	0.0543743	0.193226	-0.000824302	0.346581	-0.0295196	0.0581418	0.0611038	0.161349	0.0258795	0.0860951	-0.0584923	0.271599	0.0822844	0.049804	-0.0123618
MKP-late:WFDC1	NA	0.0147586	0.048909	0.0329181	0.0267653	0	0.0311994	0.00879305	0.0216212	0.0369836	0.00756039	0.0648359	0.0322572	0	0.0128559	0.0385499	0.0297568	0.0107221	0.00940634	0.0188874	0.0262071	0.0287377	0.0196812	0.0244212	0.0149776	0.0346308	0.023597	0.0310866	0.036458	0.0296732	0.0404192	0.023136	0.023685	0.0473657	0.0128073	0.0760019	0.0136398	0.041807	0.0156915	0.0363192	0.044781	0.0378643	0.029171	0.0644774	0.0256476	0.0556081	0.0252382	0.0315125	0.061805
MKP-late:CLEC2L	NA	0	0	0	0	0	0	0	0	0	0	0	0	0	0	0	0	0	0	0	0	0	0	0	0	0	0	0	0	0	0	0	0	0	0	0	0	0	0	0	0	0.0113558	0	0	0	0.018896	0	0	0
MKP-late:PDLIM7	NA	0.0589414	-0.0436485	-0.00833628	-0.0182302	-0.0650784	-0.0221684	-0.0356885	0.00947813	-0.0163638	-0.0189553	0.0107611	-0.0144728	0.03208	-0.00900379	-0.0252334	-0.0366102	-0.00584175	-0.0384406	-0.00685468	-0.0229153	0.00321645	-0.00756326	-0.0250871	0.00933403	0.0335945	-0.0172096	-0.0192612	-0.0190931	-0.00433948	-0.0113237	-0.0330658	-0.00987935	0.00926681	0.0166258	0.0410152	-0.0282742	0.0639353	-0.0213116	-0.00727226	-0.000233165	0.0349404	-0.018366	0.0190216	0.00241509	0.0617754	-0.0154838	-0.0249092	0.00905138
MKP-late:OGG1	NA	-0.0341645	-0.0241508	-0.0026892	-0.00943724	0.0106848	-0.0187912	-0.0341645	-0.002764	-0.0130852	-0.00629266	0.00486982	-0.0341645	0.00358687	0.00200882	-0.00624828	-0.0135966	0.0322524	0.0049761	0.0336137	-0.0177826	-0.0221202	-0.00687813	0.00019276	0.0204178	0.0232061	-0.0166661	0.0162226	0.0131098	-0.00627522	-0.020548	-0.0144873	0.0141609	0.088117	-0.00523924	0.0105031	0.0179037	0.00329752	-0.00492208	-0.00259811	0.0338171	0.0375766	-0.00220703	0.0317193	-0.0077157	0.00230041	-0.00596435	-0.0227306	0.0323
MKP-late:FAR2	NA	0.0650307	0.00969089	0.1306	0.0396854	0.190699	-0.00715373	0.0576145	0.0165336	0.0864585	0.0321172	0.0670641	0.00168404	0.148858	0.0604871	0.0502105	0.0719403	0.031467	0.0356021	0.0975278	0.103668	0.0945051	0.0294889	0.0243294	0.098377	0.108215	0.0337839	0.0926133	0.0580201	0.140049	0.0334405	0.0262542	0.0364998	0.0734258	0.0320728	0.0727731	0.0463741	0.129147	0.0351033	0.0344031	0.0854664	0.116788	0.0132771	0.0811571	0.0127686	0.0368766	0.00660398	0.0121407	0.0307651
MKP-late:DAAM1	NA	-0.0429583	-0.0647609	-0.0838127	-0.075271	-0.0340482	-0.0105657	-0.0487119	-0.0761027	-0.01156	-0.0926949	-0.0291175	-0.104137	-0.0305819	-0.0499293	-0.0637465	-0.101523	-0.0554387	0.00381136	-0.00480682	0.0266919	0.0679264	0.0369182	0.0125859	-0.0287703	-0.053812	0.0327535	-0.0504307	0.00112591	-0.0238994	-0.00452254	0.0199804	-0.0381076	0.0656885	0.183615	-0.0375503	0.203036	0.135367	0.384346	0.21757	0.0332692	0.121035	-0.0658664	0.00390146	-0.0184102	0.0345256	0.0769889	-0.0382583	-0.053935
MKP-late:NINJ2	NA	-0.0193613	-0.048719	0.109115	0.0662086	-0.0561838	-0.0197795	0.035679	0.125659	0.0851884	0.0209506	0.0614213	0.0194085	0.0870389	-0.000829754	0.0196922	0.1076	0.0385798	0.0103644	0.0655463	0.0260917	0.097202	0.0596831	-0.0195801	0.0810298	0.0662616	0.0113912	0.096919	0.124481	0.0674377	0.0184987	0.0623047	0.0522217	0.0215538	-0.0119769	0.0105864	0.0394437	0.0283865	0.027215	0.0191604	0.014919	0.0920098	0.0188503	0.0589293	0.144283	0.113073	0.0701826	0.0532082	0.11496
MKP-late:TSPAN32	NA	0.350089	0.344843	0.363949	0.271083	0.39686	0.220866	0.202041	0.307192	0.142205	0.178839	0.276859	0.321796	0.192661	0.197094	0.0618705	0.358077	0.129185	0.259223	0.198327	0.214412	0.187505	0.281553	0.0481134	0.344963	0.0765833	0.287147	0.170913	0.19547	0.244254	0.321975	0.0312941	0.230503	0.0724444	0.257528	0.170098	0.0853862	0.0597699	0.104898	0.083385	0.22677	0.0551545	0.158808	0.205964	0.14497	0.085281	0.153157	0.139896	0.27427
MKP-late:GIPC3	NA	0.064208	0.0350233	0.0334202	0.0134895	0.0448494	0	0.0472047	0.0320579	0.0453903	0.00877706	0.0268116	0.00795405	0.0209744	0.0197297	0.0177082	0.0236042	0.0300047	0.0145736	0.0622426	0.00675571	0.0168936	0.0067959	0.0167029	0.0288497	0.0257633	0.0178262	0.0144936	0.0168642	0.0184448	0.0128498	0.0121851	0.0347435	0.0187527	0.0134568	0.00727662	0.0334381	0	0	0.0141283	0.00455057	0.0130486	0	0.029963	0.0416538	0.0124674	0	0.00598271	0.0383336
MKP-late:ILK	NA	-0.0244012	-0.0249233	-0.0382529	-0.0522716	0.0643591	-0.127717	-0.0840334	-0.050182	-0.035579	-0.0857716	-0.0201106	-0.0738708	0.0661692	-0.0495172	-0.0749371	-0.0561561	-0.0224302	-0.0827976	0.000813313	-0.075941	0.0459379	-0.0870573	-0.0817132	0.00479196	-0.00237065	-0.0155041	0.00531541	-0.0587346	0.0502983	-0.0132685	-0.0776601	-0.0691629	0.0115522	-0.0652982	-0.0545011	-0.0642082	0.0526318	-0.0723719	-0.0199397	-0.0466853	-0.0111959	-0.00369659	0.0666845	-0.0428733	0.166344	0.0613114	0.00121262	0.0166789
MKP-late:CLEC1B	NA	0	0	0	0	0	0	0	0	0	0	0	0	0	0	0	0	0	0	0	0	0	0	0	0	0	0	0	0	0	0	0	0	0	0	0	0	0	0	0	0	0	0	0	0	0	0	0	0
MKP-late:PF4	NA	0	0	0	0	0	0	0	0	0	0	0	0	0	0	0	0	0	0	0	0	0	0	0	0	0	0	0	0	0	0	0	0	0	0	0	0	0	0	0	0	0	0	0	0	0	0	0	0
MKP-late:TRPC6	NA	0	0	0	0	0	0	0	0	0	0	0	0	0	0	0	0	0	0	0	0	0	0	0	0	0	0	0	0	0	0	0	0	0	0	0	0	0	0.0065761	0.0144318	0	0	0	0	0	0	0	0	0
MKP-late:RAB38	NA	0.135489	0.0821689	0.130785	0.108236	0.141409	0.0890438	0.0553009	0.0793233	0.0659163	0.098814	0.132023	0.0212095	0.166202	0.101204	0.0581182	0.0312721	0.0737554	0.0589108	0.0661813	0.0131341	0.178896	0.0370658	0.0427084	0.0368788	0.00109834	0.0426771	0.050273	0.0404335	0.159914	0.0446329	0.0117469	0.0413413	0.00755101	0.00987368	0.039703	0.0419748	0.0551017	0.0249313	0.0340915	0.0155942	0.0726128	0.0152445	0.0353476	0.00645172	0.14038	0.0413584	0.0443818	0.0133958
MKP-late:VANGL1	NA	-0.0400479	-0.0278955	-0.00832084	0.00229785	-0.0400479	-0.00514139	0.0203958	-0.0311281	-0.0341176	-0.0312791	0.00332675	-0.027165	-0.0144323	-0.012816	-0.0192156	0.000922271	-0.00335717	-0.019834	0.00194584	-0.0140917	-0.0300342	0.0167974	-0.00769717	-0.0234525	-0.0160964	0.0274982	-0.0022137	0.00015588	0.036004	-0.0102749	0.0134696	0.00817283	-0.0241493	-0.0109144	0.0235608	0.0158046	0.00223478	-0.00626915	3.80025e-05	0.0371151	-0.0191839	-0.0260897	0.00489768	-0.00817192	-0.0043986	0.0120732	-0.0226029	-0.000445924
MKP-late:GP6	NA	0	0.0143332	0	0	0	0	0.0142488	0	0	0.00731923	0	0	0	0.007041	0	0	0.0098383	0	0	0	0	0	0.0169859	0	0.00964097	0.0132852	0	0	0	0	0.00532436	0.00433463	0	0.01026	0.00487264	0	0	0	0.0135619	0.00679655	0	0.00560442	0.00314151	0.0136303	0	0	0	0
MKP-late:CMTM5	NA	0	0	0	0	0	0	0	0	0	0	0	0	0	0	0.0103198	0	0	0	0	0	0	0	0	0	0	0	0	0	0	0	0	0	0	0	0	0	0	0	0.0207831	0	0	0	0	0	0	0	0	0
MKP-late:CDIP1	NA	0.111843	0.0499399	0.0856832	-0.0105802	0.0849686	0.0502525	-0.020649	0.20217	0.129696	0.0430117	0.157994	0.025339	0.132437	0.0416155	0.0378366	0.0157874	0.112924	0.0289894	0.129213	-0.00658871	0.111404	-0.028893	0.0319051	0.081128	0.036935	0.0196595	0.0988959	0.0794832	0.127551	0.0974613	-0.0140179	0.0849333	0.172261	0.0176237	0.09576	-0.00231439	0.175914	0.0863328	0.00373508	0.0550995	0.109302	0.0536578	0.0888724	0.0238807	0.161365	0.0668731	0.00678914	0.108468
MKP-late:AHCYL2	NA	-0.0206244	0.0342456	0.00658253	-0.0206244	-0.0206244	-0.00574108	-0.0105671	-0.00312012	0.024747	0.0053692	-0.0125554	-0.0115108	0.0382027	-0.00448495	0.016544	-0.00818065	-0.00797418	-0.00578753	-0.00151578	-0.00250002	0.0117306	-0.0136508	-0.00488119	0.00564874	-0.00479418	-0.00481107	0.0345965	-0.00646126	-0.00265411	-0.0135577	0.00947683	0.0223453	0.00856376	0.00939832	0.0141037	0.0164583	-0.0137473	-0.0206244	0.0100608	0.00637994	0.0185074	0.00453382	0.0161632	0.00825779	-0.0206244	-0.0021347	0.00233074	0.017869
MKP-late:ATP13A2	NA	-0.0263187	-0.0379071	0.0207298	0.00473565	-0.0117092	-0.00683316	-0.015201	-0.0155225	0.0757831	-0.0238007	0.0309345	0.0552762	0.0477912	-0.0175716	0.0112099	-0.013907	0.0152169	0.0414068	0.0408965	0.0564866	0.0814837	-0.0127206	-0.0564187	0.0226869	0.108533	0.0402564	0.015429	0.0199589	0.0743217	-0.00991972	0.0320218	-0.0130726	0.00708452	0.00154151	-0.0354341	0.0186095	0.0262471	-0.0272549	-0.03079	-0.0112118	0.0493441	-0.034559	0.0205032	0.035806	0.0722165	0.00558038	-0.018437	0.0159446
MKP-late:CDC42BPB	NA	0.0777367	0.111687	0.0418326	0.0525532	-0.00901177	0.0698998	0.0918999	0.043226	0.0418848	0.110007	0.0721714	0.0185349	0.0595178	0.0496845	0.0501284	0.0278057	0.014778	0.0725957	0.0269446	0.01411	0.0154796	0.0460905	0.0348228	0.0339396	0.0190396	0.00633741	0.038365	0.0137088	-0.00901177	0.00304608	-0.00901177	0.00925053	0.0019564	0.0234123	-0.00139617	0.0151621	-0.00901177	0.00679069	-0.00447346	0.0256282	-0.00901177	0.00749598	-0.000330982	-0.00305037	0.0125444	-0.00222531	-0.00901177	-0.000340506
MKP-late:PRKG1	NA	0	0.106229	0.00891983	0.0689414	0.0478404	0.103419	0.046892	0	0.0124937	0.0922859	0.0342963	0.0876032	0.0102486	0.0768198	0.0827061	0	0	0.118922	0.0226463	0.144261	0.0207258	0.0731226	0.0457767	0	0	0.116986	0.0133664	0.0460865	0.00793029	0.0191362	0.00642829	0	0.00931327	0.158394	0.0175441	0.0280143	0.015286	0.0152935	0.0155186	0	0	0.137944	0	0.0103627	0.0292221	0	0	0
MKP-late:TTC27	NA	0.00586849	0.0345393	0.0140819	-0.0133588	0.00660916	0.0852805	-0.00934206	0.0226622	0.0505419	0.00302186	0.00772651	0.00950514	0.0610979	-0.00582441	-0.030363	-0.0049534	0.0735082	0.00521674	0.0648094	-0.0013722	0.0960302	-0.0321956	0.0181847	0.0122779	0.035443	-0.000628736	0.0520372	0.0241443	0.125929	0.0505158	0.0170786	-0.00505445	0.050221	0.0480885	0.0170583	0.0383142	0.124303	0.0365811	0.0265027	0.045841	0.0554689	0.040373	0.0594389	0.0209313	0.167802	0.0209351	0.0197235	0.0448292
MKP-late:LTBP1	NA	0	0	0	0	0	0	0	0	0	0	0	0	0	0	0	0	0	0	0	0	0.00861024	0	0.00817469	0	0	0	0	0	0.0106181	0	0	0.00691573	0.0445362	0.0712775	0.0262449	0.121173	0.0152279	0.020929	0.115439	0.0349658	0	0.00676959	0	0.00937153	0	0	0	0.00301643
MKP-late:ITGA2	NA	0.0146024	0.0133966	0.0465404	0.0703847	0.0665103	0.0307372	0.0100573	0.0394712	0.013858	0.0374622	0.0260886	0.065504	0	0.020379	0.0140047	0.0340298	0	0.0194617	0.0829109	0.0479243	0.063385	0.0256372	0.0155658	0.0699683	0.0190977	0.0425512	0.0850048	0.0558603	0.0383943	0.0280985	0.0151568	0.0799419	0	0.00562012	0.03499	0.00708226	0	0.0272833	0.0127034	0.0068878	0	0.0213233	0.0213905	0.011686	0.00750567	0.0110293	0.0162939	0.0471272
MKP-late:SLC30A5	NA	0.0580549	-0.041765	0.0715302	-0.0329985	-0.222705	0.0278935	0.0329073	-0.00697513	0.0501167	0.064195	0.113979	0.107092	0.109921	0.0349837	0.00834038	-0.00266105	0.130727	0.0169217	0.111093	-0.0569085	0.04801	0.0661475	-0.0275767	0.0410478	0.0726631	0.0822691	0.153616	-0.0256397	0.0591352	0.0304874	0.056577	0.0507661	0.193332	0.0492108	0.128585	0.0680117	0.134776	0.0402211	0.0880221	0.0831645	0.0878281	0.10079	0.119509	0.000236974	0.108291	0.0754405	0.118115	0.113773
MKP-late:TBXAS1	NA	0.152595	0.139387	0.324502	0.101098	0.221265	0.0600236	0.04134	0.258231	0.182228	0.175251	0.288147	0.218748	0.16975	0.156705	0.0465987	0.250834	0.154141	0.0991521	0.349707	0.206745	0.22135	0.166996	0.177582	0.230255	0.173278	0.240479	0.38936	0.244913	0.231941	0.21819	0.134218	0.259192	0.17063	0.197813	0.282355	0.291189	0.153837	0.220717	0.172522	0.283008	0.238515	0.0819341	0.35226	0.124696	0.289504	0.156426	0.226788	0.220476
MKP-late:MMRN1	NA	0.359468	0.644109	0.535508	0.351686	0.404939	0.48293	0.677749	0.446054	0.454635	0.577736	0.544527	0.397585	0.264174	0.387978	0.430143	0.23261	0.302436	0.510345	0.5965	0.322615	0.216917	0.480939	0.450121	0.349421	0.226086	0.500772	0.365297	0.232854	0.187665	0.31962	0.386079	0.203841	0.201035	0.246607	0.27497	0.158834	0.132697	0.214103	0.237819	0.118469	0.156504	0.27232	0.324703	0.200798	0.17483	0.238932	0.202893	0.168424
MKP-late:ADRA2A	NA	0.0149688	0.0208202	0.00654031	0	0	0.0141516	0	0.0193672	0.0115348	0.0107969	0.0358868	0.0181551	0.0131968	0	0.0100007	0.0146317	0.0198512	0.040185	0.0393546	0.00675378	0.00657214	0	0.00774571	0.0117691	0.0179534	0.0173844	0.0132717	0.021955	0.0100763	0.0257052	0.0144618	0.0222803	0.0307522	0.0699178	0.056031	0.0344896	0.0230648	0.0686728	0.10916	0.0319453	0	0	0	0	0	0	0	0.00562034
MKP-late:TGFB1I1	NA	0.121995	0.0388393	0.135829	0.0452535	0.0453939	0.0153733	0.0200729	0.0292327	0.067575	0.0245773	0.0987433	0.00896964	0.103993	0.0309191	0.0298286	0.0301296	0.0738509	0.0314111	0.0779871	0.0364647	0.0836178	0.0240693	0.00575502	0	0.00618497	0	0.0475034	0	0.0604185	0.00893866	0	0.011301	0	0.0148105	0.0408391	0.00735852	0.0299797	0.0140782	0.00636202	0.019832	0.00618685	0	0.0343204	0.0171552	0.0477041	0.0051161	0.00597191	0
MKP-late:EFNB2	NA	0.0489092	0.0486189	0.0327827	0	0	0.0341182	0.0214533	0.0152698	0	0.0439476	0.0157983	0	0	0.0238493	0	0.00931389	0	0.00751407	0.0042218	0	0	0.0133653	0	0.00358468	0.0103919	0	0	0.0165122	0.0105161	0.0196068	0	0	0	0.0232247	0.0108754	0	0.028488	0.0339818	0.0118248	0.0035149	0.0106451	0	0	0	0.0102931	0	0	0
MKP-late:KALRN	NA	0	0	0	0	0	0	0	0	0	0.0073762	0	0	0	0	0	0	0	0	0	0	0	0	0	0	0	0	0	0	0	0.00953194	0.0072271	0	0	0	0	0	0	0	0	0	0	0	0	0	0	0	0	0
MKP-late:LAT	NA	-0.00379907	-0.00379907	-0.00379907	-0.00379907	-0.00379907	-0.00379907	-0.00379907	-0.00379907	-0.00379907	-0.00379907	-0.00379907	-0.00379907	0.00900443	-0.00379907	0.00652069	-0.00379907	-0.00379907	-0.00379907	-0.00379907	-0.00379907	0.00277947	-0.00379907	-0.00379907	-0.00379907	-0.00379907	-0.00379907	-0.00379907	-0.00379907	-0.00379907	-0.00379907	-0.00379907	-0.00379907	-0.00379907	0.0297887	0.00289757	-0.00379907	0.00806593	-0.00379907	0.00937304	-0.00379907	-0.00379907	0.0018489	0.00549212	0.000370509	-0.00379907	-0.00379907	0.00243858	-0.00379907
MKP-late:PDIA5	NA	-0.064477	0.0176016	0.0239542	0.131196	-0.064477	-0.0276788	-0.0171206	0.0551044	-0.0118504	0.0309543	0.0234974	0.0275077	0.0133217	0.0475267	0.0267509	0.103444	-0.0253686	0.00966665	0.0281379	0.0366439	0.0100563	0.0408042	-0.00187063	0.104726	-0.0268999	0.0716922	0.0368689	0.0839602	-0.0436091	0.0711833	0.0202905	0.0810201	-0.0347318	0.0405655	0.0228831	0.0758645	-0.00566025	0.00744324	-0.0110412	0.0477693	0.109678	0.037985	0.0927797	0.111449	0.0168509	0.106977	0.0785551	0.159651
MKP-late:SLC37A1	NA	0.144265	0.00498834	0.12109	0.0490717	0.15473	0.0432069	0.0971242	0.165625	0.27486	0.0112256	0.115965	0.111107	0.137495	0.0686413	0.0934863	0.0929564	0.172776	0.0523103	0.114938	0.163758	0.0705863	0.11911	0.122099	0.138735	0.142039	0.0460832	0.158064	0.0281068	0.0294998	0.0187042	0.136966	0.0711875	0.0368967	0.0506427	0.00700586	0.0923129	0.0588521	0.0306092	0.0421855	0.135702	0.0303955	0.0366402	0.0029924	-0.0312941	0.0387897	0.0182885	0.00446557	0.0838342
MKP-late:PRTFDC1	NA	0.0724417	0.0169008	0.0385823	0.0350671	-0.021469	0.0589627	0.0457453	0.0307354	0.0502463	0.0313641	0.0771301	0.0555654	0.0880266	-0.000676337	0.0111705	0.0252806	0.0341614	0.0662915	0.0235012	-0.012296	0.0463436	0.0575588	0.0250794	0.020178	0.0776569	0.0768171	0.0804858	0.0429343	0.114441	0.00801061	0.0780492	0.0474164	0.0947062	0.0995153	0.0821409	0.0909084	0.0592776	0.024341	0.0879524	0.00999791	0.0790872	0.0642849	0.139362	0.0987045	0.0659281	0.0484776	0.0420043	0.0405158
MKP-late:VWF	NA	0	0.0108754	0.0361964	0.0133846	0	0	0	0.024433	0.0152627	0.0814154	0.0200092	0	0.0113848	0	0.0437631	0.0280669	0	0.0719824	0.0771335	0.0497548	0.00997697	0.0131391	0.055939	0.0185418	0.00466545	0.0392796	0.0263183	0	0.00930767	0	0	0.00925109	0.00783754	0.0943787	0.0155986	0.00922026	0	0.0331588	0.0619999	0.0137192	0	0	0	0	0	0	0.00726913	0.00471482
MKP-late:PDE3A	NA	0	0.0283868	0	0	0.0373348	0.0511297	0	0.0151708	0.0103075	0.0140505	0.0137048	0	0	0	0	0.00819902	0	0.00698434	0.00447963	0	0	0	0	0	0.0127498	0.0147729	0	0.00717828	0	0	0	0	0	0.0325381	0.0208901	0	0.00842291	0.00839016	0	0.0121242	0	0	0	0	0	0	0	0.00383248
MKP-late:GP1BA	NA	0	0	0	0	0	0	0	0.00688914	0	0	0	0	0	0	0	0	0	0	0.0219099	0.00823412	0	0.00812223	0.00920566	0	0	0.0077705	0	0	0	0.00610578	0	0	0	0	0	0.00747901	0	0.0203175	0	0	0	0	0.00372577	0	0	0	0.0113632	0.00301643
MKP-late:ITGA6	NA	0.016224	0.0231085	-0.0054933	0.0544307	0.0997262	0.0389003	0.0455594	0.0459471	0.0601495	0.0241587	0.0455093	0.087228	0.190307	-0.012578	-0.0143453	0.0144835	0.127285	0.0364613	0.0612206	-0.00729298	0.13577	0.0533113	0.0559926	0.080447	0.0834133	0.0449989	0.0733891	0.0781873	0.119557	0.107706	0.105111	0.0355495	-0.00576239	-0.0054132	0.0141641	0.0139947	0.102314	0.0534504	0.0818447	0.0161228	0.0525102	0.0727046	0.0858178	0.0831135	0.0728619	0.0899222	0.112146	0.0541367
MKP-late:PTGER3	NA	0	0	0	0	0	0	0	0	0	0	0	0	0	0	0	0	0	0	0	0	0	0	0	0	0	0	0	0	0	0	0	0	0	0.0060641	0	0	0	0	0	0	0	0	0.00334546	0	0	0	0	0
MKP-late:RBPMS2	NA	0	0	0	0	0	0	0	0	0	0	0	0	0	0	0	0	0	0	0	0	0	0	0	0	0	0	0	0	0	0	0	0	0	0.0116425	0	0	0	0.00523584	0.0119053	0	0	0	0	0	0	0	0	0.00986019
MKP-late:ADCY6	NA	0.0157948	0.023176	0.0240163	0.0131891	0	0.0322448	0.0370363	0.0159313	0.0156066	0.0151337	0.0078221	0.0175013	0.0101361	0.0432452	0.044661	0.0295629	0.00826368	0.0238097	0.0259015	0.0488022	0.011438	0.0375154	0.0392266	0.0653531	0.0360966	0.0217433	0.0131705	0.0291353	0.0151401	0.0571388	0.0201923	0.0346425	0	0.0287001	0.0235229	0.0406615	0.0194435	0.0163217	0.0207698	0.0477928	0.00776835	0.023777	0.00449243	0.0276855	0	0	0.0363671	0.0148034
MKP-late:EXOC3L2	NA	0	0	0	0	0	0	0	0	0	0	0	0	0	0	0	0	0	0	0.00722083	0	0.00782882	0	0	0	0	0	0	0	0	0	0	0	0.00997267	0	0.00754502	0.00761758	0	0	0	0	0	0	0	0	0	0	0	0
MKP-late:TMSB15A	NA	0	0	0	0	0	0	0	0	0	0	0.0162642	0.00904164	0.0202974	0	0	0	0	0	0	0	0	0	0	0.0058682	0	0	0.0126552	0	0.0295855	0.00702911	0.00796306	0.00707178	0.00611655	0.00618147	0.00496492	0.0134208	0.0131054	0.00601357	0.0153929	0	0.0238201	0	0.0117098	0.012758	0.0387629	0.0170349	0.00917191	0.00911464
MKP-late:ITPKA	NA	0	0	0	0	0	0	0	0	0	0	0	0	0	0	0	0	0	0	0	0	0	0	0	0	0	0	0	0	0	0	0	0	0.00785022	0	0	0	0	0	0	0	0.0135311	0	0.00380231	0	0	0	0	0.00550994
MKP-late:CAMK1	NA	0	0	0	0	0	0	0	0.00496975	0	0	0	0	0	0	0	0	0	0	0	0	0	0	0	0	0	0	0	0	0	0	0	0	0	0	0.00487264	0	0.00898984	0	0.0120912	0	0	0	0	0	0	0	0	0
MKP-late:GJA4	NA	0	0	0	0	0	0	0	0	0	0	0	0	0	0	0	0	0	0	0	0	0	0	0	0	0	0	0	0	0	0	0	0	0	0	0	0	0	0	0	0	0	0	0	0	0	0	0	0
MK-Platelet:LDLRAP1	NA	-0.0232803	-0.0215357	-0.0115406	-0.040191	0.00777794	-0.040191	-0.0279868	-0.0163309	-0.00829308	-0.0229411	0.0362375	-0.040191	0.00718728	-0.0261479	-0.031866	-0.0166413	-0.00967065	-0.0315232	0.0181852	-0.0126084	0.0617998	-0.0290692	-0.024614	-0.00401309	-0.0117553	-0.00843173	0.00732702	-0.0155307	0.0369864	-0.0331243	-0.0259223	-0.00538462	-0.0140345	-0.0110475	0.0148845	-0.0245882	-0.00339166	-0.040191	-0.0262767	-0.00670018	0.035025	-0.0243613	0.0305725	-0.040191	0.0459039	-0.0271307	-0.040191	0.0322847
MK-Platelet:TSPAN33	NA	0.256457	-0.0113305	0.266439	0.0194337	0.141237	0.00258603	-0.0186764	0.0437568	0.266715	0.0248393	0.227829	-0.0340336	0.150425	0.0355508	0.0121202	0.010962	0.304023	0.0666975	0.147147	0.00886077	0.219792	0.0810665	-0.00672756	0.160701	0.26513	0.0915013	0.28669	0.0277717	0.216525	0.0860493	0.0881268	0.0759115	0.173679	-0.0225843	0.0826518	-0.0624785	0.0260918	-0.0645241	-0.0402147	-0.0443094	0.31572	0.0871069	0.158127	0.0853251	0.17108	0.0242649	0.0289371	0.174314
MK-Platelet:PDE5A	NA	0	0	0.00818612	0.010198	0	0.0165408	0.0228979	0.0223926	0	0.00829788	0	0	0	0	0	0.00760689	0.0107649	0.00704802	0.0112763	0.0183406	0	0	0	0.0132798	0.00828123	0	0.0370426	0.025745	0	0	0	0	0.0185983	0	0.00773423	0.00576598	0	0	0	0	0	0	0.00404027	0	0.00535293	0	0	0.00687016
MK-Platelet:PTPRN	NA	0	0	0	0	0	0	0	0	0	0	0	0.0129297	0	0	0	0	0	0	0.00826563	0	0	0	0	0	0	0	0	0	0	0	0	0	0	0.00730635	0.00499024	0	0.0160672	0	0.00613954	0	0	0	0	0	0	0	0	0
MK-Platelet:CD226	NA	0	0	0	0	0	0	0	0	0	0	0	0	0	0	0	0	0	0	0.0043832	0	0	0	0	0	0	0	0	0	0	0	0	0	0	0.00692182	0	0	0	0.0092392	0	0	0	0	0.0021922	0	0	0	0	0
MK-Platelet:ARHGAP18	NA	-0.0496239	-0.0687789	-0.0489697	-0.0545053	0.0183153	-0.0936716	-0.073757	-0.0814815	0.0285149	-0.0482748	-0.0118082	-0.0936716	0.00028194	-0.0387476	-0.0373924	-0.0768852	-0.0514078	-0.0453797	0.0504653	0.00355406	-0.00950131	-0.0453935	-0.0795367	-0.0408616	-0.0150275	-0.0294173	0.0231143	-0.0466275	0.0348676	-0.0326645	-0.0447182	-0.0640703	-0.00050402	-0.00241253	-0.0320393	-0.0304411	0.00328236	-0.0186817	-0.057027	-0.0396691	0.0455081	0.0157663	0.0132588	0.013096	-0.0309625	-0.0578642	-0.0225811	-0.0153698
MK-Platelet:CMTM2	NA	0	0	0	0	0.0448155	0	0.00798113	0	0	0	0	0	0	0.0168612	0.0085119	0	0	0	0	0	0	0	0	0	0	0	0.00353942	0	0.0144974	0	0	0	0	0	0.00431153	0	0	0	0	0	0.00691506	0	0.00996195	0.00651328	0.00816329	0	0.0122853	0
MK-Platelet:TMEM91	NA	0.39833	0.38252	0.287688	0.16388	0.217071	0.213423	0.234878	0.230045	0.453758	0.270811	0.32029	0.180333	0.328923	0.177239	0.174711	0.257832	0.233985	0.183049	0.352754	0.268473	0.176836	0.236681	0.230558	0.249461	0.22124	0.140339	0.210465	0.155092	0.11515	0.109359	0.123889	0.299934	0.31559	0.192628	0.229798	0.119415	0.125675	0.193176	0.152709	0.23007	0.0852856	0.11075	0.0714239	0.0285198	0.114181	0.0525579	0.129124	0.0856694
MK-Platelet:LGALSL	NA	0.0233396	0.0173807	0.010644	0.0225136	0	0	0.0133342	0.0408358	0.0389546	0.00833682	0.0300282	0.059581	0	0.0182134	0.0485001	0.00683394	0.009179	0.0221384	0.0163436	0	0.00949163	0.00760238	0.00816376	0.012639	0.0232675	0.00915701	0	0.017542	0.0093195	0.00526618	0.0107146	0	0.0198626	0.00602351	0.0162498	0	0	0.00674927	0	0.00496078	0	0.00583141	0.0120872	0.00482705	0	0	0.00484062	0.00241599
MK-Platelet:TMEM140	NA	0.0409295	0.174032	0.0987972	0.0363612	0.0822496	0.0976746	0.0849053	0.084054	0.0699592	0.109255	0.0415241	0.0414385	0.0496369	0.0182858	0.0248762	0.0605986	0.0288808	0.0672479	0.100818	0.0452594	0.122111	0.0838746	0.0698575	0.0492234	0.0886372	0.105739	0.0587125	0.0569485	0.0558082	0.0287791	0.0605339	0.0289733	0.0256608	0.0357893	0.0161607	0.00641628	0.046601	0.0514003	0.0255802	0.0397217	0.00118977	0.0297018	0.0197611	0.0349821	0.00908614	0.0281983	-0.0013067	0.018328
MK-Platelet:PCSK6	NA	0	0	0	0	0	0	0	0	0	0	0	0	0	0	0	0	0	0	0	0	0	0	0	0	0	0	0	0	0	0	0	0	0	0	0	0	0	0	0	0	0	0	0	0	0	0	0	0
MK-Platelet:TNNC2	NA	0.14386	0.0348474	0.079806	0.0553422	0	0.025805	0.108759	0.0482986	0.0813143	0.0752308	0.0782998	0.0624279	0.0752979	0.0537266	0.0645366	0.0368601	0.0324371	0.029092	0.0491759	0.0298605	0.0215384	0.0409012	0.0400943	0.015002	0.0378278	0.0180737	0.00917884	0	0	0.0155223	0.00610473	0.00721161	0.00971578	0.0614325	0.0325309	0	0.0179019	0.023486	0.0244731	0.00665045	0	0	0	0.0118537	0	0	0.0180433	0
MK-Platelet:MLH3	NA	0.223168	0.248019	0.233148	0.218493	0.00563026	0.165978	0.280903	0.104368	0.31663	0.238781	0.1621	0.228614	0.137079	0.0933286	0.142878	0.111107	0.189052	0.253913	0.198813	0.229274	0.130381	0.248154	0.398219	0.190254	0.154362	0.161474	0.104416	0.129134	0.11676	0.108998	0.14228	0.112315	0.140041	0.133851	0.075341	0.0527175	0.101185	0.126408	0.078069	0.118635	0.0496743	0.0601171	0.116839	0.0942374	0.103028	0.0614734	0.0645045	0.0547589
MK-Platelet:RGS6	NA	0	0	0	0	0	0	0	0	0	0.00826563	0.00786425	0	0	0	0	0	0	0	0.0090509	0	0	0	0	0	0	0	0	0	0	0	0	0	0	0	0.00485048	0	0	0	0	0	0	0	0	0	0	0	0	0
MK-Platelet:VIL1	NA	0	0	0.0231159	0.00667739	0	0	0.0347161	0	0	0	0.0131507	0	0	0.0104406	0.00863892	0	0	0.0142808	0.0043832	0.0262681	0	0.0170264	0	0	0.00998416	0.0168765	0	0.0178487	0	0	0	0.00661599	0	0.0195122	0.0089233	0.0226637	0.0061882	0.0173182	0.0162571	0.0104033	0.00989547	0.0118974	0.00419682	0.0156501	0	0.00522989	0.00616243	0.0141044
MK-Platelet:ABLIM3	NA	0	0	0	0	0	0	0	0	0	0	0	0	0	0	0	0	0	0	0	0	0	0	0	0	0	0	0	0	0	0	0	0	0	0	0	0	0	0	0	0	0	0	0	0	0	0	0	0
MK-Platelet:CABP5	NA	0	0	0	0	0	0	0	0	0	0	0	0	0	0	0	0	0	0	0	0	0	0	0	0	0	0	0	0	0	0	0	0	0	0	0	0	0	0	0	0	0	0	0	0	0	0	0	0
MK-Platelet:TSPAN9	NA	0	0	0.0064549	0	0.0448155	0	0.0133342	0	0	0	0	0	0	0	0	0	0	0	0	0	0	0	0	0	0	0	0	0	0	0	0	0	0	0	0	0	0	0	0	0	0	0	0	0	0	0	0	0
MK-Platelet:ENKUR	NA	0	0.00632742	0	0	0	0	0.0112374	0	0	0	0	0	0	0	0	0	0	0	0	0	0	0.00733825	0	0	0	0	0	0	0	0	0	0	0	0	0	0	0	0	0	0	0	0	0	0	0	0	0	0
MK-Platelet:CTSA	NA	-0.113071	-0.153673	-0.145421	-0.108165	-0.0103502	-0.143604	-0.143079	-0.120534	-0.190316	-0.152715	-0.134909	-0.151344	-0.159455	-0.187459	-0.235032	-0.127354	-0.151224	-0.142234	-0.0657877	-0.183703	-0.149867	-0.19491	-0.163705	-0.15427	-0.0481552	-0.12107	0.000506952	-0.137336	-0.0268802	-0.161711	-0.184137	-0.0938129	-0.037555	-0.104109	0.0320539	-0.0464209	-0.000322029	-0.0188052	-0.120223	-0.0568799	-0.0290699	-0.0095956	0.115382	0.0210602	0.184841	-0.0037159	0.0171993	0.114919
MK-Platelet:ITGB3	NA	0	0	0	0	0	0	0	0	0	0	0	0	0	0	0	0	0	0	0	0	0	0	0	0	0	0	0	0	0	0	0	0	0	0.0060641	0	0	0	0.00674927	0.00453831	0	0	0	0	0	0	0	0	0
MK-Platelet:GP9	NA	0.0112935	0	0	0.00918746	0	0	0	0	0	0	0.00763698	0.00830475	0	0	0	0	0	0	0	0	0	0	0	0.00608825	0	0	0	0.00702701	0	0.00621527	0	0	0	0	0	0	0	0.00747584	0.0147129	0	0	0	0	0	0	0.0112233	0	0
MK-Platelet:C19orf33	NA	0	0	0.0167556	0.0107088	0	0.0157324	0.0328164	0	0.0170368	0.00817374	0.00730409	0.00698538	0.0230911	0.0216433	0	0.00925146	0.0161597	0	0.00832754	0	0.0100094	0.0147168	0.0059679	0	0.0262064	0.0166796	0.0209171	0.0281404	0.00930767	0	0.00764236	0.0186068	0.0201441	0.00854355	0.0125633	0	0	0.00814766	0	0.0192023	0.00579084	0	0.00968191	0.0176767	0.0183522	0.00784453	0	0.0147648
MK-Platelet:NEXN	NA	0.000217526	0.00351764	-0.00109492	0.022757	-0.0149942	-0.0149942	-0.00280312	-0.00262342	-0.00468518	-0.00617617	0.00730371	0.0097865	0.0182538	-0.00602165	-0.0149942	-0.00829056	-0.00422931	-0.00646985	-0.000669616	-0.00758039	-0.00740202	-0.00839695	0.00128696	0.00397885	-0.0149942	-0.00632423	0.0224999	0.0032665	0.00501492	-0.000524603	0.00993434	-0.00288122	-0.0149942	0.0298826	-0.00369717	-0.0149942	-0.00811707	0.0150933	0.0254966	0.0103908	0.0106114	-0.00267999	0.0222844	0.0248342	0.00498233	0.0173464	-0.00564685	0.0152705
MK-Platelet:ZNF185	NA	0.0258443	0.0370579	0.0999093	0.0498027	0.0715593	0.0507431	0.0604592	0.0533136	0.0470232	0.0958408	0.0557952	0.0438018	0.000136775	0.0226055	0.06993	0.0452168	0.00236446	0.0725805	0.0960587	0.0620649	-0.00599419	0.0434253	0.0538485	0.0788805	0.0108249	0.0538581	0.0645959	0.0186973	0.00782987	0.0379524	0.0161716	0.0425324	0.015428	0.0560464	0.044045	0.0207058	0.00545758	0.045777	0.0209066	0.0431845	0.00465445	0.0580503	0.0319252	0.0304264	0.0119543	0.0290424	0.0570068	0.0434096
MK-Platelet:UBL4A	NA	-0.0372259	-0.0394215	0.00754972	-0.0256489	-0.00396895	-0.0518093	-0.0443932	0.011244	-0.0285866	-0.034691	-0.0077716	-0.044824	-0.0376605	-0.0518093	-0.0332101	-0.0367733	-0.040356	-0.0518093	-0.0259196	-0.0315094	-0.0427841	-0.0407316	-0.0518093	-0.0180131	-0.0409997	-0.0423871	-0.00882489	-0.0257881	-0.032679	-0.0404491	-0.0447802	0.00693056	-0.0248126	-0.0219826	-0.0150575	-0.0360476	-0.010973	-0.035786	-0.0217843	-0.0228163	-0.0139144	-0.0248348	-0.0168343	-0.0248341	-0.0041931	-0.0350556	-0.0302675	-0.00540403
MK-Platelet:SCN1B	NA	0.0789999	0.0416006	0.0633773	0.0790751	0.191277	0.16229	0.0464389	0.0280862	0.0940874	0.0391505	0.00120591	0.0529014	0.109185	0.0270978	0.0592269	0.0808484	0.0274189	0.0108459	0.0355735	0.0115627	0.0600499	0.0340052	0.0700558	0.0332928	0.0199002	0.0261872	0.00173468	0.0323114	0.0429597	0.00579902	-0.00148681	0.0227866	-0.000601293	-0.00893267	-0.00190844	0.00307605	0.0081961	-0.00304065	0.0051433	-0.00893267	0.0071196	0.0146463	0.0224559	0.0271703	0.0436916	0.0119031	-0.00249855	0.00780333
MK-Platelet:SCGB1C1	NA	0	0	0	0	0	0	0	0	0	0	0	0	0	0	0	0	0	0	0	0	0	0	0	0	0	0	0	0	0	0	0	0	0	0	0	0	0	0	0	0	0	0	0	0	0	0	0	0
MK-Platelet:TPST2	NA	0.193619	-0.0102624	0.0590602	-0.0362052	0.430661	-0.00322617	-0.0449571	0.0582904	0.145621	-0.0233157	0.103716	-0.0324127	0.232114	0.0144209	-0.0276473	0.0174644	0.162806	-0.0376781	0.0313236	-0.0295345	0.256464	0.0118281	-0.0471997	0.0355125	0.0540021	-0.0304395	0.000311751	-0.0356109	0.192239	-0.00209632	-0.024066	-0.00991819	0.0967648	0.00104239	0.00734462	-0.0553841	0.201576	0.0226091	0.0334004	0.0594597	0.11277	-0.0159773	0.0256302	-0.0494696	0.14559	-0.0579232	-0.029007	0.0231178
MK-Platelet:RUFY1	NA	-0.0542992	-0.0235663	0.0406357	-0.0527606	-0.0305868	0.00543111	-0.0902118	0.01595	-0.0742463	-0.00614622	-0.0136371	-0.0289662	0.05449	-0.00533173	-0.0297193	-0.00903677	0.0208902	0.0283929	-0.00999396	-0.0605713	0.0991415	-0.0378467	-0.040259	0.0380388	0.0131628	0.00436486	-0.00809555	-0.0478482	0.0673404	0.0205622	-0.0463045	0.0192316	-0.0295394	0.071878	0.0172803	-0.000996408	0.0326776	0.0161538	-0.00041328	0.0441168	0.107423	0.00597472	0.0658182	0.0638045	0.188641	0.0248993	0.00969831	0.0118091
MK-Platelet:HGD	NA	0	0	0	0	0	0	0	0	0.00613768	0	0	0	0	0	0	0	0	0	0	0	0	0	0	0	0	0	0.00600139	0	0	0	0	0	0	0	0	0	0	0	0	0	0	0	0	0	0	0	0	0
MK-Platelet:SEPT5	NA	0.0254372	0.0492876	0.0394563	0.0317825	0	0.0179437	0.0160733	0.0236338	0.0378217	0.0255391	0.0258706	0.0117013	0.0411182	0.0271406	0.0364583	0.0160545	0.0232428	0.0303961	0.0619712	0.0241872	0.0256962	0.0169882	0.0489445	0.0568213	0.0292493	0	0.0137201	0.0083972	0.00618955	0.00858859	0	0.00654665	0.0192939	0.0183753	0.0817772	0.0343431	0.128108	0.0751958	0.0221731	0.0903404	0	0	0.00980538	0.0104598	0	0.00654242	0	0
MK-Platelet:ESAM	NA	0.101401	0.0358285	0.0611905	0.0369789	0.091799	0.0191807	0.070159	0.0306939	0.0410586	0.0323651	0.0868076	0.0265128	0.110163	0.0373703	0.0085119	0.0258548	0.0352936	0.031589	0.0631005	0	0.032472	0.0217711	0.0167865	0.0139014	0.0610909	0.0483811	0.0426754	0	0.0556872	0.0364467	0.0296098	0.00591283	0.0266131	0.0146283	0.0090177	0	0.0174603	0	0	0.0159614	0.0114747	0.00521899	0.011388	0.0174013	0.0114448	0.00607109	0.00612762	0.00356633
MK-Platelet:SNAP23	NA	0.466096	0.215512	0.108364	0.110814	0.427209	0.165398	0.0577835	0.0991677	0.474688	0.131506	0.193307	0.188313	0.255549	0.131625	0.0734117	0.138631	0.353405	0.109534	0.16433	0.0564267	0.278631	0.0059131	0.0908116	0.144421	0.287283	0.0806807	-0.00470713	0.00517147	0.34944	0.0496167	0.0718412	0.0282703	0.227028	0.0179514	0.0887974	0.0429269	0.250308	0.119376	0.164967	0.0687119	0.218863	0.045336	-0.00350066	0.00109065	0.228863	0.00962734	-0.037257	0.0477839
MK-Platelet:GNAZ	NA	0	0	0	0	0	0	0	0	0	0	0	0	0	0	0	0	0	0	0.00543847	0	0	0	0	0	0	0	0	0	0	0	0	0	0	0	0	0	0	0	0	0	0	0	0	0	0	0	0	0
MK-Platelet:CXCL5	NA	0	0	0	0	0	0	0.0103136	0	0	0.0158054	0	0	0	0	0	0	0	0	0	0	0	0	0	0	0	0	0	0	0	0	0	0	0	0	0	0	0	0.0149519	0	0	0	0	0	0	0	0	0	0.00456626
MK-Platelet:MYL9	NA	0.153116	0.0733758	0.147457	0.0510116	0.138563	0.188047	0.0663859	0.0807549	0.092023	0.0314783	0.0977639	0.0410913	0.0896936	0.060773	0.0695062	0.054818	0.0244572	0.0775678	0.0390202	0	0.0170922	0.037441	0.0320173	0.0131024	0.0170666	0.0197156	0.00681192	0.00787569	0.0221035	0.0161242	0.0230916	0.017497	0.0264551	0.00756161	0.0215816	0.0145585	0.031204	0	0.0123189	0.00574921	0.0135146	0	0.00319224	0.0126212	0.0304281	0	0	0.00398855
MK-Platelet:PPBP	NA	0	0	0	0	0	0	0	0	0	0	0	0	0	0	0	0	0	0	0	0	0	0	0	0	0	0	0	0	0	0	0	0	0	0	0	0.00976701	0	0	0	0	0	0	0	0	0	0	0	0
MK-Platelet:NRGN	NA	0.0309955	0.00190721	0.0899236	0.031806	0.0538025	-0.0112584	-0.0325325	0.02529	0.090118	0.0979198	0.0743283	-0.0019457	0.181236	0.0350366	0.0385264	0.0591035	0.0712441	0.0413129	0.014056	-9.8389e-05	0.16909	0.0368492	0.0504834	-0.0414664	0.142947	0.0377354	0.0968914	0.0548888	0.136354	0.00525131	0.0776782	0.0489888	0.0561178	0.0391803	-0.0100326	0.00857676	0.114553	0.0474843	0.0707418	-0.00176309	0.190726	0.142031	0.17366	0.132115	0.340026	0.199118	0.184112	0.128753
MK-Platelet:AQP10	NA	0.0155363	0	0	0	0	0	0	0	0	0	0.004894	0	0	0	0	0	0	0	0.00756526	0	0	0	0	0	0	0	0	0	0	0.00774955	0	0	0	0	0.00769662	0	0	0	0	0	0	0	0	0	0	0	0	0
MK-Platelet:HIST1H2BJ	NA	0.00759004	0.000923429	0.000970181	-0.0147473	-0.0255859	0.0441956	-0.0175085	-0.0129404	-0.0102714	0.0334282	-0.0108045	-0.012703	-0.00595029	0.000836924	-0.0158694	-0.0213311	-0.00673832	0.000781788	-0.0187231	-0.0107362	0.0267977	0.0240764	-0.00196902	-0.00151074	-0.0157224	0.000538541	-0.0255859	-0.0123344	-0.000659207	-0.0119907	-0.0255859	-0.0122641	0.00688453	0.0154354	-0.0255859	-0.00821503	0.061525	-0.00603234	-0.00915656	-0.0173941	-0.0255859	-0.0184327	-0.0255859	-0.0209915	-0.0132734	-0.0255859	-0.0191442	-0.0162844
MK-Platelet:PDZK1IP1	NA	0.218281	0.178757	0.160486	0.0319051	0.230264	0.138062	0.0585361	0.0872512	0.0670418	0.125146	0.102431	0.0498936	0.0674104	0.0404341	0.0819196	0.0307187	0.0188608	0.0275211	0.0248465	0.00887903	0.0300197	0.0482539	0.0259283	0.0318975	0.013447	0.0330889	0.00938622	0.0224801	0	0.0321157	0.0249505	0.00654665	0.0293392	0.023612	0.00702422	0.0123416	0.00898984	0.00751527	0.0288233	0.0307339	0	0	0.00791664	0	0	0	0	0
MK-Platelet:MAP3K7CL	NA	0.041033	0.0390806	0.00940839	0.0160049	0.0373348	0	0	0.00801068	0.00849951	0.0169251	0.0275193	0.00767441	0.0341216	0	0	0	0.0108173	0.0276303	0.00308665	0	0.0100793	0	0	0.0222437	0.0103221	0.00813351	0.0252611	0.00819424	0.0229395	0	0	0.0148088	0.0266372	0.0101871	0.0121524	0	0.0200612	0	0.0064071	0.0263127	0	0.00628541	0.00361283	0	0.00548513	0	0	0.00709455
MK-Platelet:RGS18	NA	0.0718663	0.0571842	0.0804648	0.0194355	0.0360455	0.138733	0.0156881	0.0245245	0.0596378	0.083403	0.0923424	0.0102909	-0.0108785	0.0339724	0.0283828	0.0113744	-0.00268663	0.0406328	0.0327793	0.0137346	0.0136412	0.036192	0.0247313	0.021239	0.00452665	0.0444738	0.00707798	0.00348898	-0.00573139	0.0160952	-0.0108785	-0.0108785	0.094249	0.184255	0.107016	0.130922	0.0957601	0.232231	0.211507	0.144303	-0.0108785	-0.0108785	-0.00580059	-0.0108785	-0.0108785	-0.00460252	0.0145159	-0.00334894
MK-Platelet:FAXDC2	NA	0.0201435	0.0458868	0.028865	0.0179973	-0.00717336	-0.00717336	0.051439	0.0369072	0.0553465	0.0243116	0.0377765	0.013091	0.0587564	0.0208345	0.0699143	0.00814201	0.0112287	0.0240192	0.0432193	0.0234709	0.00319672	0.0241774	0.00716625	0.0403338	0.0107638	0.0249831	0.00429246	0.0285879	0.0444582	0.0214049	0.0435721	0.00807109	0.0197186	0.0157328	-0.00717336	0.0110471	0.0123841	0.0192046	0.0205992	0.0193665	0.00641857	0.00698165	0.0120393	0.00930332	-0.00717336	0.0193657	0.0161769	0.0334553
MK-Platelet:ELOVL7	NA	0.0671092	0.0313788	0.0404547	0.0824531	0.0391879	0.0171114	0.0296341	0.0239945	0.0565484	0.00818708	0.0438672	0.0529455	0.0681442	0.0176757	0.0443031	0.0302567	0.0440688	0.0494405	0.0268323	0.0322355	0.0511458	0.0612547	0.0317068	0.0314152	0.0272997	0.0229801	0.0338497	0	0.0097362	0.00762954	0.0283445	0.0180324	0.0402392	0.0374523	0.0248884	0.0398381	0.0336264	0.0305383	0.0583331	0.0179852	0.0174672	0.0245954	0.00534542	0.0312541	0.00742236	0.01118	0.0112213	0.0158732
MK-Platelet:F13A1	NA	0	0	0	0.0109185	0	0	0	0	0	0	0	0	0	0	0	0	0	0	0.00733482	0	0	0	0	0	0	0	0	0	0	0	0	0	0	0	0	0	0	0	0	0	0	0.0123908	0.00498484	0	0.00546117	0.00586119	0.00574759	0
MK-Platelet:BEND2	NA	0	0	0	0	0	0	0	0	0	0	0	0	0	0	0.0100007	0	0	0	0	0	0	0	0	0	0	0	0	0	0	0	0	0	0	0	0	0	0	0	0	0	0	0	0	0	0	0	0	0
MK-Platelet:SH3BGRL2	NA	0.0175685	0.0317093	0.027519	0.0102229	0	0	0.0227154	0.0339487	0.0571199	0.0388545	0.0147579	0.00917961	0.021779	0.010738	0.0495504	0.0286242	0.0496012	0.0315198	0.0358956	0.0433266	0.032921	0.0435377	0.0153142	0.0174294	0.02547	0.0332838	0.0367122	0.0492317	0.0188006	0.0127946	0.0259317	0.0226641	0.029474	0.0922351	0.00628291	0.00737389	0.0229962	0.0408588	0.0440715	0.0453857	0.00954993	0.0400417	0.0116406	0.0196138	0.0165362	0.0172872	0.0258541	0.0262306
MK-Platelet:MARCH2	NA	0.188915	-0.0373929	0.105263	0.145276	0.150159	-0.0409501	0.084939	0.279514	0.0988172	0.0564685	0.115868	0.140363	0.069395	0.00770075	-0.0199705	0.25058	0.0672591	-0.0464812	0.0375248	0.122466	0.0685222	-0.0684556	0.000118766	0.268384	0.0382023	-0.044804	0.089697	0.0861925	-0.000981103	0.0160794	-0.052022	0.158444	-0.0247273	-0.0197443	0.0199467	0.0690418	0.0529842	-0.018633	0.0290526	0.170229	-0.0509999	-0.0566957	-0.00658577	0.0388695	-0.00617446	-0.0446103	-0.0256137	0.0280451
MK-Platelet:CLDN5	NA	0	0.00836266	0	0	0	0	0	0.0144086	0	0	0.00328149	0	0	0	0	0	0	0	0.0169158	0	0.00657214	0	0	0	0	0.00635689	0.00787504	0.0131297	0	0	0	0	0	0	0	0	0	0	0	0	0	0.0067195	0.00840267	0	0	0	0	0
MK-Platelet:TREML1	NA	0	0	0	0	0	0	0	0	0	0	0	0	0	0	0	0	0	0	0	0	0	0	0	0	0	0	0	0	0	0	0	0	0	0	0	0	0	0	0	0	0	0	0	0	0	0	0	0
MK-Platelet:PTCRA	NA	0	0	0	0	0	0	0	0	0	0	0	0	0	0	0.00764568	0	0	0	0	0	0	0	0	0	0	0	0	0	0	0	0	0	0	0	0	0	0	0	0	0	0	0	0	0	0	0	0	0
MK-Platelet:GNG11	NA	0.129058	0.0247307	0.140268	0.395774	-0.00680931	0.0607641	0.0226129	0.143157	0.195335	0.0585566	0.217945	0.341663	0.0809	0.131748	0.0513718	0.119975	0.201887	0.0422296	0.166628	0.322394	0.0611788	0.0538237	0.0683449	0.138238	0.254594	0.0196572	0.212529	0.352552	0.124021	0.0868194	0.0719065	0.153622	0.0589156	0.000623995	0.0416587	0.00635367	0.0309559	0.00967202	0.00765381	0.00775066	0.206022	-0.00680931	0.184069	0.202982	0.0724668	0.0170821	0.0393248	0.0816799
MK-Platelet:ABCC3	NA	0	0	0	0	0	0	0	0	0	0	0	0	0	0	0	0	0	0	0	0	0	0	0	0	0	0	0	0	0.00651867	0	0	0	0.00572655	0	0	0	0	0	0	0	0	0	0	0	0.00681848	0	0	0
MK-Platelet:TMEM40	NA	0	0	0	0	0	0	0	0	0	0	0	0	0	0	0	0	0	0	0	0	0	0	0	0	0	0	0	0	0	0	0	0	0	0	0	0	0	0	0	0	0	0	0	0	0	0	0	0
MK-Platelet:GRAP2	NA	0	0	0	0	0	0	0	0	0	0.0107422	0	0	0	0	0	0	0	0.00778639	0	0	0	0	0	0	0.00643383	0	0	0	0	0	0	0	0.00980079	0.0115798	0.0052393	0	0	0	0	0	0	0	0	0	0.00926683	0	0	0
MK-Platelet:MFAP3L	NA	0	0	0.0167042	0.0246862	0.0439586	0.0279969	0.0297668	0.00924594	0	0.0186667	0.00668653	0.00741573	0.0140106	0.00930581	0	0.00757216	0	0.00887227	0.0168973	0	0	0.0225274	0	0	0.00910236	0	0.0125497	0	0	0	0	0.00724341	0	0.00602351	0	0	0	0	0.014491	0	0	0	0	0.00542316	0	0	0	0
MK-Platelet:TUBB1	NA	0	0	0	0	0	0	0.00853366	0.00550356	0	0.00891812	0.00714273	0	0	0	0.0119734	0.0119555	0	0	0	0	0	0.0102086	0.0221322	0	0	0	0.00598674	0	0	0	0	0	0	0.0158802	0	0	0	0.0128371	0	0	0	0	0.00259762	0	0	0.00814105	0.00440112	0.008426
MK-Platelet:ACRBP	NA	0.0200125	0.0501314	0.0526816	0.045955	0.0272295	0.0115762	-0.000418497	0.0221356	-0.0148275	0.0144182	0.0491765	0.0383781	-0.0137786	-0.00304968	0.0503547	0.0290152	-0.0130333	0.0440608	0.0726107	0.0191513	0.00455917	0.0808901	0.0315228	0.055793	-0.0149329	0.0265736	0.0422273	0.00704103	0.0472983	0.0534562	0.0397304	0.032561	0.0323215	0.0337268	0.0384283	0.0429937	0.0349607	0.0618871	0.11127	0.0375985	0.00791913	0.0534683	0.0518551	-0.00405307	0.0220653	0.0698062	0.00785699	0.0157708
BMCP:GK5	NA	0.00957527	0.0178159	0.00441699	0.0646125	0.087685	0.0106628	0.0184819	0.0380205	-0.0217836	-0.0131759	0.00939051	-0.00397553	-0.023175	0.0354347	-0.00724603	0.00797345	0.0136544	0.045378	0.051338	0.0514377	0.0057447	0.0375322	0.0111749	0.01759	-0.0258111	0.0588635	0.00153396	0.0499028	-0.00760051	0.00397085	0.00324115	0.0688411	-0.0279304	0.0899026	0.0387697	0.0649703	-0.0110785	0.0354188	0.0401661	0.0101251	-0.00480955	0.0399061	0.0106293	0.0323933	-0.0314091	0.0418406	0.00668836	0.0223028
BMCP:RNF10	NA	-0.0852613	-0.041552	-0.0836295	-0.143927	-0.0752962	-0.074307	-0.0636094	-0.157856	0.0540629	-0.108888	-0.0169707	0.0714848	-0.060149	-0.125528	0.0836724	-0.0201987	0.193779	0.110256	0.133299	0.129751	0.0470936	0.133782	0.183743	0.0556748	0.196053	-0.000610331	-0.0993258	0.0770127	-0.00938893	0.106055	0.163851	-0.0488351	0.520387	0.344308	0.295122	0.474708	0.253608	0.481281	0.571963	0.454035	0.0773711	0.0448064	-0.0606698	0.0300656	-0.0739235	-0.024278	0.0563295	-0.0365546
BMCP:FKBP14	NA	-0.0980512	-0.013365	-0.0721111	-0.0851603	-0.0137635	-0.0797587	-0.0533549	-0.0364407	-0.126475	-0.0179767	-0.0707861	-0.0146652	-0.0739749	-0.00957435	0.0222718	-0.0517476	-0.115243	0.0345871	-0.0452459	0.164285	-0.110458	0.0247378	0.0325597	0.0162392	-0.0842804	0.0655452	-0.0179369	0.0814394	-0.0597945	-0.00330409	5.719e-06	-0.0301169	-0.0998963	0.0267719	0.00748243	0.170419	-0.0617868	0.118913	0.185058	0.0062431	-0.0152888	-0.00384399	0.0165337	0.00822072	-0.0536427	-0.0439432	0.0397837	-0.0380069
BMCP:SEMA3C	NA	-0.00545627	0.00270323	-0.00545627	-0.00545627	0.0384052	0.00942708	0.00879252	0.00616094	0.0159086	0.00494112	0.00240798	0.0164312	0.0185421	0.0181159	0.0148101	0.00129912	0.0033274	0.0257638	0.00717431	0.00322174	0.00582546	0.00209158	0.00771791	0.0237129	0.00441281	-0.00545627	-0.00545627	0.00119044	-0.00545627	0.000475545	0.00164306	0.00482248	0.0127845	0.018141	0.0177914	0.0209181	-0.00545627	0.0518152	0.0453402	0.0415537	-0.00545627	-4.072e-06	-0.00545627	0.00615603	0.00334509	-0.00545627	0.00640996	-0.00113041
BMCP:TAB3	NA	-0.0951837	-0.0140743	0.00450265	-0.0235542	-0.0941904	0.02373	0.0591175	-0.040406	-0.114942	-0.0591899	-0.0624972	-0.11024	-0.0925838	-0.0764733	-0.0266332	-0.063774	-0.103729	0.0252181	0.0059984	0.00871516	-0.142983	0.0234847	0.134538	0.00503367	-0.138865	0.0051229	-0.0642043	0.0117972	-0.165387	-0.0151809	-0.0355558	-0.0854808	-0.099238	0.0828094	0.0639484	0.0636636	-0.0869877	0.0493451	0.0969829	0.00359288	-0.0989135	-0.0196412	-0.0707783	0.000317416	-0.0888078	-0.0319225	-0.00357476	-0.0589013
BMCP:FAM129A	NA	-0.239052	-0.127595	-0.194004	-0.22427	-0.239052	-0.239052	-0.146567	-0.180794	-0.229323	-0.178257	-0.217284	-0.140157	-0.218709	-0.175344	-0.170994	-0.216148	-0.220843	-0.0510754	-0.173554	-0.0587494	-0.230027	-0.0794731	0.00377759	-0.0744438	-0.100224	0.165843	-0.148508	-0.00862795	-0.138177	-0.023438	0.0130698	-0.105664	0.0229783	0.376292	0.0404585	0.291107	-0.0743039	0.212274	0.356251	9.3182e-05	0.143645	0.259173	0.10747	0.264636	0.128389	0.210865	0.360482	0.133433
BMCP:HPGDS	NA	0	0.0222301	0.00725979	0.0340498	0	0	0	0	0.0103075	0.0240258	0.00714273	0	0.0506783	0	0.0182973	0	0.244341	0.0832553	0.121095	0.0696216	0.0872067	0.0511304	0.0196511	0.035347	0.322907	0.12202	0.167813	0.138489	0.281045	0.114407	0.0532855	0.0536793	0.65151	0.360414	0.569943	0.415095	1.0755	0.314612	0.251213	0.225054	0.38638	0.200527	0.228641	0.167741	0.449059	0.132726	0.122381	0.137915
BMCP:SLC26A2	NA	0.0885686	0.135655	0.0978965	0.110322	-0.0456539	0.069463	0.265331	0.0791352	0.0506447	0.0342255	0.0274792	0.0454657	0.0721766	0.0716011	0.258303	0.0576676	0.0197838	0.106658	0.0135474	0.0965027	0.0431773	0.0817049	0.215971	0.0810461	0.0411208	0.0442062	-0.000302833	-0.000181773	0.0282319	0.0649743	0.245942	-0.00565732	0.0902684	0.114922	0.05999	0.110714	-0.0213184	0.106979	0.150442	0.043858	0.0457607	0.0576424	0.0581402	0.00451005	0.0150067	0.0302931	0.0956552	0.00254744
BMCP:RASGRP3	NA	-0.0107925	-0.0107925	-0.0107925	-0.0107925	-0.0107925	-0.0107925	-0.0107925	-0.0107925	-0.0107925	0.00970405	-0.00560667	-0.0107925	-0.00186695	-0.0107925	-0.0107925	-0.00618355	-0.0107925	0.0251959	-1.3891e-05	-0.00302968	0.00990669	-0.00261445	0.0136531	0.00375644	-0.00283257	0.00958146	-0.00328331	0.0392414	0.00412716	-0.00213968	0.0293665	0.000192797	0.0267689	0.078728	0.0668786	0.147978	0.0963907	0.0356122	0.0917017	0.187719	0.0119341	0.00236757	0.0187401	-0.000716495	0.0228756	0.0338755	0.0304591	0.0472221
BMCP:MTMR3	NA	-0.0624892	0.004697	-0.0655632	0.0309079	-0.0674505	0.0460948	0.00455316	-0.0662822	-0.0233649	-0.0125513	-0.055365	-0.0437008	-0.088316	0.0451254	0.00157038	-0.0276769	-0.0368598	0.00779526	-0.000901314	-0.00647841	-0.0348391	-0.0187673	0.021952	0.0416499	-0.0525386	0.00607565	-0.0116113	-0.00270546	-0.070388	0.0138485	0.0541565	-0.0222047	0.0273726	0.113488	0.0211104	0.117939	-0.0309585	0.097222	0.116823	0.0876291	-0.0606579	-0.0332384	-0.0343785	-0.0587912	-0.0805147	-0.0277282	0.00901535	-0.0611892
BMCP:RYR3	NA	0.0778451	0.0845914	0.0991349	0	0	0.0179437	0.0249673	0.00762665	0.0441136	0.0499551	0.0517998	0	0	0	0	0.00699055	0	0.0458186	0.0422357	0.00823412	0.00871257	0.00812223	0	0	0	0	0.0063402	0	0.00871963	0.00801936	0	0.0053423	0.0328124	0.0358708	0.0223902	0	0.0195236	0.0216564	0.0200944	0.00582711	0	0	0	0	0	0	0.00409744	0
BMCP:HNRNPLL	NA	0.107132	0.0754221	0.0785402	0.0895382	0.141609	0.116607	0.0882622	0.126477	0.0560094	0.0575968	0.0431064	0.0834073	0.155375	0.0530126	0.0986512	0.0611166	0.0944978	0.0267472	0.0751215	0.0387335	0.114341	0.0538364	0.0540186	0.12863	0.0374066	0.0830746	0.0217445	0.0841565	0.0743473	0.0163465	0.0199651	0.0241717	0.2408	0.209398	0.203969	0.259223	0.135126	0.222308	0.156457	0.153811	-0.0294268	-0.0305158	-0.0264524	0.00685501	0.00770962	-0.0115495	-0.0179875	0.00915634
BMCP:KIT	NA	-0.0338608	0.145635	0.123986	0.186276	-0.048708	0.106588	0.272319	0.146119	-0.0113956	0.221168	0.139693	0.180539	0.0483669	0.194899	0.232838	0.127582	0.0131034	0.248592	0.25441	0.434907	0.0278757	0.282402	0.540436	0.232779	0.0204241	0.232763	0.174386	0.176177	0.124181	0.196933	0.299366	0.144511	0.141213	0.771974	0.710442	0.993217	0.197961	0.879377	1.37485	0.674264	0.0494929	0.23023	0.151507	0.138165	0.0652759	0.104148	0.200635	0.108354
BMCP:MCTP2	NA	0.0653014	0.345963	0.341536	0.167847	0.0631821	0.154276	0.291806	0.375079	0.488223	0.334288	0.389607	0.309314	0.221447	0.230241	0.346205	0.343955	0.529925	0.686858	0.536692	0.371406	0.138157	0.446195	0.548441	0.649899	0.635937	0.87399	0.524776	0.343142	0.250884	0.439262	0.545344	0.546618	0.696339	0.687032	0.547366	0.28585	0.162434	0.475925	0.44253	0.496081	0.53364	0.635514	0.435525	0.362615	0.28248	0.382927	0.455184	0.674399
Eosinophil-early:SURF4	NA	-0.216467	-0.321701	-0.325302	-0.293379	-0.256558	-0.331005	-0.302811	-0.216735	-0.263927	-0.259476	-0.305053	-0.312954	-0.279092	-0.291283	-0.294149	-0.335733	-0.14721	-0.303522	-0.326769	-0.278525	-0.0919033	-0.312437	-0.247156	-0.37827	-0.215197	-0.263521	-0.241765	-0.29567	-0.21275	-0.175978	-0.177796	-0.285632	-0.169634	-0.166995	-0.189545	-0.102396	-0.0432895	-0.088695	-0.154675	-0.193394	-0.238337	-0.17293	-0.18939	-0.291838	-0.0332517	-0.18032	-0.214285	-0.19814
Eosinophil-early:PIGA	NA	-0.00271944	-0.0210548	-0.0227859	-0.014264	-0.0265108	0.101258	0.0500914	-0.014639	-0.00992215	-0.0324944	-0.0184154	-0.0743512	-0.0303293	0.00425112	0.0136301	-0.0409465	-0.00462071	-0.0293459	-0.0136878	-0.0380816	-0.0215113	-0.0279269	-0.0627592	-0.0407914	-0.00769874	-0.00170622	-0.0307767	-0.0441343	-0.0450078	-0.0624799	-0.0356761	-0.0399829	0.0238762	-0.0301764	0.00508277	-0.0387275	-0.0500786	-0.0227978	0.000763989	0.00925285	-0.044013	-0.0539013	0.0113649	-0.0256093	-0.0250434	-0.0493124	-0.0411248	-0.042965
Eosinophil-early:SLC7A5	NA	-0.202839	-0.232152	-0.194303	-0.232152	-0.129339	-0.232152	-0.190083	-0.210348	-0.213781	-0.224066	-0.19138	-0.215986	-0.160477	-0.209105	-0.194893	-0.174446	-0.222126	-0.170315	-0.206613	-0.203584	-0.154262	-0.215584	-0.177877	-0.159778	-0.205169	-0.166472	-0.207303	-0.180635	-0.14015	-0.179853	-0.182257	-0.171088	-0.172985	-0.156404	-0.127048	-0.169805	-0.0926806	-0.189638	-0.102325	-0.110019	-0.126665	-0.142127	-0.0951629	-0.224882	-0.0285832	-0.125639	-0.137903	-0.0790213
Eosinophil-early:ABCC1	NA	0.294465	0.130786	0.0657968	0.0760499	-0.0394223	0.105745	0.114767	0.175757	0.246773	0.148974	0.130457	0.0716544	0.216237	0.0371188	0.161168	0.12461	0.209766	0.205408	0.146822	0.200529	0.233997	0.131632	0.219586	0.188654	0.24097	0.195293	0.200054	0.170872	0.155801	0.103093	0.261003	0.141502	0.290264	0.249687	0.229356	0.0903596	0.144382	0.1001	0.17574	0.249329	0.220268	0.0725965	0.16226	0.0724654	0.155816	0.0659054	0.0915422	0.120428
Eosinophil-early:KANSL3	NA	-0.0565155	-0.00250496	-0.054203	0.0183367	-0.0397102	0.0330172	0.0402348	0.0319666	-0.0203783	0.0346297	-0.0650907	0.0153959	-0.0372164	0.0374506	-0.00271734	-0.0377646	-0.0336023	0.00708981	-0.0136209	-0.000503185	-0.0293818	-0.0138622	0.047374	-0.0381954	-0.0339787	0.00949632	-0.0766892	-0.00541572	-0.00805994	0.018018	-0.0211893	-0.0329522	0.0270664	0.0467924	-0.0572947	0.0417661	-0.0269865	0.0205904	-0.0114374	0.0323583	-0.0574418	-0.00504413	-0.0299551	0.0473464	-0.0646272	-0.0190974	0.034379	-0.0484096
Eosinophil-early:TSEN54	NA	-0.0777384	-0.0649567	0.00199432	-0.0629517	-0.0525011	-0.0696942	-0.087462	0.00420009	-0.0802757	-0.100536	0.0738249	-0.0269339	0.014752	-0.0250995	-0.0437471	-0.032804	-0.0552526	-0.0853192	0.220028	0.12285	0.0678386	0.0803164	0.00126479	0.0999511	-0.0846213	-0.0339433	0.227816	0.0391112	0.0894453	0.0139422	0.0740515	0.111021	-0.0368702	0.119874	0.457819	0.217975	0.210655	0.315064	0.405534	0.224013	0.0167616	-0.0462437	0.17717	0.0238994	0.195746	-0.030592	-5.59145e-05	0.120737
Eosinophil-early:DPP4	NA	0	0	0	0	0	0	0	0	0	0	0	0	0	0	0	0	0	0	0	0	0	0	0	0	0	0	0	0	0	0	0	0	0	0	0	0	0	0	0	0	0	0	0	0	0	0	0	0
Eosinophil-early:MADD	NA	-0.0387634	0.0309736	-0.00818359	-0.0188752	-0.0617915	-0.0446134	-0.0307491	-0.0224796	-0.0252327	-0.0955011	-0.0580835	-0.0335027	-0.0278813	-0.0524308	-0.0411283	-0.0417487	-0.0501073	0.0072042	0.0753469	0.0266268	-0.0086412	-0.00972326	0.00618315	0.0263772	0.0080351	0.000650117	0.0234109	0.0318274	0.00377638	-0.0410549	-0.0243801	-0.0330926	0.00125204	0.0589423	0.0560809	0.0415664	-0.00374863	0.128325	0.0966395	-0.011892	-0.00703949	-0.0370148	-0.00226153	0.039124	0.0200165	0.0195634	0.0106802	-0.0333874
Eosinophil-early:PRKX	NA	0.00954385	-0.0462307	-0.102956	0.0257567	0.110838	-0.127319	-0.0456296	-0.114857	0.131549	-0.118814	-0.0992584	-0.0495928	0.111239	-0.0399973	-0.125063	-0.119061	0.262062	0.0673262	-0.0148863	0.174144	0.0848313	0.226125	0.123444	0.00749667	0.199958	-0.0291063	-0.0249019	0.118833	0.114872	0.0534486	-0.0497785	0.00994259	0.395707	0.11509	0.0471964	0.213509	0.184496	0.364467	0.191604	-0.0131261	0.180311	0.0250433	-0.00858749	0.0188638	0.12448	0.0192671	-0.0944486	-0.0802303
Eosinophil-early:GCSAML	NA	0.139815	0.32664	0.407777	0.164605	0.132654	0.422678	0.172233	0.22065	0.163158	0.085009	0.328714	0.11955	0.167857	0.184787	0.178366	0.174808	0.129177	0.248976	0.26828	0.105786	0.131286	0.293481	0.149735	0.151042	0.0726672	0.188612	0.218647	0.121826	0.0605417	0.130724	0.0805968	0.136155	0.0620127	0.151065	0.168183	0.093276	0.100193	0.195941	0.0853242	0.128891	0.0309297	0.0638538	0.0862138	0.0503945	0.0393344	0.0436216	0.0544756	0.067957
Eosinophil-early:CSF2RB	NA	0.0422429	-0.0309424	-0.0485819	0.0154218	-0.0485819	-0.0340178	-0.0485819	-0.0308475	-0.00780478	-0.0230913	-0.0440413	-0.0405142	-0.0396564	-0.0485819	-0.0276723	0.00299919	0.00634422	-0.0241548	-0.0356419	0.0125504	-0.0396814	-0.0282511	-0.0305891	-0.0125505	0.0328899	-0.0418201	-0.0485819	-0.0192195	-0.0485819	-0.0151537	-0.0279623	-0.0382752	0.911957	0.322132	0.117905	0.305263	0.0197144	0.480734	0.300231	0.433177	0.00709086	-0.0322686	-0.0194452	-0.0133629	-0.0485819	-0.0307252	-0.0110733	-0.0386118
Eosinophil-early:ACSL4	NA	-0.158337	-0.0712475	-0.018672	-0.0373933	-0.0804788	-0.0148215	-0.0352742	-0.0541497	-0.140084	-0.0155828	-0.0708249	-0.0824607	-0.0930277	-0.085014	-0.00920099	-0.0920276	-0.0303645	-0.00694289	0.0390179	-0.0790959	-0.0807933	-0.0629049	-0.0189726	-0.0670297	-0.0462651	-0.0347095	-0.113349	-0.0532055	-0.0568356	-0.0764491	-0.0728892	-0.0763981	-0.0405264	0.0837137	-0.0232306	0.0360216	-0.0531767	0.0720696	0.145924	-0.00440027	-0.0370506	-0.0548648	-0.0578283	-0.0182509	-0.0122775	-0.0198556	-0.0111173	-0.0709383
Eosinophil-early:CAMLG	NA	0.332837	0.741158	0.531703	0.337274	0.678385	0.407981	0.413438	0.630444	0.760649	0.762967	0.67017	0.545656	0.721894	0.703245	0.70961	0.693269	0.665655	0.718882	0.467399	0.569884	0.43344	0.617586	0.459997	0.73551	0.714339	0.461912	0.502555	0.361663	0.556701	0.560057	0.449348	0.581151	0.815831	0.706138	0.691688	0.658554	0.693608	0.872946	0.753519	0.924393	0.438958	0.203622	0.138409	0.132921	0.332215	0.311998	0.173742	0.321125
Eosinophil-early:SEMA4D	NA	-0.12769	-0.0801234	-0.0631025	-0.139291	-0.0887919	-0.12936	-0.137733	-0.0692675	-0.112167	-0.140072	-0.0776871	-0.0995213	-0.0604562	-0.13075	-0.104677	-0.0677586	-0.0430783	-0.0448759	0.0367379	-0.124652	-0.0788506	-0.104979	-0.102896	-0.0108868	-0.0975777	-0.012525	-0.00753791	-0.0967427	0.0174011	-0.124869	-0.131259	0.00417363	-0.0476261	0.0510889	0.0420294	0.0104712	0.00741675	-0.100835	0.00722631	-0.0110267	0.0162566	-0.0692267	0.0494494	-0.050799	-0.0502164	-0.120312	-0.0866645	-0.0472793
Eosinophil-early:SWAP70	NA	0.415026	0.605677	0.407285	0.642958	0.114139	0.511209	0.95705	0.297366	0.410493	0.352728	0.308486	0.384288	0.274115	0.289397	0.541421	0.194378	0.119413	0.290369	0.163832	0.332736	0.12978	0.23395	0.430206	0.170729	0.0215331	0.284068	0.129198	0.190136	0.0859139	0.243548	0.341045	0.0468582	0.0781165	0.208403	0.140722	0.129709	0.18134	0.23739	0.472477	0.0469764	-0.0932931	0.169731	0.0867538	0.112285	-0.00483952	0.145952	0.25976	0.00700039
Eosinophil-early:SMOX	NA	0.0909423	0.0486153	0.0957921	0.0282577	0.0652062	-0.0523666	-0.0518962	-0.00374286	0.0407353	-0.0563322	-0.0433869	-0.0121468	0.0719601	0.0023238	-0.0359894	0.0281523	-0.0330754	-0.00151544	0.0104005	0.00759428	0.0958656	0.0549949	0.0418397	-0.0141942	0.0321215	-0.0122168	0.030274	0.0108518	0.10435	0.0761542	-0.0325854	-0.00790854	0.0733912	0.0403036	0.0775125	0.0708531	0.138488	0.116477	0.109637	0.086581	0.0545	-3.85595e-05	0.085085	-0.00478287	-0.00367293	0.0698309	0.0186127	0.0173352
Eosinophil-early:LTC4S	NA	0.05618	0.0974109	0.0920748	0.143739	0.00922873	0.0561079	0.0511277	0.164692	0.0513591	0.152058	0.138279	0.175566	0.112121	0.0897955	0.110829	0.149159	0.0341955	0.168141	0.129423	0.0226758	0.0698039	0.0485017	0.083593	0.138904	0.0722849	0.0931238	0.068975	0.0966218	0.0401545	0.0478562	0.141607	0.112612	0.00340943	0.093516	0.038716	-0.0163734	0.00825005	0.0536651	0.0830884	0.0595535	0.0775749	0.097745	0.0721362	0.121212	0.0278633	0.1122	0.113482	0.130761
Eosinophil-early:SLC45A3	NA	0	0	0.00618901	0	0	0	0	0	0.00997554	0	0.00711756	0	0.0204103	0	0	0.010903	0.0197192	0.0152413	0.046519	0.0082433	0.035933	0.0110511	0.0300717	0.00466514	0.0353128	0.00968801	0.0595659	0.0309978	0.0119233	0.0238627	0.0274726	0.0274304	0.068942	0.0907999	0.262261	0.128811	0.207499	0.13658	0.0887685	0.16407	0.0491465	0.0377978	0.0507498	0.00668779	0.0049402	0.042149	0.0437679	0.0343752
Eosinophil-early:GLUL	NA	-0.694105	-0.697093	-0.79723	-0.789679	-0.343508	-0.800672	-0.498032	-0.754709	-0.537416	-0.607521	-0.77406	-0.623485	-0.520848	-0.801875	-0.684179	-0.808978	-0.234063	-0.418222	-0.566389	-0.49499	-0.275079	-0.648385	-0.359047	-0.519949	0.036538	-0.30311	-0.432021	-0.416161	0.141521	-0.267244	-0.202465	-0.326281	-0.00461552	0.0210062	-0.36035	-0.16735	0.000784075	0.02081	0.452569	-0.427951	0.363026	-0.0343802	-0.16935	-0.238861	0.437413	0.0423189	0.169972	-0.19882
Eosinophil-early:LMO4	NA	-0.0948424	0.167523	-0.0643097	-0.00772611	-0.0306491	0.0027313	-0.0501749	0.0565251	0.000647562	0.225024	-0.0578951	-0.0608383	-0.0432477	0.0289858	-0.0773993	-0.104198	-0.0709312	0.2641	-0.0166072	-0.039487	-0.0610635	0.0313238	0.10303	0.0791525	-0.0962999	0.192245	-0.0716408	-0.139524	0.0637542	-0.0941435	-0.0832485	-0.0471649	0.0212285	0.200504	0.105419	0.0723289	0.194796	0.0527224	0.0330522	0.175632	-0.000115064	0.0352565	-0.126454	-0.0833572	-0.0457591	-0.0846566	-0.0621922	-0.157844
Eosinophil-early:ALOX5AP	NA	-0.0699996	-0.0699996	-0.0699996	-0.0699996	-0.0699996	-0.0699996	-0.0699996	-0.0699996	-0.0699996	-0.0699996	-0.0699996	-0.0699996	-0.0573753	-0.0699996	-0.0699996	-0.0699996	-0.0699996	-0.0699996	-0.0699996	-0.0622368	-0.0699996	-0.0699996	-0.0699996	-0.0699996	-0.0699996	-0.0699996	-0.0699996	-0.0699996	-0.0699996	-0.0699996	-0.0699996	-0.0699996	-0.0382642	-0.0416579	-0.0699996	-0.0329063	-0.0275804	-0.064035	0.0174354	-0.0487186	-0.0645898	-0.0699996	-0.0661807	-0.0699996	-0.0625975	-0.0699996	-0.0699996	-0.0699996
Eosinophil-early:ITM2A	NA	0.645423	0.317467	0.408217	0.355163	0.473006	0.271003	0.222349	0.458315	0.610525	0.468337	0.524213	0.250745	0.422174	0.541605	0.375277	0.640908	0.957389	0.69519	0.628476	0.414763	0.381103	0.596789	0.527143	0.714124	1.12318	0.717396	0.953464	0.781465	0.749554	0.741317	0.635262	0.813727	0.810056	0.747798	0.722504	0.837647	0.909506	0.663944	0.655614	0.555666	1.02939	0.877071	0.980778	0.723336	0.899342	0.721531	0.548926	0.60336
Eosinophil-early:IL1RL1	NA	0	0	0.00834425	0	0	0	0	0	0	0.00673132	0	0	0	0	0	0	0	0	0.004043	0.00827952	0	0	0	0	0	0	0	0	0	0	0	0	0.0209139	0	0.018715	0.0256159	0.0368035	0.00667928	0.0402778	0.00629572	0	0	0	0	0	0	0	0
Eosinophil-early:TTLL7	NA	0.0853167	0.0116593	0.0422301	0.0558061	0.0438501	0.0348952	0.0433741	0.0155021	0.0339403	-0.00358184	0.0311722	-0.00358184	0.00185455	-0.00358184	0.0204215	0.0120174	0.0165944	0.0174421	0.0118144	0.00377016	-0.00358184	0.0183968	0.0044366	0.0103632	0.0247645	0.00241701	0.0114958	0.00951562	0.0158545	0.00307079	-0.00358184	-0.00358184	0.0402463	0.0340711	0.0175454	0.016797	0.0383174	0.00250198	-0.00358184	0.00727543	0.00343994	-0.00358184	0.00803121	0.0145423	0.00256247	0.00296058	-0.00358184	0.000465608
Eosinophil-early:SLC18A2	NA	0.0633232	0.0481168	0.0645259	0	0.090056	0.0173201	0.0287898	0.0242201	0.140519	0.0438287	0.0258862	0.0201254	0.0601112	0.0356359	0.0574879	0.0262131	0.155151	0.100289	0.0809025	0.0554579	0.166988	0.0637647	0.0424857	0.0849738	0.0793034	0.0696336	0.0915629	0.0648252	0.224244	0.0981827	0.0813243	0.048592	0.0514708	0.127999	0.0405499	0.0383571	0.0253889	0.0383071	0.0718524	0.0429394	0.0690217	0.0658743	0.0410912	0.05398	0.0588754	0.0735775	0.0348697	0.0613312
Eosinophil-early:CCND1	NA	0.0119447	0	0	0	0	0	0.00916152	0	0	0	0.00779372	0	0	0	0	0	0	0	0.0039465	0	0	0	0	0.00767942	0	0	0	0	0	0	0	0	0	0	0.00460403	0	0.0126349	0	0	0	0	0	0.00460432	0	0.00668243	0	0	0
Eosinophil-early:AKR1B1	NA	0.000252228	-0.177805	-0.000252228	-0.0717238	0.0133638	-0.251888	-0.1594	-0.0318246	0.00631536	-0.136447	0.0681335	-0.0424566	0.173421	-0.13901	-0.0929538	0.0549602	0.0297885	-0.163488	0.0196815	-0.0386657	0.0999598	0.00596367	-0.0834873	-0.043285	0.089561	0.0626402	0.168665	0.036777	0.209552	-0.0117815	0.0973147	0.0658006	0.0470119	-0.0436569	0.176203	0.00481528	0.162482	-0.0099227	-0.0800612	-0.045614	0.444568	0.179155	0.483789	0.316235	0.725587	0.249089	0.280901	0.279252
Eosinophil-early:HOXA5	NA	0.0624738	0.0942479	0.186235	0.244505	0.177657	0.143375	0.107076	0.185227	0.0488133	0.177512	0.216836	0.1651	0.128377	0.127172	0.175286	0.198608	0.0886287	0.172252	0.208144	0.364855	0.100682	0.237485	0.230819	0.22573	0.162209	0.186413	0.119656	0.236974	0.189629	0.209344	0.313984	0.143465	0.150917	0.111543	0.0774919	0.13563	0.0903512	0.0862813	0.169148	0.1329	0.00857457	0.13302	0.129061	0.242129	0.139196	0.227156	0.175572	0.132653
Eosinophil-early:GATA2	NA	0.0688443	0.203862	0.275666	0.130841	0.116035	0.146222	0.211544	0.210325	0.230303	0.240445	0.273159	0.145006	0.16995	0.213999	0.180234	0.162445	0.282838	0.201906	0.438429	0.343599	0.144782	0.294959	0.31144	0.412971	0.255676	0.19172	0.22376	0.204261	0.300088	0.283426	0.163736	0.208543	0.871298	0.717265	0.881709	0.950427	0.83322	1.03473	0.712807	0.761978	0.0998182	0.0991685	0.141894	0.139447	0.159205	0.177735	0.10308	0.0918251
Eosinophil-early:ATP10D	NA	0.0379541	0.000853411	0.0485216	0.074599	-0.0358223	0.0161038	0.0165476	0.0549809	0.0230268	0.00514936	0.00603518	0.0156816	-0.0358223	0.019066	-0.00330478	0.0140537	0.00573542	0.0296092	0.0348109	0.040225	0.0207586	0.00411717	-0.028892	0.0515129	0.0074296	-0.00727912	0.0212244	0.0121743	0.0040421	0.0190132	0.0313597	0.0208293	0.0199509	-0.0224614	0.0225415	-0.0226779	0.0161254	-0.000698905	-0.00632571	-0.00198853	0.0169443	0.0264756	0.0380334	0.0478055	0.027239	0.035739	0.0161065	0.0295092
Eosinophil-early:FAM83F	NA	0.0132661	0	0	0	0.0508098	0.0157324	0.0131891	0	0	0	0.0172354	0	0	0.00704101	0.0163052	0	0	0.0181385	0	0	0	0.00697367	0	0.00284012	0	0.00725718	0	0	0	0	0	0.00546473	0	0.0155866	0.0380872	0.0192542	0.0126349	0.0462869	0.0402378	0.00582711	0	0	0.0053407	0	0	0	0	0
Eosinophil-early:DTWD2	NA	-0.0033924	0.0252523	0.0696222	0.00821428	0.0726882	-0.00349572	0.0112055	-0.0103107	0.0514756	0.0107942	0.0355226	0.00822586	0.0260031	0.029795	0.0481314	0.0262314	0.0120906	0.0122955	0.0209369	0.0117495	0.0484847	0.0281968	0.00893304	0.00921233	0.0180561	0.0265754	0.0192245	0.0163603	0.0279935	0.029679	0.0156693	0.0173705	0.021224	0.0112894	0.0492993	0.0284901	0.0222786	0.00490186	0.0725859	2.39855e-05	0.0301076	0.0121885	0.0156059	0.00497939	0.0136169	0.0138147	-0.000859815	-0.00189002
Eosinophil-early:MS4A2	NA	0	0	0	0	0	0	0	0	0	0	0	0	0	0	0	0	0	0	0	0	0	0	0	0	0	0	0	0	0	0	0	0	0.0310627	0.0161681	0.0119494	0.0150425	0	0.0161151	0.0195597	0.00516834	0	0	0	0	0	0	0	0
Eosinophil-early:MYH11	NA	0.0372534	0.0108693	0.0345138	0.0180223	0.0779662	0.0749016	0.0823866	0.0267166	0.0875531	0.0304014	0.0467269	0.0178215	0.0262057	0.036286	0.0184901	0.0311185	0.0419654	0.0224105	0.0289849	0.023488	0.0117878	0.021624	0.0485107	0.038235	0.0261569	-0.0020793	0.0171023	-0.010084	0.0291397	0.0390134	0.00723473	0.0100313	0.0501877	0.01476	0.0375182	0.0126574	-0.000838109	0.0241607	0.0100008	0.0602338	0.00332519	-0.010084	-0.00619566	0.0030418	0.00248459	0.00186944	0.00623876	0.0220702
Eosinophil-early:RHBDD2	NA	0.13231	-0.113648	-0.0710879	-0.098838	0.0123988	-0.00809874	-0.0714881	-0.0350248	-0.0250609	-0.0997559	-0.0393921	-0.120182	0.00880372	-0.0497055	-0.0858415	-0.100071	-0.0257833	-0.0671992	-0.0413505	-0.0563909	-0.00332798	-0.100869	-0.0855068	-0.0527854	-0.0560594	-0.10464	-0.0840796	-0.0574355	-0.0209685	-0.0754769	-0.086294	-0.0665253	0.248117	0.0214534	0.0752013	0.0988319	0.11795	0.119176	0.000105431	0.100602	-0.00866842	-0.0707819	-0.0875115	-0.0348364	0.0368426	-0.0773362	-0.0318295	-0.0780832
Eosinophil-early:NDFIP2	NA	0	0	0.0074949	0	0	0	0	0	0	0	0	0.00521784	0	0	0.0101928	0	0.0105774	0	0	0	0	0	0	0	0	0	0	0	0	0	0	0	0	0	0	0	0.00765856	0	0.00686243	0	0	0	0	0.00416958	0	0	0	0
Eosinophil-early:TPSAB1	NA	0	0.0284398	0.0141552	0	0	0	0	0	0	0	0	0	0.040086	0	0	0.0159295	0	0.0120881	0.0264319	0.0616068	0.06666	0	0	0.0132409	0	0.0237232	0.0156485	0.0312803	0.240074	0	0	0.0122234	0.0926076	0.0469534	0.238151	0.141392	0.525594	0.210708	0	0.256329	0	0.0224383	0.0347137	0.0471551	0.368239	0	0	0.0299729
Eosinophil-early:GALC	NA	-0.0935783	-0.0561176	-0.0405671	-0.0277925	-0.108006	-0.0926057	-0.000697494	-0.067292	-0.0830875	-0.0729827	-0.0518305	-0.066833	-0.0946663	-0.0767642	-0.0196469	-0.0644309	-0.0982064	-0.02377	-0.0744933	0.0259068	-0.0625513	-0.0826993	-0.0114701	-0.0569175	-0.0809501	-0.060705	-0.095781	-0.0192586	-0.0761851	-0.0751494	-0.0175017	-0.0590927	-0.0375426	0.0492714	0.0154726	0.00724906	-0.0157789	0.0116775	0.115814	0.0441334	-0.0421133	-0.0497811	-0.0192357	-0.0255625	-0.0845469	-0.0601239	-0.00522003	-0.0409459
Eosinophil-early:ANGPT2	NA	0.00683561	0.00475297	-0.00774785	-0.00774785	0.0362432	0.0273389	0.0245553	0.0147574	0.0228955	0.00973283	-0.00774785	0.00518189	0.00475989	-0.00774785	0.00123852	0.0186441	0.0126299	0.00433171	0.00379834	-0.000334068	0.00333887	0.0393151	0.000426838	0.017442	-0.00774785	0.0309691	-0.00196477	0.00106015	0.0295088	0.0422774	0.0192324	0.00428031	-0.00774785	0.032253	0.0111847	0.0392767	0.0239841	0.0386605	0.0113335	0.0161576	0.0146072	0.0237111	-0.00774785	-0.00774785	0.0130111	0.0175834	-0.00158541	0.00105567
Eosinophil-early:HPGD	NA	-0.0105642	-0.0121189	-0.0111376	0.0213241	0.0230724	0.000470767	-0.00613373	0.0311233	0.0253723	-0.000494806	-0.00807291	0.00553655	0.012365	0.0896463	0.0119911	0.0305345	0.0956228	0.00854387	0.0406739	0.013129	0.0186754	0.168464	0.01984	0.0631414	0.0740646	0.00398023	0.020999	0.0206892	0.0612318	0.159333	0.0389897	0.0765807	0.177365	0.00942033	0.136089	0.00971672	0.202057	0.366622	0.154791	0.200132	0.0788103	0.0186347	0.02023	0.0163661	0.0124674	0.13371	0.0595923	0.0524917
Eosinophil-early:BACE2	NA	0.0553675	0.035808	0.0238456	0.0563188	0.0407374	-0.00465645	0.0209734	0.0652608	0.0265741	0.0753151	0.0544226	0.0115144	0.0303296	0.0267484	0.0574387	0.0217997	0.0309673	0.041256	0.0566899	0.00869383	0.0533163	0.00225827	0.0174945	-0.00465645	0.0552334	0.0178868	0.0436479	0.0103933	0.00487875	-0.00465645	0.00981852	0.014428	0.0208621	0.0132634	0.0379846	0.00296113	0.00702679	0.00382301	0.0375783	0.0203079	0.0627679	0.0341754	0.0346013	0.040715	0.0115606	-0.00465645	0.0104166	0.0434442
Eosinophil-early:ENPP3	NA	0	0	0	0.022916	0.0373348	0	0	0	0	0	0	0	0.0113068	0	0	0	0	0.0080416	0	0.00948064	0.00657854	0	0	0	0	0	0.00421485	0	0	0.00582759	0	0	0.00836914	0	0	0	0	0	0	0.00571689	0	0	0	0	0	0	0	0
Eosinophil-early:OSM	NA	-0.0183479	0.0344854	-0.00139139	-0.0183479	-0.0183479	0.0130216	-0.0183479	-0.0183479	-0.00665769	0.011766	0.00268177	-0.0183479	0.0132982	-0.00105013	0.0435236	-0.00313116	0.0318441	0.0328431	0.00516039	-0.0106222	0.00655051	-0.000430296	0.0208546	0.00956035	0.0660019	0.0667362	0.0128301	0.0558997	0.027202	0.0292982	0.0637141	-0.00347715	0.0456536	0.126733	0.0493081	0.0517712	0.0387957	0.00241251	0.116765	0.0577222	0.0508479	0.0832157	0.113976	0.0556428	0.0524442	0.0906286	0.0940432	0.0493952
Eosinophil-early:IL5RA	NA	0	0	0	0	0	0	0	0	0	0	0	0	0	0	0	0	0	0	0.00692148	0	0	0	0	0	0	0	0	0	0	0	0	0	0.00836914	0.00732873	0	0	0	0	0	0	0	0	0	0	0	0	0.00597592	0
Eosinophil-early:HDC	NA	0	0.00825785	0	0	0	0	0	0	0	0	0	0	0	0	0	0	0	0.0199441	0	0.0216615	0	0	0	0	0	0	0	0	0	0	0	0	0.01359	0.0557178	0	0.0057337	0.0237914	0.0124899	0.0721687	0	0	0	0	0	0	0	0	0
Eosinophil-early:CLC	NA	0	0	0	0	0	0	0	0	0	0	0	0	0	0	0	0	0	0.0600946	0	0	0	0	0	0	0	0	0	0	0	0	0	0	0	0	0	0	0	0	0.0439916	0	0	0	0	0	0	0	0	0
Eosinophil-early:EXD3	NA	0.0536047	0.0631755	0.0821527	0.0539086	0.00387735	0.0386836	0.0442089	0.102967	0.0302068	0.0992913	0.0658342	0.00948213	0.0495242	0.023275	0.100863	0.0675119	0.0401976	0.118084	0.123016	0.0762937	0.106661	0.0569936	0.104599	0.129498	0.0568885	0.0414129	0.0788864	0.114244	0.151344	0.0740253	0.131551	0.0836798	0.15721	0.176764	0.175322	0.105007	0.155012	0.272148	0.100588	0.0984453	0.0941732	0.049435	0.148379	0.119261	0.0421017	0.0438784	0.0808903	0.100141
Eosinophil-early:PRG2	NA	0	0	0	0	0	0	0	0	0	0	0	0	0	0	0	0	0	0.008678	0	0	0.00861024	0	0	0	0	0	0	0	0	0	0	0	0	0	0	0.0144311	0	0.010397	0.0209867	0	0	0	0	0	0	0	0	0
Eosinophil-early:EPX	NA	0	0	0	0	0	0	0	0	0	0	0	0	0	0	0	0	0	0	0	0	0	0	0	0	0	0	0	0	0	0	0	0	0	0	0	0	0	0	0	0	0	0	0	0	0	0	0.0068611	0
Eosinophil-early:RASD2	NA	0	0	0	0	0	0	0	0	0	0	0	0	0	0	0	0	0	0	0.012506	0	0	0	0	0	0	0	0	0	0	0	0	0	0	0	0	0	0	0	0	0	0	0	0	0	0	0	0	0
LMPP-2:RSBN1L	NA	-0.0973987	0.155827	0.1783	0.0373988	0.0421714	0.110934	0.144407	0.104226	-0.0299104	0.0621512	0.132317	0.0214445	0.0021026	0.218696	0.0958156	0.0094804	0.0211557	0.133182	0.15418	0.226985	-0.00913917	0.177398	0.263816	0.189205	-0.037207	0.192749	0.147356	0.138756	-0.043069	0.318037	0.273776	0.156367	-0.0664206	0.186376	0.114757	0.00908133	-0.0249735	0.133868	0.234266	0.152859	-0.0690898	0.15154	0.0807382	0.111808	0.0406939	0.176208	0.238391	0.0937758
LMPP-2:ZBTB37	NA	0.0208419	0.110333	0.124532	0.202144	0.0800748	0.167766	0.197442	0.140599	0.0746009	0.0859935	0.0951583	0.278361	0.0502121	0.111236	0.278582	0.0568864	0.0550553	0.181558	0.244378	0.210018	0.017911	0.137202	0.219516	0.184178	0.0375979	0.102087	0.137742	0.160018	0.0153347	0.162524	0.171778	0.104553	0.0422278	0.189694	0.0988349	0.183624	0.0429878	0.273554	0.169924	0.183424	-0.00989782	0.124944	0.0454627	0.0479913	-0.0458157	0.117474	0.0915548	0.0211257
LMPP-2:TRPS1	NA	0.0661233	0.23887	0.272147	0.143716	0.245939	0.163714	0.452074	0.289975	0.262805	0.133675	0.110224	0.0691201	0.202532	0.165179	0.276306	0.400256	0.167805	0.282696	0.321463	0.246027	0.198328	0.274308	0.317344	0.474777	0.215408	0.159846	0.308875	0.0969125	0.10569	0.108236	0.201195	0.348487	0.0813752	0.0662702	0.124469	0.19171	0.0586038	0.0607674	0.165824	0.297545	0.0631568	-0.00218024	0.173568	0.0754664	0.078042	0.0728705	0.0854794	0.253792
LMPP-2:PBXIP1	NA	0.840437	0.469726	0.643632	0.528684	0.483281	0.582263	0.45986	0.357317	0.690122	0.43138	0.682991	0.251494	0.40202	0.482005	0.555071	0.409567	0.701115	0.598277	0.767164	0.430964	0.354935	0.535836	0.729722	0.463745	0.732837	0.46128	0.648618	0.277529	0.534808	0.545085	0.461751	0.368099	0.274846	0.226012	0.339994	0.098196	0.325362	0.169574	0.188984	0.178212	0.232839	0.297476	0.2683	0.0415066	0.137234	0.268745	0.170787	0.2176
LMPP-2:AP2A2	NA	0.163461	-0.048073	-0.0529613	-0.0370239	0.272665	-0.0420378	-0.0200933	-0.0550406	0.0507441	-0.0241221	-0.0432547	-0.0272313	0.0585596	0.0297427	0.0398987	0.00568664	0.052975	0.00672783	0.0359077	0.0390591	0.143494	-0.0340571	0.033102	0.0549918	0.0239487	0.0270446	0.0358684	0.000937336	0.0954939	0.0395639	-0.0211707	0.0124031	-0.0401961	-0.0768872	0.00190569	-0.0365078	0.028342	-0.049692	-0.0265408	-0.0514499	0.0606995	-0.0740944	-0.0581348	-0.019937	0.0584775	-0.0341413	-0.0273913	-0.0230146
LMPP-2:MXD4	NA	0.00440324	-0.109917	-0.00245685	0.198339	0.0366306	-0.175526	0.0800337	-0.0136224	0.485169	0.102734	-0.000384627	0.359251	0.584551	0.222635	0.192285	0.180558	0.709914	0.310619	0.29727	0.522551	0.731486	0.470775	0.633661	0.326553	0.574549	0.32261	0.273185	0.353066	0.557765	0.312097	0.451014	0.278195	0.367009	0.216646	0.246407	0.272261	0.475574	0.191185	0.46121	0.144018	0.225044	-0.00360469	0.016039	-0.100357	0.105998	0.283742	0.100333	0.0349434
LMPP-2:KIAA1147	NA	0.24016	0.232271	0.246376	0.348547	0.0534685	0.220358	0.275753	0.248015	0.4473	0.209731	0.249734	0.125955	0.380881	0.258498	0.280432	0.2201	0.421844	0.299907	0.255819	0.240662	0.272802	0.301	0.458758	0.30879	0.273151	0.274178	0.254749	0.202222	0.317634	0.191078	0.345893	0.238925	0.27443	0.242719	0.242579	0.225466	0.207845	0.242068	0.316875	0.232878	0.239859	0.1084	0.141269	0.135663	0.167904	0.154879	0.212152	0.131704
LMPP-2:ZBTB8A	NA	0.114292	0.152097	0.141584	0.233124	0.0794278	0.0578383	0.20099	0.241168	0.36048	0.299637	0.16045	0.281811	0.219066	0.359988	0.386689	0.197001	0.573422	0.560223	0.37903	0.498578	0.195038	0.504081	0.491156	0.482058	0.540342	0.548657	0.368013	0.368468	0.316349	0.422387	0.609698	0.325543	0.531801	0.529674	0.482261	0.56513	0.425868	0.467775	0.58395	0.482529	0.503529	0.31766	0.2271	0.420657	0.29057	0.365749	0.428573	0.262857
LMPP-2:KCNK17	NA	0.0181623	0.0536429	0	0	0	0.0671594	0.0415322	0.0860956	0.0178358	0.131473	0.00692826	0	0.0125286	0.0742915	0.0262375	0.0393245	0.0190988	0.0480494	0.0196041	0.0153129	0.0183471	0.0943721	0.0894673	0.111424	0.0513709	0.143573	0.00715683	0.0220329	0.0700847	0.0500591	0.101124	0.0902969	0.0164241	0.0471015	0.00765357	0.00922697	0	0.0401626	0.0553229	0.0485384	0.0430181	0.0746945	0.0419386	0.013759	0.028425	0.0333013	0.0524967	0.0668602
LMPP-2:MAFK	NA	0.0537276	-0.0364835	-0.0208109	0.0166861	-0.0205014	-0.0345432	0.0386145	-0.0332571	0.000914091	-0.0484902	-0.0317918	0.00502028	0.00353552	0.0426005	0.00723279	-0.0157071	0.0300917	-0.0116505	0.00414494	0.0614762	0.0325691	-0.0121577	0.0708937	0.0313387	0.0454976	0.0526406	-0.0401676	0.00634408	-0.00824034	0.0582666	0.100359	0.0242661	-0.0145603	0.00334677	-0.0570691	-0.00409289	0.0282344	-0.0502582	0.0113408	-0.0112705	-0.00518954	0.016676	-0.0268726	-0.0138753	-0.00930465	0.022173	0.0925603	-0.0238874
LMPP-2:AHSA2	NA	0.179897	0.222765	0.255393	0.395482	0.352322	0.165939	0.326534	0.0954727	0.268266	0.230953	0.174045	0.265772	0.172083	0.198568	0.200948	0.118789	0.286296	0.525362	0.358458	0.51146	0.116006	0.273568	0.301858	0.22859	0.269915	0.319333	0.209981	0.206807	0.116044	0.15939	0.224574	0.0327211	0.197872	0.321302	0.26158	0.252876	0.0491325	0.33081	0.272636	0.14402	0.0577925	0.0850666	0.120361	0.143855	0.00983954	0.168246	0.128969	0.0558564
LMPP-2:ZNF827	NA	0.0066044	-0.00701905	0.0481619	0.0320148	0.135855	0.0906119	0.0408637	0.0227164	0.031279	0.0135417	0.043266	0.0786361	0.0291499	0.0534906	0.0294726	0.0462342	0.0614638	0.140355	0.173532	0.132924	0.0510698	0.0650303	0.144412	0.120086	0.0485944	0.125262	0.0933094	0.0846547	0.00422484	0.0786087	0.133202	0.103426	0.0321897	0.0600899	0.138388	0.0976098	0.00794335	0.0409963	0.0596345	0.126644	0.0827516	0.120837	0.0683967	0.0878194	0.0686972	0.117171	0.0575003	0.0522948
LMPP-2:LUC7L3	NA	-0.0996449	-0.0286053	0.26712	0.299523	-0.0186509	-0.203195	0.508976	0.412485	0.251322	0.14851	0.454505	0.4925	0.212241	0.134045	0.670479	0.329445	0.637928	0.866786	0.945108	0.83722	0.66948	0.754674	1.03327	0.995037	0.607306	0.576743	0.613819	0.626228	0.539319	0.502955	0.831055	0.768684	0.51986	0.797421	0.568951	0.749098	0.565205	0.571918	0.773257	0.607489	0.32419	0.286303	0.398957	0.315094	0.333507	0.218162	0.651458	0.245054
LMPP-2:PCMTD1	NA	0.13572	0.360041	0.370994	0.31353	0.526207	0.389583	0.516303	0.19277	0.344137	0.377316	0.190993	0.399357	0.268546	0.301522	0.427574	0.0872212	0.325648	0.546446	0.322236	0.398425	0.296004	0.379858	0.397092	0.280746	0.322102	0.324548	0.399253	0.290767	0.155874	0.352745	0.247535	0.133182	0.255927	0.402387	0.222481	0.254656	0.125215	0.308862	0.298848	0.135738	0.192388	0.181896	0.198723	0.198175	0.120208	0.210451	0.201471	0.0644677
LMPP-2:ARHGEF17	NA	0.0438924	0.0958977	0.0904255	0.0986228	0.0899129	0.0852713	0.0869741	0.0998352	0.101434	0.123597	0.119252	0.0680667	0.0340244	0.108378	0.106319	0.080896	0.038652	0.0803034	0.119367	0.0654681	0.0851134	0.120841	0.109317	0.171134	0.0272463	0.0504832	0.107487	0.115323	0.051678	0.0773219	0.102445	0.117487	0.0229465	0.0425543	0.0282933	0.0272902	0.0247885	0.0312864	0.0176981	0.0487236	0.0291731	0.062842	0.0991517	0.0562703	0.0111997	0.0415421	0.0803399	0.0661872
LMPP-2:PAM	NA	0.0609987	0.0244385	-0.0065598	-0.00425682	-0.00567982	0.0186303	0.0107987	0.0101107	0.0217439	0.0227314	0.0335121	-0.00894897	0.0607767	-0.022581	-0.000480027	0.0104875	0.054543	0.0630371	-0.0172576	-0.0211744	0.0124431	-0.00113302	0.0222623	0.0120729	0.00950433	0.0435062	0.0307373	-0.00317759	0.0135599	-0.0203395	0.0182395	0.0173247	-0.00832746	0.0110147	-0.0250005	-0.0291138	0.00765898	-0.0380017	-0.000610051	-0.00353228	0.0615843	0.0407897	0.0524701	0.0296005	0.0592796	0.000582055	0.0297162	0.0470517
LMPP-2:DDX17	NA	0.48037	0.468998	0.730284	0.282171	0.237094	0.435316	0.725345	0.54294	0.862019	0.245625	0.450912	0.418742	0.717264	0.713405	0.811159	0.348242	1.0354	0.873195	0.913963	0.679994	0.756467	1.04219	0.877942	0.959749	0.66284	0.404736	0.569167	0.240079	0.516604	0.469231	0.5372	0.529771	0.735158	0.50562	0.72616	0.324283	0.399669	0.834829	0.646935	0.684158	0.400559	0.16881	0.251209	0.0225486	0.199442	0.187235	0.0652824	0.155668
LMPP-2:MMP28	NA	0.145207	0.0391292	0.276372	0.144029	0.203334	0.119426	0.0883708	0.201797	0.226792	0.161988	0.178635	0.140855	0.184544	0.175778	0.0948747	0.193726	0.197175	0.0825157	0.225318	0.123122	0.123815	0.116371	0.104551	0.131048	0.120404	0.0772348	0.19498	0.16524	0.153495	0.110738	0.165988	0.143878	0.0393641	0.00825299	0.0360793	0.0252625	0.0487262	0.00960765	0.0323518	0.0617107	0.0311288	0.0246677	0.0549574	0.0572005	0.0582703	0.06103	0.0448328	0.0728417
LMPP-2:DOCK1	NA	0.0462509	0.11945	0.0520579	0.0325962	0.10742	0.0548518	0.106308	0.019259	0.107716	0.0530005	0.0911055	0.150075	0.0413276	0.0991581	0.121172	0.0638401	0.160675	0.163332	0.090293	0.129163	0.0754009	0.140016	0.179279	0.121448	0.240157	0.150942	0.144906	0.142382	0.0180883	0.139866	0.173007	0.172379	-0.00763264	0.0307299	-0.0144731	0.0291983	0.00278938	0.0442775	0.00999275	-0.0119748	0.172455	0.179852	0.102092	0.143647	0.0884594	0.131528	0.22514	0.217812
LMPP-2:FRMD4B	NA	0.0715198	0.122051	0.167463	0.25641	0.3046	0.234301	0.102675	0.225886	0.242728	0.149193	0.170523	0.213436	0.186195	0.183386	0.211057	0.305522	0.121352	0.261585	0.255931	0.3211	0.191717	0.209366	0.371863	0.320585	0.126478	0.231966	0.17624	0.312048	0.174056	0.136873	0.121217	0.334858	0.0863222	0.0769803	0.100355	0.0411565	0.174183	0.135	0.100788	0.152251	0.122464	0.184775	0.156117	0.255259	0.310631	0.13012	0.219122	0.259235
LMPP-2:FAM78A	NA	-0.0480774	-0.0379308	-0.022214	-0.0362926	-0.0199451	-0.0462806	-0.0326448	-0.0327889	-0.0237426	-0.0528337	-0.0245282	-0.026313	-0.0395457	-0.0236758	-0.0451841	-0.0260655	-0.0415569	0.000499769	-0.0215078	-0.0247254	-0.0613435	-0.0241419	0.00633752	0.0281726	-0.0123922	0.0160997	0.0016143	0.00316099	-0.0317722	-0.0216844	0.00888973	-0.0198197	-0.0399986	-0.03441	0.0198591	-0.0148051	-0.021203	0.00271275	-0.0390347	-0.00860832	0.0126201	0.000740864	0.00455144	-0.0100449	-0.031788	-0.018098	-0.0260854	0.0164141
LMPP-2:HOXA6	NA	0.0435314	0.139098	0.182396	0.253315	0.0850718	0.181247	0.217184	0.188563	0.18845	0.160502	0.182518	0.158429	0.109868	0.230414	0.188181	0.255122	0.201855	0.183204	0.162549	0.381586	0.10078	0.308629	0.2936	0.251787	0.143172	0.206734	0.167484	0.247554	0.0756292	0.230114	0.25467	0.143957	0.0780212	0.104193	0.117349	0.0975459	0.0252901	0.208424	0.155008	0.162875	0.0395681	0.0773965	0.0734271	0.119104	0.00279817	0.178545	0.105332	0.0962749
LMPP-2:EPHB6	NA	-0.0503594	-0.0913503	-0.0412905	-0.0868255	0.00730818	-0.120511	-0.0460368	-0.0595663	0.0362511	-0.0526121	-0.0280711	-0.090677	-0.0110761	-0.109908	0.00623954	-0.0362333	0.154899	-0.00696598	0.0487986	0.0506518	0.0301477	0.0828597	0.132886	-0.00448948	0.217358	0.0576108	0.129546	0.0530022	0.0571538	0.111447	0.100478	0.0822091	0.0440864	-0.000462129	0.0610166	-0.0638205	-0.0643303	-0.0215082	0.0174742	0.00135032	0.202041	0.035467	0.192516	0.116773	0.0708451	0.111766	0.141615	0.161778
LMPP-2:HOPX	NA	1.69568	1.65108	2.08931	2.1111	2.3216	1.28618	1.76119	2.49938	2.0175	1.96885	2.23071	2.21599	2.53664	2.02879	1.9699	2.52632	2.13367	1.74704	1.96297	1.92082	2.31256	1.5945	1.75276	2.1044	2.04263	1.70014	2.03273	1.78901	2.10306	1.58525	1.71183	1.99329	0.468966	0.510464	0.563942	0.530036	0.616197	0.380682	0.527576	0.628889	1.4477	1.16774	1.43696	1.28238	1.39232	1.07864	1.2037	1.35888
LMPP-2:LZTFL1	NA	0.0950056	-0.0303486	0.0516405	0.0173206	0.0112796	0.150204	0.0667732	-0.00585936	0.059183	0.0456593	0.0521522	0.0781441	0.129668	0.00235629	-0.00930415	0.0625112	0.0551226	0.0101725	0.0135097	-0.00498724	0.0984836	0.0508933	0.0477949	0.0327269	0.100005	0.046753	0.0193451	0.0251966	0.127705	0.138595	0.0766026	-0.0150578	0.0440671	-0.00246329	0.0091079	0.0243714	0.119831	0.0098022	0.0083364	0.00236411	0.0439312	0.0681745	0.00917771	-0.0205151	0.0829581	0.0680813	0.0673048	0.0266475
LMPP-2:OSBPL3	NA	-0.0171252	0.0261638	-0.0130747	0.0211105	-0.045431	0.00668156	0.00452979	-0.04071	-0.0356233	0.00495981	-0.00524347	-0.00229549	0.0208612	0.0432059	-0.0186037	-0.0191844	0.025264	0.0218501	0.00838286	0.123399	0.0181637	0.0723865	0.00753381	0.060116	-0.0111784	0.0269904	0.00751947	0.0102735	-0.0256374	0.040249	0.000566679	0.0258336	0.0025288	0.0273712	0.0626354	0.0112596	-0.0209156	0.0476032	0.0248345	0.00426368	-0.00600044	-0.00776854	0.00459911	-0.00885916	-0.0122312	-0.0151534	-0.0154791	0.0157113
LMPP-2:PRSS3	NA	0	0	0.0106468	0	0.10013	0	0	0.00915671	0.0101242	0	0.0373622	0.0150499	0.047426	0.0133395	0.00919291	0.0405922	0.0290562	0.00933198	0.0440562	0.0181534	0	0.0147213	0.0375218	0.0888016	0.0393362	0.0309475	0.0404985	0.0264299	0.11964	0.0553896	0.0769961	0.0913348	0.111503	0.0156635	0.0575475	0.0742665	0.0617399	0.0278827	0.0195323	0.00678126	0.0351051	0.00997267	0.0336605	0.00532376	0.0330957	0.00537958	0	0.0137961
LMPP-2:PRSS1	NA	0	0.00746476	0	0.0265445	0.0874454	0.044765	0.0725327	0.0674807	0.0496979	0.0219215	0.0449174	0.0262505	0.247576	0.18793	0.0983027	0.232299	0.0992518	0.0473136	0.11295	0.108656	0.161882	0.17895	0.222397	0.199438	0.227141	0.183467	0.122927	0.0956169	0.483753	0.238988	0.304122	0.292496	0	0	0.00493337	0	0.00895613	0.00682275	0.010959	0.0166316	0.03289	0.0170068	0.0849782	0.0589143	0.174606	0.0993525	0.0360104	0.0312191
CLP:MYCBP2	NA	-0.279761	0.00166277	0.0900862	0.169777	0.105831	-0.0877679	0.105896	-0.0673777	0.253623	0.0459334	-0.0519137	-0.0604054	0.317197	-0.00372805	0.0891128	-0.160858	0.172004	0.281847	0.208244	0.212143	0.339429	0.0658368	0.253116	0.123863	0.239146	0.31819	0.138293	0.136646	0.150894	0.0498626	-0.0254044	0.219984	0.237446	0.32706	0.0823893	0.170797	0.0356305	0.194909	0.159487	0.11762	0.251596	0.192255	0.161032	0.263608	0.182497	0.234458	0.157791	0.17713
CLP:TARBP1	NA	0.215037	0.436479	0.178272	0.240186	0.230174	0.152028	0.388733	0.306505	0.207555	0.294583	0.330838	0.36635	0.386014	0.245459	0.350474	0.0902021	0.28941	0.643246	0.464474	0.480929	0.513478	0.47323	0.467329	0.496082	0.373518	0.447803	0.305776	0.418877	0.4201	0.322858	0.259872	0.316918	0.165691	0.304127	0.21059	0.176725	0.203111	0.26693	0.28173	0.203031	0.282765	0.371131	0.349559	0.444031	0.331318	0.341173	0.362538	0.284409
CLP:IRGQ	NA	0.0115159	0.0258285	-0.00651602	0.0190186	0.113707	0.122799	0.0667411	0.0685871	0.0985932	0.0723231	0.063026	-0.00034342	0.0925735	0.0179681	0.106853	0.0565697	0.275606	0.157837	0.0995198	0.179336	0.13948	0.106251	0.192243	0.215072	0.267488	0.100369	0.11342	0.00146015	0.130141	0.0750816	0.0828532	0.150493	0.317637	0.121761	0.120985	0.10523	0.302524	0.121295	0.262457	0.298338	0.212894	0.0287759	0.02518	0.107458	0.061759	0.0299503	0.0782678	0.0605595
CLP:MED13L	NA	-0.568992	-0.382035	-0.437508	-0.462631	-0.403082	-0.517867	-0.359531	-0.394144	-0.530878	-0.460371	-0.467511	-0.49103	-0.479275	-0.546126	-0.396291	-0.474258	-0.225954	-0.0403429	-0.186422	-0.114829	-0.259212	-0.247355	0.0668097	-0.193423	-0.255182	-0.0145147	-0.290654	-0.174352	-0.426649	-0.206082	0.0140072	-0.0813841	0.121424	0.0386956	0.0978655	0.261649	-0.166248	0.309089	0.302826	0.276263	-0.130171	-0.240609	-0.267989	-0.0988317	-0.26341	-0.0734068	-0.0320345	-0.0854867
CLP:PLD1	NA	-0.0333149	-0.0333149	-0.0333149	-0.0231168	-0.0333149	0.000560236	-0.0333149	-0.0333149	-0.0333149	-0.0333149	-0.0333149	-0.0333149	-0.0333149	-0.0333149	-0.0333149	-0.0208959	-0.0256609	-0.0333149	-0.0333149	-0.0193409	-0.0333149	-0.0333149	-0.0333149	-0.0333149	-0.0242615	-0.0260577	-0.0333149	-0.0180533	-0.0333149	-0.0251851	-0.0231595	-0.0267507	-0.0121148	0.0193967	0.0169536	0.00939275	0.00662147	0.0284356	0.00348887	2.3145e-06	0.0402004	-0.00904948	0.0203511	0.00505172	-0.0102152	0.0264759	0.0200005	0.015109
CLP:TRANK1	NA	-0.0396023	0.00231871	0.0453477	0.0326398	0.0301213	0.114062	-0.0114425	0.000208879	0.0443828	0.0263502	0.0310185	0.0500344	0.015038	0.0131157	0.0284451	0.0418108	0.0514639	0.0371766	0.0872257	0.00899227	0.118426	0.0929413	0.0416885	0.0648927	0.0823881	0.0483416	0.0537813	0.00424084	0.0331383	0.0548154	0.0138288	-0.00438452	0.0480009	0.0454936	0.108218	0.0309073	0.095105	0.0998289	0.0273075	0.0306105	0.0232124	-0.000907406	0.0754923	-0.0316417	0.0401721	0.0203856	-0.0017665	0.00622043
CLP:GCNT1	NA	-0.0892181	-0.0256728	0.0199277	-0.0370971	-0.0892181	-0.0249021	0.0182577	-0.00648796	-0.0680516	-0.0494362	-0.0151677	-0.0330034	-0.0756728	-0.0525008	-0.0166595	-0.0539244	-0.0673328	-0.0467475	0.0236026	-0.00753463	-0.0599648	-0.0248359	-2.5949e-05	-0.0398487	-0.0166078	-0.00146908	0.000462097	-0.0665558	-0.0229916	-0.0082012	-0.0278303	-0.00581738	-0.00150136	-0.045431	-0.0148841	-0.0170276	-0.0541034	-0.0266415	0.0250944	-0.0238547	0.031096	0.0479343	0.0446044	0.115232	-0.0387679	0.0258107	0.0712469	0.0739149
CLP:CLIP2	NA	0.0705447	0.0355624	0.0707347	0.00756619	0.124583	0.0273282	0.0206922	0.0496096	0.0399103	0.0413498	0.0770705	0.0290863	0.117375	0.044627	0.0371697	0.0453779	0.0825066	0.0716633	0.147125	0.0310346	0.056516	0.00880142	0.0711151	0.0853943	0.159392	0.00196603	0.0679293	0.0379757	0.120842	0.0149255	0.0552946	0.064537	0.0704899	0.0763484	0.109856	0.0333381	0.113925	0.0987399	0.0210845	0.152993	-0.00766116	0.0318592	0.0640634	0.00870558	0.0221107	0.0119209	-0.00805967	0.0371214
CLP:BCL11A	NA	0.169148	0.0959989	0.265367	-0.116653	0.015969	-0.141114	0.0424779	0.514044	0.703139	0.355689	0.376976	0.168218	0.637219	0.233022	0.288197	0.512703	1.05357	0.416122	0.866584	0.361881	1.07468	0.540031	0.482238	0.935658	0.857026	0.547784	0.671132	0.307655	1.06904	0.553511	0.489529	0.692399	0.662792	0.253243	0.610722	0.0919486	0.829208	0.352629	0.339829	0.46572	0.553588	0.386148	0.501248	0.211947	0.635119	0.464445	0.209543	0.411576
CLP:CD99	NA	-0.453749	-0.421527	-0.123566	-0.423062	-0.1382	-0.569222	-0.220832	-0.108328	-0.0239412	-0.229623	-0.0408179	-0.38819	0.0622403	-0.36095	-0.0481127	-0.000798475	0.397769	-0.0468121	0.252442	0.104776	0.268159	0.0475491	0.389303	0.169059	0.875977	0.479086	0.75503	0.452453	0.694166	0.448082	0.915765	0.76453	-0.196284	-0.201593	-0.322514	-0.346351	-0.104337	-0.570971	-0.192393	-0.28018	1.14832	0.9554	1.02429	0.738617	1.16112	0.734901	1.02381	0.976367
CLP:AKAP2	NA	-0.00633578	-0.00633578	-0.00633578	-0.00633578	-0.00633578	-0.00633578	-0.00633578	-0.00633578	-0.00633578	-0.00633578	-0.00633578	-0.00633578	-0.00633578	-0.00633578	-0.00633578	-0.00633578	-0.00633578	-0.000403473	-0.00633578	0.000948717	-0.00633578	-0.00633578	-0.00633578	-0.00633578	-0.00633578	0.00824895	-0.00633578	0.00886598	-0.00633578	0.000832668	-0.00633578	-0.00633578	0.00331121	0.011711	-0.00312456	0.00797552	0.00230154	-0.00633578	-1.31475e-05	0.00504086	-0.00633578	-0.00135233	0.00575899	-0.00633578	-0.00633578	0.00150875	-0.00144563	-0.00633578
CLP:LPIN1	NA	-0.00132941	0.130247	0.0689548	0.139937	0.261373	0.12383	0.181519	0.176565	0.211547	0.10659	0.0242232	0.240717	0.290093	0.134192	0.173042	0.0335886	0.250386	0.229291	0.144814	0.254263	0.418722	0.18575	0.235978	0.13184	0.17533	0.12697	0.0878054	0.17687	0.204491	0.258014	0.223229	0.0930946	0.0380007	0.0287633	0.0328901	0.0391034	-0.00219461	-0.0515115	0.0650089	-0.0805374	0.055314	0.139541	0.0328176	0.104499	0.0309036	0.16619	0.0549667	0.0525509
CLP:COL24A1	NA	0.0488265	0.0384695	0.0651482	0.0568938	0.118293	0.0720057	0.0293621	0.0943379	0.10846	0.0519509	0.107309	0.0831158	0.0375654	0.0621111	0.133225	0.0738973	0.14369	0.0991131	0.155707	0.0841469	0.136351	0.134452	0.0659353	0.209519	0.159264	0.0710756	0.173337	0.058076	0.119489	0.061501	0.141156	0.0972398	0.107222	0.132937	0.161487	0.0677471	0.0590878	0.11299	0.0782693	0.100358	0.0545599	0.109879	0.0702915	0.0943173	0.0456752	0.0798555	0.0804229	0.0485596
CLP:LAIR1	NA	0.0658522	0.000776827	0.315427	0.0515322	0.385286	-0.0488768	-0.000413148	0.137741	0.0496	0.0401554	0.231814	-0.0391644	0.22105	-0.0430395	0.0240959	0.0375786	0.125743	0.0155858	0.186324	0.0429286	0.0335689	-0.0766274	-0.0156531	0.0376751	0.120341	0.06649	0.132713	0.000332715	0.214684	0.00461251	0.0786093	0.0147414	-0.0293503	-0.0603542	0.0878895	-0.0685056	0.0803837	-0.0467004	0.00996316	-0.0273581	0.0822075	0.115493	0.259505	0.0762782	0.226088	0.181396	0.102808	0.106239
CLP:LRRC26	NA	0	0	0.00952281	0.0109185	0.0448494	0	0	0	0	0	0	0.0113134	0.0497606	0	0.0108608	0.0348927	0.0885722	0.0152512	0	0.0178739	0.0110867	0.0354299	0.016289	0.00778904	0.132109	0.0439229	0.0967588	0.0417284	0.141949	0.0612641	0.104922	0.0834183	0.0145113	0	0.00431153	0.00541883	0	0.0065761	0.00649598	0	0.24549	0.087276	0.136314	0.0913758	0.211611	0.0488099	0.0881005	0.0541124
CLP:QPRT	NA	0.171515	0.0836489	0.104765	0.00926905	0.117757	0.11822	0.106141	0.0681817	0.0797931	0.106241	0.0810016	0.225324	0.141311	0.0698967	0.102993	0.113836	0.102023	0.156166	0.103296	0.136156	0.149719	0.217222	0.305401	0.0817938	0.136371	0.0954388	0.0934216	0.176285	0.288655	0.159242	0.282551	0.0726785	0.0910052	0.171782	0.240125	0.228457	0.203166	0.2194	0.386093	0.0922202	0.0229863	0.0828115	0.0568434	0.115988	0.109859	0.136953	0.150714	-0.00392879
CLP:CBFA2T3	NA	-0.0602534	0.0620421	0.0848855	-0.0499788	-0.184133	-0.042449	-0.0671616	0.0842267	0.0971886	0.100161	0.0653436	0.061722	0.163178	0.0164745	-0.0100445	0.0366259	0.255146	0.163704	0.171046	0.114967	0.265835	0.0685596	0.136733	0.15127	0.16395	0.0515193	0.213149	0.0600983	0.213106	0.11958	0.0643722	0.190476	0.116503	0.230388	0.182642	0.0279985	0.187502	0.0650438	0.0514933	0.130261	0.293996	0.143611	0.125881	0.0438686	0.15525	0.0780114	0.0916411	0.194576
CLP:RHPN1	NA	0.0588554	0.0375877	0.043969	0.0395277	-0.0171936	0.0229328	0.132572	0.095472	0.00131852	0.00873468	0.0487089	0.0251107	0.0613989	0.0502789	0.039946	0.0679287	0.106612	0.06851	0.0411833	0.0733578	0.141705	0.0422585	0.0410227	0.077997	0.0358865	0.0754047	0.0547165	0.0531565	0.141197	0.113132	0.166456	0.0935086	-0.00433278	-0.0115734	-0.00976299	-0.00713258	0.0104292	0.0171257	0.0397111	0.0113884	0.158568	0.059416	0.13443	0.0551056	0.169062	0.0832076	0.16381	0.143336
CLP:AFF1	NA	-0.152068	0.0108543	0.0311106	0.0344708	-0.22579	0.081733	0.290997	0.137038	-0.172909	0.0285956	0.0276977	0.00216977	-0.18023	-0.0345786	0.0830146	-0.0214286	-0.146529	0.127684	0.145195	0.163745	-0.190788	0.0887862	0.18383	0.126444	-0.164466	0.0978925	0.0634766	-0.00216977	-0.240154	0.0549047	0.00576284	-0.0339598	-0.0353234	0.211798	0.207569	0.317729	-0.115885	0.291803	0.342047	0.252608	-0.247975	-0.0440488	-0.0378601	-0.0705348	-0.245309	-0.0120767	-0.0657568	-0.0704563
Pro-B-Early:MTSS1L	NA	0.00478312	-0.00275876	-0.0164131	-0.00402418	-0.0164131	-0.0164131	0.00666238	0.0286852	0.0141313	-0.00970856	-0.00942671	0.0266216	-0.0164131	0.0191136	-0.0076531	-0.00181567	0.0219312	0.0107435	-0.0110834	0.0182325	-0.0164131	0.00418351	0.0127517	0.00617444	0.0173664	0.00826815	-0.00338784	0.00318729	-0.00679815	-0.0164131	0.00632263	0.0382799	0.0123116	0.0122446	0.0113692	0.0139131	-0.0164131	-0.00297757	-0.0117465	0.0176363	0.00196423	-0.0103254	0.029866	-0.00418381	0.00942308	8.31975e-05	0.00189962	0.0454672
Pro-B-Early:LRRC28	NA	5.1419e-05	0.00447572	0.0428825	-0.0355572	0.0314672	-0.0335109	-0.0155556	0.0141328	0.0555184	0.0520587	0.0110475	-0.0225452	0.145299	-0.0220502	0.0116622	-0.0235369	0.0832604	0.0162657	0.0554501	0.00850055	0.0100319	-0.0335796	0.0383566	0.00193537	0.0351005	-0.0354437	0.0429082	0.00994882	0.0809186	0.0754409	0.0778731	0.0032391	0.0815461	0.0921106	0.0627883	-0.0121156	0.189792	0.0248445	0.00600442	-0.00814703	0.0788839	-0.0215237	0.0374806	0.00782048	0.0560048	0.0400915	0.00677065	-0.00168128
Pro-B-Early:APOL3	NA	0.0221563	0.22017	0.0255291	0.0638089	0.00794663	-0.0100797	0.0781587	0.106726	0.041566	0.0714247	0.0318311	0.00262761	0.0276221	0.0360323	0.0444496	0.0386544	0.0614006	0.0415071	0.0701416	0.0244337	0.107646	0.00363744	0.0139474	0.0286358	0.0118175	0.0243481	0.0154427	0.0421942	0.0494302	0.00451868	-0.0237337	0.00430998	0.00487932	-0.0172639	-0.00271379	0.00468178	0.0334129	-0.00367967	0.0117209	-0.0132366	0.0526805	0.0226577	0.0623048	-0.00144893	0.0443403	0.0192559	0.0176316	0.00645466
Pro-B-Early:ERAP2	NA	-0.147325	-0.269118	0.109005	0.0433058	0.281348	-0.228284	-0.272936	-0.0467631	-0.0509454	-0.267325	-0.0972777	-0.0389192	0.090767	-0.166992	-0.31549	0.0193261	-0.0604313	-0.193666	0.12594	0.122385	0.182066	-0.0904181	-0.192162	0.0638742	-0.0774023	-0.226301	0.163746	0.203562	0.160282	-0.0429992	-0.224065	0.0801633	-0.123959	-0.170406	0.0069586	0.0661411	-0.0785773	-0.103478	-0.233627	-0.0347521	0.199134	-0.146173	0.375126	0.46855	0.436671	0.13319	-0.143761	0.390567
Pro-B-Early:PIM3	NA	-0.222727	0.12101	0.144159	-0.219182	-0.0455819	0.0217797	-0.0114135	-0.246755	-0.175	-0.158622	-0.0200849	-0.364071	0.0548027	-0.136969	-0.0186297	-0.264009	-0.247053	-0.314716	-0.0510062	-0.374467	-0.0142	-0.128481	-0.0946756	-0.294983	-0.204105	-0.299853	0.00830737	-0.326468	-0.0228932	-0.127999	-0.00413487	-0.306048	-0.305987	-0.46171	-0.350671	-0.452195	-0.357064	-0.43848	-0.361492	-0.353601	-0.139377	-0.146665	0.0598408	-0.261645	-0.0669073	0.0570122	-0.018387	-0.181613
Pro-B-Early:TTC7A	NA	-0.169381	-0.169381	-0.113177	-0.147624	-0.169381	-0.15377	-0.122517	-0.134446	-0.169381	-0.152542	-0.151341	-0.125597	-0.14716	-0.137275	-0.159061	-0.162547	-0.0913557	-0.0553402	-0.0976068	-0.0625518	-0.155265	-0.0916613	-0.0472067	-0.146833	-0.0724004	-0.0246892	-0.105718	-0.122635	-0.162303	-0.0370935	-0.00208457	-0.124408	-0.161823	-0.117741	-0.130793	-0.100065	-0.141552	-0.105791	-0.0603666	-0.107164	0.0233699	0.107875	0.0184028	0.0191946	-0.0134892	0.0443526	0.0944792	0.0289155
Pro-B-Early:BRF1	NA	-0.0368295	-0.0063141	-0.0206512	-0.0454681	-0.0491788	0.00447456	0.0845691	-0.0410101	0.052272	0.0226649	-0.0715075	0.077945	0.0281279	0.0952284	0.107931	-0.041753	0.0733901	0.0376566	0.0527005	0.13094	0.0488636	0.0445433	0.127199	0.0555937	0.0110755	0.0647841	0.00507943	0.0550061	0.0369501	0.0336817	0.102941	-0.0392438	0.0168355	-0.031406	-0.0606803	0.0309188	0.0711109	0.0323667	0.0781596	-0.0347153	-0.0118857	0.0430696	0.0202674	0.0425352	0.0112905	0.0670839	0.0296429	0.0118494
Pro-B-Early:GLRX	NA	-0.246947	-0.167815	-0.0582545	-0.161491	-0.0995605	-0.27831	-0.0810181	-0.133075	-0.206303	-0.0152487	-0.0438622	-0.14685	-0.091876	-0.171925	-0.0672155	-0.161147	-0.0838857	0.0367569	-0.0228347	-0.027241	0.0268517	-0.175332	-0.0948297	-0.129348	-0.00721814	0.0410096	-0.0113143	-0.00309011	-0.14977	-0.0587252	0.039012	-0.0488657	-0.142042	-0.122466	-0.0184087	-0.160819	-0.0810863	-0.135754	0.0149609	-0.0323672	-0.0262896	0.0906501	0.158849	0.0287737	0.0331579	-0.0268877	0.245421	-0.0641665
Pro-B-Early:PAN3	NA	0.457014	0.00863949	0.0787331	0.00102151	-0.0140526	0.0168976	0.13018	-0.0951651	0.240099	-0.0240112	-0.0554836	-0.0406675	0.0256016	0.116273	0.0496929	-0.0250819	0.327854	0.110018	0.137834	0.183272	0.414768	0.120063	0.203033	0.16746	0.386296	0.0958789	-0.0212921	0.155642	0.282407	-0.0027006	0.186437	0.13271	0.329379	0.0381247	0.0366296	0.064734	0.256357	0.177512	0.331518	0.0934012	0.225204	-0.0230147	-0.0139515	0.10944	0.272842	0.0332677	0.107646	0.0122632
Pro-B-Early:AGO2	NA	0.0415027	-0.0665788	-0.0421766	0.0323196	-0.0336176	-0.00951815	0.181593	-0.0248626	-0.0306754	-0.0329079	-0.00680896	0.00016854	-0.00131729	-0.001682	0.0504842	-0.0860719	0.00902442	0.0456197	0.0381863	0.103827	-0.0130374	0.0212861	0.0982294	0.0340061	0.0659919	0.034077	-0.0552584	-0.103986	-0.0636567	-0.0372388	0.0828905	0.0121975	-0.0252125	0.0594603	-0.0449924	0.00522155	-0.0541959	0.063043	0.0795634	0.00145757	-0.0185904	-0.0407279	-0.0537893	-0.0551904	-0.087003	-0.02521	-0.0400593	-0.0543166
Pro-B-Early:SCAI	NA	0.0653148	0.0826472	0.207145	0.0956668	-0.0940303	-0.023139	0.244469	0.210637	0.254973	0.151853	0.202074	0.023772	0.110693	0.100858	0.377264	0.20299	0.271697	0.37701	0.529569	0.346428	0.121858	0.338298	0.496862	0.540839	0.383003	0.251835	0.386312	0.21107	0.196006	0.262926	0.561779	0.51364	0.166211	0.136024	0.226489	0.231656	0.0472354	0.0777855	0.152496	0.239163	0.389538	0.171572	0.291374	0.103115	0.209611	0.194495	0.359675	0.431676
Pro-B-Early:PM20D2	NA	-0.0856458	-0.102703	-0.0475689	-0.0985688	0.0677896	-0.0631114	0.0185137	-0.117956	-0.167626	-0.135442	-0.0844921	-0.00761809	-0.0412761	-0.17754	-0.119877	-0.0188506	-0.0548757	-0.012934	-0.0738699	-0.0458418	-0.08988	-0.129656	-0.0590382	-0.00682415	-0.0813733	0.0268059	-0.0483466	-0.0459709	-0.0230274	-0.0230007	-0.066618	-0.0386433	-0.0319747	-0.043473	0.010406	0.0312037	-0.00562943	-0.0698495	-0.0851023	-0.0887123	0.0430634	0.0258862	0.0539941	0.121512	0.231523	0.0228051	0.0419992	0.102325
Pro-B-Early:PSMA6	NA	-0.160898	-0.0964379	-0.0994794	-0.181387	-0.23856	-0.0695208	-0.0827699	-0.0859818	-0.0671557	-0.0491652	-0.0811844	-0.08797	-0.110363	-0.0907969	-0.0349038	-0.143071	-0.101313	-0.00195079	0.0471639	-0.0270173	-0.0118399	0.0415311	-0.0365142	-0.0459619	0.0184979	0.0054625	0.025444	0.0637847	-0.090669	0.00778761	-0.00865126	-0.00370262	-0.0556586	-0.0725234	-0.000430145	-0.0433667	-0.0649671	0.0393536	0.0595792	0.00415897	0.11205	0.0344044	0.108288	0.0909665	0.0194262	-0.0224672	0.0942343	0.0126165
Pro-B-Early:GPSM1	NA	0.0353328	0.0338948	0.0458742	0.0188976	0.0952786	0.00218565	0.0581339	0.0326151	0.0438911	0.0222695	0.0474092	0.0665251	0.090337	0.0233799	0.0383594	0.0442468	0.117665	0.0973324	0.0662239	0.108816	0.125631	0.0471788	0.104279	0.048715	0.117924	0.100382	0.162363	0.146874	0.104864	0.0975847	0.0704527	0.0469026	0.0206132	0.0481271	0.0487804	0.0785784	0.0716741	0.0650706	0.0866674	0.0547546	0.147007	0.11714	0.186365	0.115952	0.209896	0.0777041	0.152711	0.0861097
Pro-B-Early:C5orf56	NA	0.0234021	0.0328797	0.143381	0.0795897	0.00462223	0.092581	0.162038	0.0724261	0.00567705	0.0950237	0.0524366	0.0487682	0.0925932	0.0833922	0.119493	0.0904493	0.162681	0.180705	0.0854527	0.182746	0.116016	0.0105444	0.163463	0.101269	0.105304	0.0255562	0.111318	0.072873	0.118402	0.0988901	0.0513543	0.0365823	0.0130076	0.0528963	0.00752473	0.0342271	0.10908	0.0671333	0.00201959	0.0108382	0.0386585	0.037408	0.0784875	0.0498816	0.0358012	0.0409909	0.0491131	-0.0249164
Pro-B-Early:SMARCD2	NA	-0.0919402	-0.0971669	-0.105764	-0.186825	-0.194944	-0.1538	-0.100054	-0.100829	-0.123739	-0.156622	-0.067309	-0.135264	-0.0364479	-0.129022	-0.10105	-0.129305	-0.08461	-0.105041	-0.103722	-0.061693	0.0211308	-0.0966025	-0.0574407	-0.106784	-0.0514726	-0.152916	-0.0556731	-0.0229745	0.0823716	-0.0985256	-0.0758063	-0.096887	-0.0883024	-0.0872882	-0.000852128	-0.0490296	0.0727425	-0.0725759	-0.004984	-0.0898199	-0.00263448	-0.0492766	0.0598458	-0.0862704	0.0750887	-0.0302374	-0.0550156	-0.0239131
Pro-B-Early:GNA12	NA	0.1532	0.0466183	-0.0567089	-0.148726	0.239893	-0.144383	-0.00712076	0.23401	0.374471	0.0625109	-0.0216964	-0.102012	0.178833	-0.0846704	-0.0046515	0.229253	0.158202	0.114138	0.0388503	0.0570905	0.215571	-0.00249693	0.180537	0.310555	0.176647	-0.0844089	-0.131186	-0.101422	0.0512966	-0.0362884	0.0859397	0.0838981	0.116756	-0.00785698	-0.0213401	0.0244982	-0.0139107	-0.035638	0.0981671	0.162274	-0.0367118	-0.152555	-0.135878	-0.101604	0.0204709	-0.0696514	-0.0447581	0.0193098
Pro-B-Early:UMODL1	NA	0	0	0	0	0	0.0153733	0	0	0	0.00731923	0	0	0	0	0	0.00715792	0.0184503	0	0	0	0	0	0	0	0.0183037	0	0	0.0113735	0.00938036	0	0.00706351	0.00388081	0	0	0	0	0	0	0	0	0.012574	0.00498345	0.0130265	0.0114054	0.00418187	0	0.00635746	0.0214067
Pro-B-1:EBF1	NA	0	0	0.0369571	0.042597	0	0	0.0158134	0.00627236	0	0	0	0	0	0	0	0	0	0	0.0442044	0.012647	0.00934889	0	0.00530515	0.0110226	0	0	0	0	0	0	0	0.0121327	0	0	0	0	0	0	0	0	0	0	0	0.00553842	0	0	0	0
Pro-B-1:NUP62	NA	-0.13508	0.0250842	-0.0322678	-0.106917	-0.0394617	-0.123722	-0.0230519	-0.0875155	-0.112871	0.000416895	0.0265072	0.0267105	-0.0434366	-0.00744082	-0.0253103	-0.0241837	-0.0324356	0.0061825	0.000208748	-0.0334765	-0.0615733	-0.0568156	-0.0113091	-0.0576994	-0.0579835	0.0670606	-0.0276472	-0.054523	-0.13144	-0.0310656	0.113947	-0.0121238	-0.062141	0.0449802	-0.01217	0.00456625	-0.079032	-0.0453746	-0.0410128	-0.0656241	0.0336949	0.0542982	0.0562126	-0.00265827	0.0264918	0.00567554	-0.0366043	-0.0355649
Pro-B-1:USP1	NA	-0.538587	-0.330293	-0.440491	-0.320163	-0.487014	-0.440499	-0.375415	-0.471122	-0.559033	-0.318373	-0.463933	-0.462602	-0.507558	-0.420646	-0.326894	-0.449752	-0.481975	-0.305604	-0.408725	-0.252117	-0.475272	-0.369035	-0.329091	-0.382098	-0.338367	-0.258298	-0.394615	-0.239539	-0.383821	-0.229411	-0.233058	-0.367063	-0.408522	-0.15857	-0.337558	-0.133155	-0.446393	-0.180665	-0.313761	-0.271301	-0.0977817	-0.0047675	0.0798296	0.0179814	-0.069911	-0.124432	-0.00186279	-0.127341
Pro-B-1:ARID1B	NA	0.0957023	0.113192	0.228803	0.115325	0.305571	0.131193	0.153721	0.145712	0.246183	0.118665	0.104354	0.205815	0.159335	0.180675	0.250015	0.146795	0.179675	0.314324	0.394142	0.277373	0.122364	0.279493	0.435923	0.327437	0.226683	0.257645	0.162311	0.178663	0.130992	0.162215	0.306008	0.114063	0.168703	0.161602	0.317529	0.278189	0.250179	0.143342	0.310056	0.276464	0.121543	0.080981	0.199473	0.120459	0.224775	-0.015318	0.136961	0.153099
Pro-B-1:GUCD1	NA	-0.147962	-0.133997	-0.164027	-0.131926	-0.129609	-0.123856	-0.147382	-0.170593	-0.136788	-0.170754	-0.0822024	-0.142153	-0.0572954	-0.1774	-0.169128	-0.189597	-0.151733	-0.119161	-0.048831	-0.147399	-0.0938304	-0.20684	-0.170922	-0.123902	-0.115472	-0.116914	-0.084661	-0.0690765	-0.101337	-0.189591	-0.0904444	-0.108964	-0.0741859	-0.106526	-0.165304	-0.101957	-0.0655614	-0.138714	-0.108371	-0.0489629	-0.0939745	-0.100217	0.0108	-0.0761143	0.00230531	-0.204177	-0.0772729	-0.0186954
Pro-B-1:SLFN13	NA	-0.0608542	-0.0221693	-0.0647662	-0.0196806	-0.0756648	-0.0257586	-0.0181393	-0.0461233	-0.0642772	-0.046268	-0.0620261	-0.00456987	-0.0756648	-0.0388949	-0.0571791	-0.031825	-0.0564333	0.0167398	-0.0281291	-0.0188799	-0.0349358	-0.0520874	-0.0440287	-0.0340087	-0.0297139	-0.00532583	-0.013276	-0.0183357	-0.0504965	-0.0344546	-0.0219907	-0.0288258	-0.0756648	0.0042644	-0.02211	-0.0154335	-0.0701527	-0.0193328	-0.0603843	-0.0556832	-0.0419483	0.0194036	0.0134553	0.0270853	-0.0253358	-0.0109782	-0.0334813	0.0134492
Pro-B-1:CHAF1B	NA	-0.0685243	-0.0517987	-0.0648869	-0.0693306	-0.0785796	-0.0285317	-0.0705985	-0.0722612	-0.0785796	-0.0290397	-0.0455299	-0.0554651	-0.0582369	-0.0441189	-0.0618124	-0.0502142	-0.0513598	-0.0451659	-0.0251378	-0.0300652	-0.0475021	-0.0697705	-0.0503469	-0.0568189	-0.0608331	0.0178436	-0.00853992	0.0243018	-0.0238071	-0.0530023	0.00647488	-0.0187946	-0.00195197	-0.00180011	-0.00837233	0.0624246	-0.0116436	-0.013338	-0.0250051	-0.0249857	0.0745694	-0.00196345	0.078151	0.0736104	0.0887375	-0.011781	0.0127795	0.0570401
Pro-B-1:MMS22L	NA	-0.14602	-0.148335	-0.137085	-0.0221281	-0.22893	-0.110241	-0.0575662	-0.0300044	-0.185844	-0.0302893	-0.103696	-0.0188959	-0.0773586	-0.0327927	-0.0614496	-0.0654964	-0.140913	0.220595	0.0039877	0.147759	-0.155646	0.13134	0.119051	0.0298829	-0.123719	0.205737	0.0322492	0.0507849	-0.0839146	0.0276472	0.158733	0.148143	-0.0716214	0.235719	0.107011	0.195851	-0.0472658	0.150091	0.206513	0.0763942	0.0334095	0.180665	0.137956	0.209365	-0.00684913	0.111373	0.177011	0.160106
Pro-B-1:MYB	NA	0.0879491	-0.0549796	0.0745011	-0.097967	0.175688	0.115945	-0.095942	-0.0264209	0.235987	-0.0298123	0.0158014	-0.0575255	0.115283	0.00490714	-0.00163059	-0.0480481	0.210541	0.142613	0.402493	0.065304	0.310109	0.259951	0.246151	0.113879	0.20891	0.226274	0.122065	0.0692405	0.366146	0.219833	0.120312	0.0488907	0.442003	0.329497	0.451569	0.3689	0.739418	0.562527	0.473798	0.35328	0.297241	0.115802	0.170259	0.085565	0.357051	0.228264	0.159287	0.0731082
Pro-B-1:CDCA7L	NA	-0.0829796	-0.0857784	0.0617457	-0.0390065	-0.187345	-0.195268	-0.0689807	-0.0269818	0.0328151	0.0332914	0.0153957	-0.105046	-0.0196461	-0.106518	-0.12372	-0.108968	0.122346	0.0783795	0.117375	0.097526	0.0680469	0.0369624	-0.0556134	0.0049686	0.212574	0.160172	0.221926	0.151274	0.160781	0.0941951	0.0703213	0.00653338	0.106938	0.226994	0.103154	0.0528254	0.0373908	-0.0382273	0.0348827	0.0249667	0.491907	0.24202	0.349396	0.29704	0.298737	0.199592	0.212634	0.314157
Pro-B-1:MSH6	NA	-0.182872	0.0313237	-0.0679948	-0.0338705	0.117666	-0.0349809	-0.0188037	-0.128163	-0.132746	-0.120831	-0.135677	-0.0174623	-0.159334	-0.10082	0.0787001	-0.182488	-0.07055	0.108665	0.0154299	-0.0556641	-0.0819727	0.103316	0.0783989	-0.0808089	-0.106298	0.139966	-0.113782	0.0685967	-0.102419	-0.0240277	-0.0142531	-0.114955	-0.111841	0.108912	-0.0342665	0.222317	-0.0182583	-0.0287101	0.107123	-0.111424	0.156202	0.260476	0.127888	0.212947	0.172659	0.0353072	0.0732199	0.0620146
Pro-B-1:POU2AF1	NA	0	0	0.0108891	0	0	0	0	0	0	0	0	0	0	0	0	0	0	0	0.00300879	0	0	0	0	0	0	0	0.00578308	0	0	0	0	0	0	0	0	0	0	0	0	0	0	0	0	0	0.00657366	0	0	0
Pro-B-1:CAMK1D	NA	0.180251	0.102006	0.129396	0.153251	0.25194	0.00624484	0.101891	0.104806	0.220728	0.0559991	0.144606	0.130637	0.144065	0.00153748	0.0958721	0.0288502	0.24576	0.148831	0.114381	0.199472	0.137355	-0.0142507	0.0895424	0.118757	0.109416	0.0820521	0.0159674	0.082443	0.0306397	-0.00794472	0.0436836	0.0353072	0.236682	0.201052	0.0696224	0.0918155	0.050744	0.0405473	0.0749302	0.187803	0.0123727	0.0158093	-0.0317488	0.0216241	-0.0334578	-0.0326622	-0.0119111	-0.0230398
Pro-B-1:TCTEX1D2	NA	-0.078041	-0.084774	-0.0818832	-0.0455109	-0.110741	-0.103542	-0.0862842	-0.0766376	-0.111266	-0.0907054	-0.0100287	-0.0142555	-0.102518	-0.0677752	-0.0212946	-0.0157708	-0.0765493	-0.0623434	-0.0569256	-0.0999688	-0.11133	-0.0771598	-0.0245738	-0.040793	0.0466355	-0.0231551	0.0593983	0.0266461	0.025323	0.0450596	0.00566752	0.0252792	-0.0223564	-0.041841	-0.00337116	-0.012401	0.0111344	-0.0330663	-0.0519673	-0.0832618	0.115621	0.0325799	0.311759	0.158434	0.150721	0.154472	0.21079	0.172216
Pro-B-1:CCL28	NA	0.0151377	0.120673	0.148307	0.0274108	0.00318743	0.115379	0.140653	0.0668445	0.0633861	0.0559413	0.0706166	0.0672638	0.0434848	0.117699	0.0550932	0.0255362	0.00280371	0.0483795	0.137171	0.0558736	0.0211274	0.0856305	0.100327	0.0698484	0.074069	0.146304	0.107261	0.0403696	0.07573	0.0768594	0.107353	0.101666	-0.0514969	0.0348748	0.144206	-0.00443248	0.0322341	0.0113665	0.0215635	0.0109534	0.0554361	0.0725087	0.13146	0.098281	0.00414521	0.0860214	0.145797	0.0989184
Pro-B-1:CCND3	NA	0.161308	-0.262421	-0.00125149	-0.322377	0.0908925	-0.0811759	-0.171032	0.00047856	-0.0795047	-0.279081	-0.135859	-0.289258	0.0938493	-0.117433	-0.289982	-0.0795958	-0.125843	-0.315859	-0.167485	-0.293547	0.0992233	-0.279814	-0.157588	-0.0685986	-0.153122	-0.328481	-0.243156	-0.293723	0.0893885	-0.259688	-0.316822	-0.21799	-0.204328	-0.368604	-0.240292	-0.3405	-0.170712	-0.316207	-0.229768	-0.223559	-0.183721	-0.315712	-0.244129	-0.310984	-0.0302391	-0.299761	-0.295331	-0.281701
Pro-B-1:STARD9	NA	0.264124	0.171806	0.109227	0.116589	0.225439	0.100637	0.153209	0.136614	0.218166	0.085017	0.117364	0.188293	0.214979	0.179798	0.129055	0.140995	0.219248	0.114296	0.190857	0.333437	0.209422	0.184149	0.235051	0.283932	0.168729	0.154977	0.135583	0.232003	0.265019	0.0728661	0.0795161	0.216406	0.0818953	0.0444171	0.112146	0.115686	0.0541475	0.00771344	0.102517	0.0790504	0.137163	0.0765559	0.092996	0.0945462	0.119352	0.0872359	0.0346236	0.0602834
Pro-B-1:SFXN1	NA	-0.201804	-0.147437	-0.0873238	-0.0770701	0.0103204	0.0330462	0.0670122	-0.148362	-0.152108	-0.0647938	0.0450589	-0.100062	-0.127943	0.121752	0.0227545	-0.00467275	0.143759	0.207912	0.237964	0.2864	-0.0344446	0.354485	0.369268	0.225128	0.184386	0.123884	0.359697	0.274724	0.0663014	0.255208	0.235171	0.189249	-0.166867	-0.112388	-0.101123	-0.0607089	-0.117902	-0.0582918	-0.0754527	-0.190125	0.156795	0.0594924	0.329689	0.309985	0.186645	0.166542	0.141048	0.197394
Pro-B-1:DTL	NA	-0.104034	-0.104034	-0.104034	-0.104034	-0.104034	-0.104034	-0.0894725	-0.104034	-0.0952774	-0.0546773	-0.104034	-0.104034	-0.104034	-0.0886938	-0.104034	-0.104034	-0.104034	-0.086979	-0.0971788	-0.0846276	-0.104034	-0.0909597	-0.0775216	-0.0985168	-0.0962682	-0.0624476	-0.0875631	-0.0588898	-0.104034	-0.0908496	-0.0823181	-0.0782963	-0.0753402	0.00623276	-0.0612181	0.0205271	-0.0687624	-0.0528046	-0.0526305	-0.068897	0.0791363	0.0402155	0.0523578	0.130784	0.0195852	-0.05265	-0.0269903	-0.0161982
Pro-B-1:PAQR4	NA	-0.0413332	-0.0413332	-0.0413332	-0.0413332	-0.0413332	-0.0413332	-0.0413332	-0.0413332	-0.0413332	-0.0413332	-0.0298644	-0.0413332	-0.0413332	-0.0336584	-0.0413332	-0.0352905	-0.0315338	-0.0413332	-0.0113719	-0.0413332	-0.0318944	-0.0413332	-0.0413332	-0.0370995	-0.0188501	-0.0222742	-0.00722284	-0.0253087	-0.031597	-0.0413332	-0.0318822	-0.00484296	0.0121458	-0.02132	-0.0252541	0.0204335	-0.00700382	-0.027748	-0.0413332	-0.0230156	0.0665277	0.0457483	0.110135	0.00822883	0.0569405	0.00108632	0.0387028	0.0713722
Pro-B-1:XRCC2	NA	-0.0659177	-0.0585129	-0.0659177	-0.0523064	-0.0659177	-0.0520039	-0.051078	-0.0381501	-0.0659177	-0.0659177	-0.0659177	-0.0443474	-0.0545471	-0.0470683	-0.0562761	-0.051674	-0.0659177	0.0440855	-0.0601092	-0.0170839	-0.0575381	-0.0361651	-0.0589959	-0.0375196	-0.0479806	0.0315379	-0.0320649	0.0713141	-0.045966	-0.0240596	0.000181297	-0.0098175	-0.0236056	0.113847	0.0106513	0.0912818	-0.0148157	0.0682376	-0.0145823	-0.0177369	0.0594357	0.138178	0.142134	0.177708	0.0107591	0.0643627	0.079491	0.0833737
Pro-B-1:ZNF704	NA	-0.0307774	-0.0186415	-0.0446038	-0.0276389	-0.0588541	-0.0272551	-0.0300779	-0.0533506	0.0512134	-0.0271389	-0.0160159	-0.0209664	-0.0375592	0.00886034	0.0685722	-0.0398191	0.0208989	0.0820972	0.0160761	0.0754958	-0.0177236	0.105522	0.0563833	0.0291995	0.0945988	0.104414	0.0409024	0.0922416	-0.0125999	0.0681307	0.101593	0.0598445	0.1142	0.296358	0.0448926	0.302329	0.0561877	0.411405	0.373003	0.193128	0.0647459	0.107305	0.0636097	0.178782	0.0217037	0.123262	0.097388	0.0816316
Pro-B-1:PAX5	NA	0	0	0.0281743	0	0	0	0	0	0	0	0	0	0	0	0	0	0	0	0.00458558	0	0	0	0.0113848	0	0	0	0.00578308	0	0	0	0	0	0	0	0	0	0	0	0	0	0	0	0	0	0.00657366	0	0	0
Pro-B-1:SLC35E3	NA	-0.0354405	-0.0976302	0.0338272	-0.0298889	0.0285582	-0.0124433	-0.00656533	-0.00230157	-0.0216762	-0.0412014	0.039725	0.0385821	-0.000640694	-0.0143557	-0.027512	-0.0271604	0.0223313	0.0630502	0.0223519	0.105444	0.00638316	0.00253096	0.00648577	0.032476	0.00617026	0.0579085	0.0145136	-0.0452708	0.03786	0.0170445	0.0525261	0.0435692	0.0291123	0.0187142	0.0234689	0.106999	0.0734314	0.0566779	0.105418	0.0720508	-0.0434213	-0.00556444	-7.67045e-05	0.0117452	0.0251816	-0.0015249	0.0500381	-0.00843952
Pro-B-cycling-2:GBP4	NA	0.421311	0.723955	0.532228	0.715746	0.76162	0.534702	0.737289	0.470495	0.654181	0.575275	0.441286	0.652816	0.82918	0.485675	0.548519	0.401798	0.608544	0.711187	0.601808	0.655603	0.815322	0.649767	0.778442	0.550316	0.629603	0.543075	0.383817	0.702138	0.587963	0.640135	0.642217	0.381117	0.538452	0.215392	0.205657	0.332896	0.451912	0.312234	0.530341	0.283625	0.494207	0.510392	0.36455	0.579672	0.647985	0.492568	0.60979	0.30523
[truncated: 1,970 more rows]
[truncated: 664 more columns]
