# Supplementary material for: An immunophenotype-coupled transcriptomic atlas of human hematopoietic progenitors
Source: Nat Immunol. 2024 Mar 21;25(4):703–15. doi: 10.1038/s41590-024-01782-4 (PMC11003869; doi:10.1038/s41590-024-01782-4)
Supplement: Supplementary file 8 — Actual sorting gates and c.f.u. counts/morphology counting of d, f and i and cell counts of j. [file 41590_2024_1782_MOESM8_ESM.xlsx]

## Sheet: Extended 9d
Morphology Counting
	C5L2/TSPAN33	Blasts​	Myeloblasts​	Promyelocytes​	Myelocytes/Metamyelocytes​
	Low	80	9	6	0
	Mid	45	29	8	13
	High	38	27	21	17

## Sheet: Extended 9f
CFU readout of Index sorting (% colonies)
		EMk		E		Mk		GEM		GEMk		GE		GEMMk		GM		G		EMMk		EM		M
	CD45RA-CD135-	8.23258	14.1339	24.1796	35.5902	5.90098	3.16736	19.4013	10.3876	1.41048	0.187317	14.2487	14.185	1.78469	0.126013	4.77835	7.22022	6.27519	10.7622	1.32412	0	11.802	2.65649	0.662061	1.58368
	CD38midCD110hi	10.7912	18.9604	25.6472	31.2194	9.26688	4.593	19.7435	10.4936	2.1534	0.212488	10.7912	12.0137	1.54851	0.212488	4.01645	6.11311	4.62134	11.1474	1.54851	0	9.55722	3.28539	0.314541	1.74894
	CD133hi	3.4036	5.0253	28.4278	14.535	2.28196	0.558367	24.3667	22.3347	2.28196	0	13.0729	20.0663	2.28196	0	3.4036	9.50968	6.26571	17.3443	1.7018	0	12.5121	7.27622	0	3.3502
	CD133mid	21.1581	32.0179	20.2052	34.8474	11.5319	4.06552	16.345	3.48474	2.88297	0.580789	10.579	8.72673	0.952846	0.580789	5.76594	4.64631	3.83582	8.72673	1.93012	0	4.8131	1.16158	0	1.16158
	CD133lo	17.8308	26.5197	35.7183	57.0002	39.2959	13.9315	0	1.27432	0	0	0	1.27432	0	0	0	0	0	0	0	0	7.15503	0	0	0

## Sheet: Extended 9i
Morphology Counting
		Proerythroblast​	Basophilic erythroblast	Polychromatic erythroblast	Orthocromatic erythroblast	RBCs
	CD326+CD235a-	103	40	1	0	0
	CD326+CD235a+	2	25	15	0	1
	CD326-CD235a+	30	46	30	9	31

## Sheet: Extended 9j
Cell numbers in CITE-seq captures
		CD34	CD271	TNC
	ERP-1	729	450	36
	ERP-2	472	454	36
	ERP-3	334	331	25
	ERP-4	387	592	33
	ERP-5	123	234	18
	ERP-6	212	669	42
	ERP-7	189	1045	97
	ERP-8	18	237	205
	Erythroblast-1	0	16	32
	Erythroblast-2	0	8	18
	Erythroblast-3	0	18	81
